# Supplementary material for: Transcriptional Analysis Allows Genome Reannotation and Reveals that Cryptococcus gattii VGII Undergoes Nutrient Restriction during Infection
Source: Microorganisms. 2017 Aug 23;5(3):49. doi: 10.3390/microorganisms5030049 (PMC5620640; doi:10.3390/microorganisms5030049)
Supplement: Supplementary file 1 [file microorganisms-05-00049-s001.zip]

Archive with 21 entries (20 files):
- FASTA File S1.fasta
- __MACOSX/
- __MACOSX/._FASTA File S1.fasta
- Figure S1.tif
- __MACOSX/._Figure S1.tif
- Figure S2.png
- __MACOSX/._Figure S2.png
- GFF File S1.gff3
- __MACOSX/._GFF File S1.gff3
- Table S1.xlsx
- __MACOSX/._Table S1.xlsx
- Table S2.xlsx
- __MACOSX/._Table S2.xlsx
- Table S3.xlsx
- __MACOSX/._Table S3.xlsx
- Table S4.xlsx
- __MACOSX/._Table S4.xlsx
- Table S5.xlsx
- __MACOSX/._Table S5.xlsx
- Table S6.xlsx
- __MACOSX/._Table S6.xlsx
