# Supplementary material for: Transcriptional Analysis Allows Genome Reannotation and Reveals that Cryptococcus gattii VGII Undergoes Nutrient Restriction during Infection
Source: Microorganisms. 2017 Aug 23;5(3):49. doi: 10.3390/microorganisms5030049 (PMC5620640; doi:10.3390/microorganisms5030049)
Supplement: Supplementary file 1 [file microorganisms-05-00049-s001.zip › GFF File S1.gff3]

# Cryptococcus gattii R265
Supercontig_2.1	CodingQuarry_v1.1	mRNA	2088	6208	.	-	.	ID=CNBG_0001;geneID=CNBG_0001
Supercontig_2.1	CodingQuarry_v1.1	CDS	2088	2185	.	-	0	Parent=CNBG_0001
Supercontig_2.1	CodingQuarry_v1.1	CDS	2235	2939	.	-	0	Parent=CNBG_0001
Supercontig_2.1	CodingQuarry_v1.1	CDS	2996	3279	.	-	0	Parent=CNBG_0001
Supercontig_2.1	CodingQuarry_v1.1	CDS	3341	3426	.	-	1	Parent=CNBG_0001
Supercontig_2.1	CodingQuarry_v1.1	CDS	3474	3700	.	-	2	Parent=CNBG_0001
Supercontig_2.1	CodingQuarry_v1.1	CDS	3750	3832	.	-	0	Parent=CNBG_0001
Supercontig_2.1	CodingQuarry_v1.1	CDS	3898	4071	.	-	1	Parent=CNBG_0001
Supercontig_2.1	CodingQuarry_v1.1	CDS	4128	4273	.	-	1	Parent=CNBG_0001
Supercontig_2.1	CodingQuarry_v1.1	CDS	4330	4941	.	-	1	Parent=CNBG_0001
Supercontig_2.1	CodingQuarry_v1.1	CDS	5006	5210	.	-	1	Parent=CNBG_0001
Supercontig_2.1	CodingQuarry_v1.1	CDS	5258	5503	.	-	1	Parent=CNBG_0001
Supercontig_2.1	CodingQuarry_v1.1	CDS	5563	5654	.	-	1	Parent=CNBG_0001
Supercontig_2.1	CodingQuarry_v1.1	CDS	5714	5839	.	-	1	Parent=CNBG_0001
Supercontig_2.1	CodingQuarry_v1.1	CDS	5908	6208	.	-	1	Parent=CNBG_0001
Supercontig_2.1	CodingQuarry_v1.1	mRNA	6606	8624	.	-	.	ID=CNBG_0002;geneID=CNBG_0002
Supercontig_2.1	CodingQuarry_v1.1	CDS	6606	6745	.	-	0	Parent=CNBG_0002
Supercontig_2.1	CodingQuarry_v1.1	CDS	6801	6955	.	-	1	Parent=CNBG_0002
Supercontig_2.1	CodingQuarry_v1.1	CDS	7006	7100	.	-	2	Parent=CNBG_0002
Supercontig_2.1	CodingQuarry_v1.1	CDS	7158	7538	.	-	0	Parent=CNBG_0002
Supercontig_2.1	CodingQuarry_v1.1	CDS	7595	7963	.	-	0	Parent=CNBG_0002
Supercontig_2.1	CodingQuarry_v1.1	CDS	8034	8132	.	-	0	Parent=CNBG_0002
Supercontig_2.1	CodingQuarry_v1.1	CDS	8187	8212	.	-	0	Parent=CNBG_0002
Supercontig_2.1	CodingQuarry_v1.1	CDS	8264	8337	.	-	1	Parent=CNBG_0002
Supercontig_2.1	CodingQuarry_v1.1	CDS	8443	8624	.	-	2	Parent=CNBG_0002
Supercontig_2.1	CNB2_FINAL_CALLGENES_1	mRNA	8861	11794	.	-	.	ID=CNBG_0003;geneID=CNBG_0003
Supercontig_2.1	CNB2_FINAL_CALLGENES_1	CDS	8861	9232	.	-	2	Parent=CNBG_0003
Supercontig_2.1	CNB2_FINAL_CALLGENES_1	CDS	9302	9419	.	-	0	Parent=CNBG_0003
Supercontig_2.1	CNB2_FINAL_CALLGENES_1	CDS	9494	9566	.	-	1	Parent=CNBG_0003
Supercontig_2.1	CNB2_FINAL_CALLGENES_1	CDS	9616	9635	.	-	0	Parent=CNBG_0003
Supercontig_2.1	CNB2_FINAL_CALLGENES_1	CDS	9687	9710	.	-	0	Parent=CNBG_0003
Supercontig_2.1	CNB2_FINAL_CALLGENES_1	CDS	9761	9850	.	-	0	Parent=CNBG_0003
Supercontig_2.1	CNB2_FINAL_CALLGENES_1	CDS	10401	10535	.	-	0	Parent=CNBG_0003
Supercontig_2.1	CNB2_FINAL_CALLGENES_1	CDS	10595	10615	.	-	0	Parent=CNBG_0003
Supercontig_2.1	CNB2_FINAL_CALLGENES_1	CDS	10668	10934	.	-	0	Parent=CNBG_0003
Supercontig_2.1	CNB2_FINAL_CALLGENES_1	CDS	10992	11310	.	-	1	Parent=CNBG_0003
Supercontig_2.1	CNB2_FINAL_CALLGENES_1	CDS	11361	11794	.	-	0	Parent=CNBG_0003
Supercontig_2.1	CodingQuarry_v1.1	mRNA	13196	14902	.	+	.	ID=CNBG_0004;geneID=CNBG_0004
Supercontig_2.1	CodingQuarry_v1.1	CDS	13196	13294	.	+	2	Parent=CNBG_0004
Supercontig_2.1	CodingQuarry_v1.1	CDS	13357	13487	.	+	1	Parent=CNBG_0004
Supercontig_2.1	CodingQuarry_v1.1	CDS	13557	13756	.	+	0	Parent=CNBG_0004
Supercontig_2.1	CodingQuarry_v1.1	CDS	13813	13878	.	+	0	Parent=CNBG_0004
Supercontig_2.1	CodingQuarry_v1.1	CDS	13939	14016	.	+	0	Parent=CNBG_0004
Supercontig_2.1	CodingQuarry_v1.1	CDS	14074	14181	.	+	0	Parent=CNBG_0004
Supercontig_2.1	CodingQuarry_v1.1	CDS	14230	14697	.	+	0	Parent=CNBG_0004
Supercontig_2.1	CodingQuarry_v1.1	CDS	14758	14902	.	+	0	Parent=CNBG_0004
Supercontig_2.1	CodingQuarry_v1.1	mRNA	14964	17171	.	-	.	ID=CNBG_0005;geneID=CNBG_0005
Supercontig_2.1	CodingQuarry_v1.1	CDS	14964	15206	.	-	0	Parent=CNBG_0005
Supercontig_2.1	CodingQuarry_v1.1	CDS	15282	15352	.	-	2	Parent=CNBG_0005
Supercontig_2.1	CodingQuarry_v1.1	CDS	15424	15588	.	-	0	Parent=CNBG_0005
Supercontig_2.1	CodingQuarry_v1.1	CDS	15651	15823	.	-	0	Parent=CNBG_0005
Supercontig_2.1	CodingQuarry_v1.1	CDS	15884	16052	.	-	1	Parent=CNBG_0005
Supercontig_2.1	CodingQuarry_v1.1	CDS	16099	16324	.	-	0	Parent=CNBG_0005
Supercontig_2.1	CodingQuarry_v1.1	CDS	16401	16551	.	-	2	Parent=CNBG_0005
Supercontig_2.1	CodingQuarry_v1.1	CDS	16622	16735	.	-	1	Parent=CNBG_0005
Supercontig_2.1	CodingQuarry_v1.1	CDS	16796	16875	.	-	1	Parent=CNBG_0005
Supercontig_2.1	CodingQuarry_v1.1	CDS	16932	16960	.	-	2	Parent=CNBG_0005
Supercontig_2.1	CodingQuarry_v1.1	CDS	17021	17037	.	-	0	Parent=CNBG_0005
Supercontig_2.1	CodingQuarry_v1.1	CDS	17091	17171	.	-	1	Parent=CNBG_0005
Supercontig_2.1	CNB2_FINAL_CALLGENES_1	mRNA	17646	20926	.	+	.	ID=CNBG_9005;geneID=CNBG_9005
Supercontig_2.1	CNB2_FINAL_CALLGENES_1	CDS	17646	18715	.	+	0	Parent=CNBG_9005
Supercontig_2.1	CNB2_FINAL_CALLGENES_1	CDS	18767	20040	.	+	1	Parent=CNBG_9005
Supercontig_2.1	CNB2_FINAL_CALLGENES_1	CDS	20129	20926	.	+	2	Parent=CNBG_9005
Supercontig_2.1	CNB2_FINAL_CALLGENES_1	mRNA	21128	22979	.	+	.	ID=CNBG_9006;geneID=CNBG_9006
Supercontig_2.1	CNB2_FINAL_CALLGENES_1	CDS	21128	21610	.	+	0	Parent=CNBG_9006
Supercontig_2.1	CNB2_FINAL_CALLGENES_1	CDS	21668	21830	.	+	0	Parent=CNBG_9006
Supercontig_2.1	CNB2_FINAL_CALLGENES_1	CDS	21904	22026	.	+	2	Parent=CNBG_9006
Supercontig_2.1	CNB2_FINAL_CALLGENES_1	CDS	22078	22751	.	+	2	Parent=CNBG_9006
Supercontig_2.1	CNB2_FINAL_CALLGENES_1	CDS	22817	22979	.	+	0	Parent=CNBG_9006
Supercontig_2.1	CodingQuarry_v1.1	mRNA	23083	28606	.	-	.	ID=CNBG_9007;geneID=CNBG_9007
Supercontig_2.1	CodingQuarry_v1.1	CDS	23083	23541	.	-	0	Parent=CNBG_9007
Supercontig_2.1	CodingQuarry_v1.1	CDS	23600	23867	.	-	0	Parent=CNBG_9007
Supercontig_2.1	CodingQuarry_v1.1	CDS	23924	24063	.	-	2	Parent=CNBG_9007
Supercontig_2.1	CodingQuarry_v1.1	CDS	24114	24539	.	-	0	Parent=CNBG_9007
Supercontig_2.1	CodingQuarry_v1.1	CDS	24541	24707	.	-	0	Parent=CNBG_9007
Supercontig_2.1	CodingQuarry_v1.1	CDS	24768	24830	.	-	1	Parent=CNBG_9007
Supercontig_2.1	CodingQuarry_v1.1	CDS	24890	25073	.	-	1	Parent=CNBG_9007
Supercontig_2.1	CodingQuarry_v1.1	CDS	25130	25156	.	-	0	Parent=CNBG_9007
Supercontig_2.1	CodingQuarry_v1.1	CDS	25209	25400	.	-	0	Parent=CNBG_9007
Supercontig_2.1	CodingQuarry_v1.1	CDS	25451	25576	.	-	0	Parent=CNBG_9007
Supercontig_2.1	CodingQuarry_v1.1	CDS	25632	25785	.	-	0	Parent=CNBG_9007
Supercontig_2.1	CodingQuarry_v1.1	CDS	25838	26155	.	-	2	Parent=CNBG_9007
Supercontig_2.1	CodingQuarry_v1.1	CDS	26215	26673	.	-	2	Parent=CNBG_9007
Supercontig_2.1	CodingQuarry_v1.1	CDS	26715	26769	.	-	2	Parent=CNBG_9007
Supercontig_2.1	CodingQuarry_v1.1	CDS	26842	27643	.	-	1	Parent=CNBG_9007
Supercontig_2.1	CodingQuarry_v1.1	CDS	27744	27800	.	-	0	Parent=CNBG_9007
Supercontig_2.1	CodingQuarry_v1.1	CDS	27863	27963	.	-	0	Parent=CNBG_9007
Supercontig_2.1	CodingQuarry_v1.1	CDS	28047	28185	.	-	1	Parent=CNBG_9007
Supercontig_2.1	CodingQuarry_v1.1	CDS	28324	28606	.	-	0	Parent=CNBG_9007
Supercontig_2.1	CodingQuarry_v1.1	mRNA	29144	32137	.	-	.	ID=CNBG_0008;geneID=CNBG_0008
Supercontig_2.1	CodingQuarry_v1.1	CDS	29144	30142	.	-	0	Parent=CNBG_0008
Supercontig_2.1	CodingQuarry_v1.1	CDS	30194	31386	.	-	0	Parent=CNBG_0008
Supercontig_2.1	CodingQuarry_v1.1	CDS	31584	31644	.	-	0	Parent=CNBG_0008
Supercontig_2.1	CodingQuarry_v1.1	CDS	31869	31926	.	-	0	Parent=CNBG_0008
Supercontig_2.1	CodingQuarry_v1.1	CDS	32118	32137	.	-	0	Parent=CNBG_0008
Supercontig_2.1	CodingQuarry_v1.1	mRNA	32328	34201	.	+	.	ID=CNBG_0009;geneID=CNBG_0009
Supercontig_2.1	CodingQuarry_v1.1	CDS	32328	32750	.	+	1	Parent=CNBG_0009
Supercontig_2.1	CodingQuarry_v1.1	CDS	32800	32999	.	+	0	Parent=CNBG_0009
Supercontig_2.1	CodingQuarry_v1.1	CDS	33049	33166	.	+	1	Parent=CNBG_0009
Supercontig_2.1	CodingQuarry_v1.1	CDS	33222	33523	.	+	0	Parent=CNBG_0009
Supercontig_2.1	CodingQuarry_v1.1	CDS	33573	34201	.	+	0	Parent=CNBG_0009
Supercontig_2.1	CodingQuarry_v1.1	mRNA	34242	35536	.	-	.	ID=CNBG_0010;geneID=CNBG_0010
Supercontig_2.1	CodingQuarry_v1.1	CDS	34242	34423	.	-	0	Parent=CNBG_0010
Supercontig_2.1	CodingQuarry_v1.1	CDS	34478	34802	.	-	0	Parent=CNBG_0010
Supercontig_2.1	CodingQuarry_v1.1	CDS	34859	35306	.	-	2	Parent=CNBG_0010
Supercontig_2.1	CodingQuarry_v1.1	CDS	35356	35536	.	-	1	Parent=CNBG_0010
Supercontig_2.1	CodingQuarry_v1.1	mRNA	35721	37672	.	-	.	ID=CNBG_0011;geneID=CNBG_0011
Supercontig_2.1	CodingQuarry_v1.1	CDS	35721	35976	.	-	0	Parent=CNBG_0011
Supercontig_2.1	CodingQuarry_v1.1	CDS	36031	36327	.	-	0	Parent=CNBG_0011
Supercontig_2.1	CodingQuarry_v1.1	CDS	36380	37091	.	-	0	Parent=CNBG_0011
Supercontig_2.1	CodingQuarry_v1.1	CDS	37146	37672	.	-	0	Parent=CNBG_0011
Supercontig_2.1	CodingQuarry_v1.1	mRNA	37943	42343	.	+	.	ID=CNBG_0012;geneID=CNBG_0012
Supercontig_2.1	CodingQuarry_v1.1	CDS	37943	38016	.	+	2	Parent=CNBG_0012
Supercontig_2.1	CodingQuarry_v1.1	CDS	38074	38221	.	+	0	Parent=CNBG_0012
Supercontig_2.1	CodingQuarry_v1.1	CDS	38279	38809	.	+	0	Parent=CNBG_0012
Supercontig_2.1	CodingQuarry_v1.1	CDS	38862	40061	.	+	0	Parent=CNBG_0012
Supercontig_2.1	CodingQuarry_v1.1	CDS	40113	40223	.	+	0	Parent=CNBG_0012
Supercontig_2.1	CodingQuarry_v1.1	CDS	40282	40410	.	+	0	Parent=CNBG_0012
Supercontig_2.1	CodingQuarry_v1.1	CDS	40460	41017	.	+	0	Parent=CNBG_0012
Supercontig_2.1	CodingQuarry_v1.1	CDS	41076	41502	.	+	1	Parent=CNBG_0012
Supercontig_2.1	CodingQuarry_v1.1	CDS	41569	41821	.	+	2	Parent=CNBG_0012
Supercontig_2.1	CodingQuarry_v1.1	CDS	41875	41994	.	+	2	Parent=CNBG_0012
Supercontig_2.1	CodingQuarry_v1.1	CDS	42046	42104	.	+	1	Parent=CNBG_0012
Supercontig_2.1	CodingQuarry_v1.1	CDS	42163	42343	.	+	0	Parent=CNBG_0012
Supercontig_2.1	CodingQuarry_v1.1	mRNA	42397	44353	.	-	.	ID=CNBG_0013;geneID=CNBG_0013
Supercontig_2.1	CodingQuarry_v1.1	CDS	42397	42445	.	-	0	Parent=CNBG_0013
Supercontig_2.1	CodingQuarry_v1.1	CDS	42503	42569	.	-	2	Parent=CNBG_0013
Supercontig_2.1	CodingQuarry_v1.1	CDS	42627	42646	.	-	1	Parent=CNBG_0013
Supercontig_2.1	CodingQuarry_v1.1	CDS	42704	43000	.	-	2	Parent=CNBG_0013
Supercontig_2.1	CodingQuarry_v1.1	CDS	43064	43506	.	-	2	Parent=CNBG_0013
Supercontig_2.1	CodingQuarry_v1.1	CDS	43558	43727	.	-	0	Parent=CNBG_0013
Supercontig_2.1	CodingQuarry_v1.1	CDS	43787	44044	.	-	1	Parent=CNBG_0013
Supercontig_2.1	CodingQuarry_v1.1	CDS	44099	44131	.	-	1	Parent=CNBG_0013
Supercontig_2.1	CodingQuarry_v1.1	CDS	44191	44353	.	-	1	Parent=CNBG_0013
Supercontig_2.1	CodingQuarry_v1.1	mRNA	44510	47575	.	+	.	ID=CNBG_0014;geneID=CNBG_0014
Supercontig_2.1	CodingQuarry_v1.1	CDS	44510	44554	.	+	0	Parent=CNBG_0014
Supercontig_2.1	CodingQuarry_v1.1	CDS	44604	44626	.	+	0	Parent=CNBG_0014
Supercontig_2.1	CodingQuarry_v1.1	CDS	44675	46033	.	+	2	Parent=CNBG_0014
Supercontig_2.1	CodingQuarry_v1.1	CDS	46087	46192	.	+	0	Parent=CNBG_0014
Supercontig_2.1	CodingQuarry_v1.1	CDS	46261	46342	.	+	1	Parent=CNBG_0014
Supercontig_2.1	CodingQuarry_v1.1	CDS	46397	46526	.	+	2	Parent=CNBG_0014
Supercontig_2.1	CodingQuarry_v1.1	CDS	46583	46936	.	+	2	Parent=CNBG_0014
Supercontig_2.1	CodingQuarry_v1.1	CDS	46996	47074	.	+	0	Parent=CNBG_0014
Supercontig_2.1	CodingQuarry_v1.1	CDS	47126	47575	.	+	0	Parent=CNBG_0014
Supercontig_2.1	CodingQuarry_v1.1	mRNA	47602	48624	.	-	.	ID=CNBG_0015;geneID=CNBG_0015
Supercontig_2.1	CodingQuarry_v1.1	CDS	47602	48117	.	-	0	Parent=CNBG_0015
Supercontig_2.1	CodingQuarry_v1.1	CDS	48170	48235	.	-	1	Parent=CNBG_0015
Supercontig_2.1	CodingQuarry_v1.1	CDS	48288	48512	.	-	1	Parent=CNBG_0015
Supercontig_2.1	CodingQuarry_v1.1	CDS	48561	48624	.	-	1	Parent=CNBG_0015
Supercontig_2.1	CodingQuarry_v1.1	mRNA	48814	50639	.	+	.	ID=CNBG_0016;geneID=CNBG_0016
Supercontig_2.1	CodingQuarry_v1.1	CDS	48814	49087	.	+	0	Parent=CNBG_0016
Supercontig_2.1	CodingQuarry_v1.1	CDS	49141	49272	.	+	0	Parent=CNBG_0016
Supercontig_2.1	CodingQuarry_v1.1	CDS	49327	49410	.	+	0	Parent=CNBG_0016
Supercontig_2.1	CodingQuarry_v1.1	CDS	49465	49544	.	+	2	Parent=CNBG_0016
Supercontig_2.1	CodingQuarry_v1.1	CDS	49596	49736	.	+	2	Parent=CNBG_0016
Supercontig_2.1	CodingQuarry_v1.1	CDS	49790	49975	.	+	2	Parent=CNBG_0016
Supercontig_2.1	CodingQuarry_v1.1	CDS	50031	50202	.	+	0	Parent=CNBG_0016
Supercontig_2.1	CodingQuarry_v1.1	CDS	50259	50639	.	+	0	Parent=CNBG_0016
Supercontig_2.1	CodingQuarry_v1.1	mRNA	50739	57118	.	+	.	ID=CNBG_0017;geneID=CNBG_0017
Supercontig_2.1	CodingQuarry_v1.1	CDS	50739	50967	.	+	1	Parent=CNBG_0017
Supercontig_2.1	CodingQuarry_v1.1	CDS	51134	51229	.	+	1	Parent=CNBG_0017
Supercontig_2.1	CodingQuarry_v1.1	CDS	51282	51389	.	+	1	Parent=CNBG_0017
Supercontig_2.1	CodingQuarry_v1.1	CDS	51440	52486	.	+	1	Parent=CNBG_0017
Supercontig_2.1	CodingQuarry_v1.1	CDS	52538	52690	.	+	1	Parent=CNBG_0017
Supercontig_2.1	CodingQuarry_v1.1	CDS	52744	54965	.	+	0	Parent=CNBG_0017
Supercontig_2.1	CodingQuarry_v1.1	CDS	55019	55230	.	+	2	Parent=CNBG_0017
Supercontig_2.1	CodingQuarry_v1.1	CDS	55287	56462	.	+	2	Parent=CNBG_0017
Supercontig_2.1	CodingQuarry_v1.1	CDS	56515	56830	.	+	0	Parent=CNBG_0017
Supercontig_2.1	CodingQuarry_v1.1	CDS	56880	57118	.	+	0	Parent=CNBG_0017
Supercontig_2.1	CodingQuarry_v1.1	mRNA	57228	59168	.	+	.	ID=CNBG_0018;geneID=CNBG_0018
Supercontig_2.1	CodingQuarry_v1.1	CDS	57228	57303	.	+	0	Parent=CNBG_0018
Supercontig_2.1	CodingQuarry_v1.1	CDS	57354	57385	.	+	2	Parent=CNBG_0018
Supercontig_2.1	CodingQuarry_v1.1	CDS	57436	57813	.	+	2	Parent=CNBG_0018
Supercontig_2.1	CodingQuarry_v1.1	CDS	57863	58658	.	+	0	Parent=CNBG_0018
Supercontig_2.1	CodingQuarry_v1.1	CDS	58714	58823	.	+	2	Parent=CNBG_0018
Supercontig_2.1	CodingQuarry_v1.1	CDS	58874	59168	.	+	0	Parent=CNBG_0018
Supercontig_2.1	CodingQuarry_v1.1	mRNA	59408	60744	.	+	.	ID=CNBG_0019;geneID=CNBG_0019
Supercontig_2.1	CodingQuarry_v1.1	CDS	59408	60022	.	+	0	Parent=CNBG_0019
Supercontig_2.1	CodingQuarry_v1.1	CDS	60084	60744	.	+	0	Parent=CNBG_0019
Supercontig_2.1	CodingQuarry_v1.1	mRNA	60914	65883	.	-	.	ID=CNBG_9008;geneID=CNBG_9008
Supercontig_2.1	CodingQuarry_v1.1	CDS	60914	61733	.	-	0	Parent=CNBG_9008
Supercontig_2.1	CodingQuarry_v1.1	CDS	61785	62132	.	-	0	Parent=CNBG_9008
Supercontig_2.1	CodingQuarry_v1.1	CDS	62184	62503	.	-	0	Parent=CNBG_9008
Supercontig_2.1	CodingQuarry_v1.1	CDS	62555	62724	.	-	1	Parent=CNBG_9008
Supercontig_2.1	CodingQuarry_v1.1	CDS	62775	64185	.	-	2	Parent=CNBG_9008
Supercontig_2.1	CodingQuarry_v1.1	CDS	64492	65289	.	-	1	Parent=CNBG_9008
Supercontig_2.1	CodingQuarry_v1.1	CDS	65389	65883	.	-	1	Parent=CNBG_9008
Supercontig_2.1	CNB2_FINAL_CALLGENES_1	mRNA	68378	69841	.	+	.	ID=CNBG_0021;geneID=CNBG_0021
Supercontig_2.1	CNB2_FINAL_CALLGENES_1	CDS	68378	68857	.	+	0	Parent=CNBG_0021
Supercontig_2.1	CNB2_FINAL_CALLGENES_1	CDS	68911	69841	.	+	0	Parent=CNBG_0021
Supercontig_2.1	CodingQuarry_v1.1	mRNA	70134	71599	.	+	.	ID=CNBG_0022;geneID=CNBG_0022
Supercontig_2.1	CodingQuarry_v1.1	CDS	70134	70238	.	+	0	Parent=CNBG_0022
Supercontig_2.1	CodingQuarry_v1.1	CDS	70305	70399	.	+	2	Parent=CNBG_0022
Supercontig_2.1	CodingQuarry_v1.1	CDS	70462	70484	.	+	1	Parent=CNBG_0022
Supercontig_2.1	CodingQuarry_v1.1	CDS	70540	71132	.	+	0	Parent=CNBG_0022
Supercontig_2.1	CodingQuarry_v1.1	CDS	71196	71345	.	+	0	Parent=CNBG_0022
Supercontig_2.1	CodingQuarry_v1.1	CDS	71398	71599	.	+	0	Parent=CNBG_0022
Supercontig_2.1	CodingQuarry_v1.1	mRNA	71612	73401	.	-	.	ID=CNBG_0023;geneID=CNBG_0023
Supercontig_2.1	CodingQuarry_v1.1	CDS	71612	71832	.	-	0	Parent=CNBG_0023
Supercontig_2.1	CodingQuarry_v1.1	CDS	71893	72106	.	-	2	Parent=CNBG_0023
Supercontig_2.1	CodingQuarry_v1.1	CDS	72158	72263	.	-	2	Parent=CNBG_0023
Supercontig_2.1	CodingQuarry_v1.1	CDS	72319	72897	.	-	0	Parent=CNBG_0023
Supercontig_2.1	CodingQuarry_v1.1	CDS	72947	73089	.	-	0	Parent=CNBG_0023
Supercontig_2.1	CodingQuarry_v1.1	CDS	73156	73401	.	-	1	Parent=CNBG_0023
Supercontig_2.1	CodingQuarry_v1.1	mRNA	73510	78321	.	+	.	ID=CNBG_0024;geneID=CNBG_0024
Supercontig_2.1	CodingQuarry_v1.1	CDS	73510	73867	.	+	2	Parent=CNBG_0024
Supercontig_2.1	CodingQuarry_v1.1	CDS	73927	74135	.	+	1	Parent=CNBG_0024
Supercontig_2.1	CodingQuarry_v1.1	CDS	74185	75067	.	+	2	Parent=CNBG_0024
Supercontig_2.1	CodingQuarry_v1.1	CDS	75120	75408	.	+	0	Parent=CNBG_0024
Supercontig_2.1	CodingQuarry_v1.1	CDS	75466	75913	.	+	1	Parent=CNBG_0024
Supercontig_2.1	CodingQuarry_v1.1	CDS	75972	76198	.	+	0	Parent=CNBG_0024
Supercontig_2.1	CodingQuarry_v1.1	CDS	76256	76598	.	+	1	Parent=CNBG_0024
Supercontig_2.1	CodingQuarry_v1.1	CDS	76653	76827	.	+	2	Parent=CNBG_0024
Supercontig_2.1	CodingQuarry_v1.1	CDS	76883	76940	.	+	0	Parent=CNBG_0024
Supercontig_2.1	CodingQuarry_v1.1	CDS	76996	77185	.	+	1	Parent=CNBG_0024
Supercontig_2.1	CodingQuarry_v1.1	CDS	77234	78321	.	+	0	Parent=CNBG_0024
Supercontig_2.1	CodingQuarry_v1.1	mRNA	78759	79765	.	-	.	ID=CNBG_0025;geneID=CNBG_0025
Supercontig_2.1	CodingQuarry_v1.1	CDS	78759	78906	.	-	0	Parent=CNBG_0025
Supercontig_2.1	CodingQuarry_v1.1	CDS	78964	79216	.	-	1	Parent=CNBG_0025
Supercontig_2.1	CodingQuarry_v1.1	CDS	79274	79431	.	-	0	Parent=CNBG_0025
Supercontig_2.1	CodingQuarry_v1.1	CDS	79527	79555	.	-	1	Parent=CNBG_0025
Supercontig_2.1	CodingQuarry_v1.1	CDS	79614	79710	.	-	2	Parent=CNBG_0025
Supercontig_2.1	CodingQuarry_v1.1	CDS	79752	79765	.	-	2	Parent=CNBG_0025
Supercontig_2.1	CodingQuarry_v1.1	mRNA	80076	88120	.	+	.	ID=CNBG_0026;geneID=CNBG_0026
Supercontig_2.1	CodingQuarry_v1.1	CDS	80076	80169	.	+	1	Parent=CNBG_0026
Supercontig_2.1	CodingQuarry_v1.1	CDS	80214	81106	.	+	0	Parent=CNBG_0026
Supercontig_2.1	CodingQuarry_v1.1	CDS	81153	82076	.	+	0	Parent=CNBG_0026
Supercontig_2.1	CodingQuarry_v1.1	CDS	82123	84540	.	+	0	Parent=CNBG_0026
Supercontig_2.1	CodingQuarry_v1.1	CDS	84597	84733	.	+	2	Parent=CNBG_0026
Supercontig_2.1	CodingQuarry_v1.1	CDS	84786	87887	.	+	0	Parent=CNBG_0026
Supercontig_2.1	CodingQuarry_v1.1	CDS	87940	88120	.	+	0	Parent=CNBG_0026
Supercontig_2.1	CodingQuarry_v1.1	mRNA	88547	89991	.	+	.	ID=CNBG_0027;geneID=CNBG_0027
Supercontig_2.1	CodingQuarry_v1.1	CDS	88547	88682	.	+	2	Parent=CNBG_0027
Supercontig_2.1	CodingQuarry_v1.1	CDS	88747	88763	.	+	1	Parent=CNBG_0027
Supercontig_2.1	CodingQuarry_v1.1	CDS	88821	89070	.	+	2	Parent=CNBG_0027
Supercontig_2.1	CodingQuarry_v1.1	CDS	89133	89179	.	+	1	Parent=CNBG_0027
Supercontig_2.1	CodingQuarry_v1.1	CDS	89313	89348	.	+	1	Parent=CNBG_0027
Supercontig_2.1	CodingQuarry_v1.1	CDS	89405	89701	.	+	1	Parent=CNBG_0027
Supercontig_2.1	CodingQuarry_v1.1	CDS	89755	89829	.	+	1	Parent=CNBG_0027
Supercontig_2.1	CodingQuarry_v1.1	CDS	89882	89991	.	+	0	Parent=CNBG_0027
Supercontig_2.1	CodingQuarry_v1.1	mRNA	90001	92132	.	-	.	ID=CNBG_0028;geneID=CNBG_0028
Supercontig_2.1	CodingQuarry_v1.1	CDS	90001	91599	.	-	0	Parent=CNBG_0028
Supercontig_2.1	CodingQuarry_v1.1	CDS	91655	91898	.	-	2	Parent=CNBG_0028
Supercontig_2.1	CodingQuarry_v1.1	CDS	91948	92033	.	-	1	Parent=CNBG_0028
Supercontig_2.1	CodingQuarry_v1.1	CDS	92082	92132	.	-	2	Parent=CNBG_0028
Supercontig_2.1	CodingQuarry_v1.1	mRNA	92320	95618	.	+	.	ID=CNBG_0029;geneID=CNBG_0029
Supercontig_2.1	CodingQuarry_v1.1	CDS	92320	92415	.	+	2	Parent=CNBG_0029
Supercontig_2.1	CodingQuarry_v1.1	CDS	92464	92584	.	+	2	Parent=CNBG_0029
Supercontig_2.1	CodingQuarry_v1.1	CDS	92638	92747	.	+	2	Parent=CNBG_0029
Supercontig_2.1	CodingQuarry_v1.1	CDS	92832	93319	.	+	2	Parent=CNBG_0029
Supercontig_2.1	CodingQuarry_v1.1	CDS	93367	93478	.	+	0	Parent=CNBG_0029
Supercontig_2.1	CodingQuarry_v1.1	CDS	93529	93667	.	+	1	Parent=CNBG_0029
Supercontig_2.1	CodingQuarry_v1.1	CDS	93819	94254	.	+	2	Parent=CNBG_0029
Supercontig_2.1	CodingQuarry_v1.1	CDS	94306	94431	.	+	2	Parent=CNBG_0029
Supercontig_2.1	CodingQuarry_v1.1	CDS	94489	94577	.	+	0	Parent=CNBG_0029
Supercontig_2.1	CodingQuarry_v1.1	CDS	94627	94905	.	+	0	Parent=CNBG_0029
Supercontig_2.1	CodingQuarry_v1.1	CDS	94907	95618	.	+	0	Parent=CNBG_0029
Supercontig_2.1	CodingQuarry_v1.1	mRNA	95899	100418	.	+	.	ID=CNBG_0030;geneID=CNBG_0030
Supercontig_2.1	CodingQuarry_v1.1	CDS	95899	96216	.	+	0	Parent=CNBG_0030
Supercontig_2.1	CodingQuarry_v1.1	CDS	96272	97076	.	+	1	Parent=CNBG_0030
Supercontig_2.1	CodingQuarry_v1.1	CDS	97125	97568	.	+	1	Parent=CNBG_0030
Supercontig_2.1	CodingQuarry_v1.1	CDS	97615	97695	.	+	1	Parent=CNBG_0030
Supercontig_2.1	CodingQuarry_v1.1	CDS	97746	99086	.	+	1	Parent=CNBG_0030
Supercontig_2.1	CodingQuarry_v1.1	CDS	99154	99308	.	+	0	Parent=CNBG_0030
Supercontig_2.1	CodingQuarry_v1.1	CDS	99370	99918	.	+	0	Parent=CNBG_0030
Supercontig_2.1	CodingQuarry_v1.1	CDS	99975	100110	.	+	1	Parent=CNBG_0030
Supercontig_2.1	CodingQuarry_v1.1	CDS	100171	100418	.	+	0	Parent=CNBG_0030
Supercontig_2.1	CodingQuarry_v1.1	mRNA	100563	101547	.	+	.	ID=CNBG_0031;geneID=CNBG_0031
Supercontig_2.1	CodingQuarry_v1.1	CDS	100563	100681	.	+	2	Parent=CNBG_0031
Supercontig_2.1	CodingQuarry_v1.1	CDS	100746	100774	.	+	1	Parent=CNBG_0031
Supercontig_2.1	CodingQuarry_v1.1	CDS	100825	100982	.	+	0	Parent=CNBG_0031
Supercontig_2.1	CodingQuarry_v1.1	CDS	101040	101292	.	+	1	Parent=CNBG_0031
Supercontig_2.1	CodingQuarry_v1.1	CDS	101343	101547	.	+	0	Parent=CNBG_0031
Supercontig_2.1	CodingQuarry_v1.1	mRNA	101680	104269	.	+	.	ID=CNBG_9010;geneID=CNBG_9010
Supercontig_2.1	CodingQuarry_v1.1	CDS	101680	101810	.	+	0	Parent=CNBG_9010
Supercontig_2.1	CodingQuarry_v1.1	CDS	101866	101942	.	+	2	Parent=CNBG_9010
Supercontig_2.1	CodingQuarry_v1.1	CDS	101998	102196	.	+	0	Parent=CNBG_9010
Supercontig_2.1	CodingQuarry_v1.1	CDS	102247	102336	.	+	0	Parent=CNBG_9010
Supercontig_2.1	CodingQuarry_v1.1	CDS	102391	103095	.	+	0	Parent=CNBG_9010
Supercontig_2.1	CodingQuarry_v1.1	CDS	103157	103519	.	+	0	Parent=CNBG_9010
Supercontig_2.1	CodingQuarry_v1.1	CDS	103521	103552	.	+	0	Parent=CNBG_9010
Supercontig_2.1	CodingQuarry_v1.1	CDS	103619	103774	.	+	2	Parent=CNBG_9010
Supercontig_2.1	CodingQuarry_v1.1	CDS	103847	104269	.	+	0	Parent=CNBG_9010
Supercontig_2.1	CodingQuarry_v1.1	mRNA	104283	106978	.	-	.	ID=CNBG_0033;geneID=CNBG_0033
Supercontig_2.1	CodingQuarry_v1.1	CDS	104283	104740	.	-	0	Parent=CNBG_0033
Supercontig_2.1	CodingQuarry_v1.1	CDS	104794	105101	.	-	2	Parent=CNBG_0033
Supercontig_2.1	CodingQuarry_v1.1	CDS	105158	106486	.	-	0	Parent=CNBG_0033
Supercontig_2.1	CodingQuarry_v1.1	CDS	106539	106593	.	-	0	Parent=CNBG_0033
Supercontig_2.1	CodingQuarry_v1.1	CDS	106647	106667	.	-	2	Parent=CNBG_0033
Supercontig_2.1	CodingQuarry_v1.1	CDS	106722	106836	.	-	2	Parent=CNBG_0033
Supercontig_2.1	CodingQuarry_v1.1	CDS	106890	106978	.	-	1	Parent=CNBG_0033
Supercontig_2.1	CodingQuarry_v1.1	mRNA	107188	107857	.	-	.	ID=CNBG_0034;geneID=CNBG_0034
Supercontig_2.1	CodingQuarry_v1.1	CDS	107188	107857	.	-	0	Parent=CNBG_0034
Supercontig_2.1	CodingQuarry_v1.1	mRNA	108067	109577	.	-	.	ID=CNBG_0035;geneID=CNBG_0035
Supercontig_2.1	CodingQuarry_v1.1	CDS	108067	108633	.	-	0	Parent=CNBG_0035
Supercontig_2.1	CodingQuarry_v1.1	CDS	108690	108852	.	-	1	Parent=CNBG_0035
Supercontig_2.1	CodingQuarry_v1.1	CDS	108924	108994	.	-	0	Parent=CNBG_0035
Supercontig_2.1	CodingQuarry_v1.1	CDS	109054	109118	.	-	1	Parent=CNBG_0035
Supercontig_2.1	CodingQuarry_v1.1	CDS	109186	109213	.	-	0	Parent=CNBG_0035
Supercontig_2.1	CodingQuarry_v1.1	CDS	109290	109296	.	-	0	Parent=CNBG_0035
Supercontig_2.1	CodingQuarry_v1.1	CDS	109351	109577	.	-	0	Parent=CNBG_0035
Supercontig_2.1	CodingQuarry_v1.1	mRNA	109835	110455	.	+	.	ID=CNBG_0036;geneID=CNBG_0036
Supercontig_2.1	CodingQuarry_v1.1	CDS	109835	110082	.	+	0	Parent=CNBG_0036
Supercontig_2.1	CodingQuarry_v1.1	CDS	110137	110218	.	+	0	Parent=CNBG_0036
Supercontig_2.1	CodingQuarry_v1.1	CDS	110273	110344	.	+	0	Parent=CNBG_0036
Supercontig_2.1	CodingQuarry_v1.1	CDS	110393	110455	.	+	0	Parent=CNBG_0036
Supercontig_2.1	CodingQuarry_v1.1	mRNA	110497	113622	.	-	.	ID=CNBG_0037;geneID=CNBG_0037
Supercontig_2.1	CodingQuarry_v1.1	CDS	110497	112548	.	-	0	Parent=CNBG_0037
Supercontig_2.1	CodingQuarry_v1.1	CDS	112613	112836	.	-	1	Parent=CNBG_0037
Supercontig_2.1	CodingQuarry_v1.1	CDS	112889	113004	.	-	2	Parent=CNBG_0037
Supercontig_2.1	CodingQuarry_v1.1	CDS	113053	113174	.	-	0	Parent=CNBG_0037
Supercontig_2.1	CodingQuarry_v1.1	CDS	113226	113341	.	-	1	Parent=CNBG_0037
Supercontig_2.1	CodingQuarry_v1.1	CDS	113392	113498	.	-	2	Parent=CNBG_0037
Supercontig_2.1	CodingQuarry_v1.1	CDS	113558	113622	.	-	0	Parent=CNBG_0037
Supercontig_2.1	CodingQuarry_v1.1	mRNA	113822	115416	.	+	.	ID=CNBG_0038;geneID=CNBG_0038
Supercontig_2.1	CodingQuarry_v1.1	CDS	113822	113945	.	+	1	Parent=CNBG_0038
Supercontig_2.1	CodingQuarry_v1.1	CDS	113998	114175	.	+	2	Parent=CNBG_0038
Supercontig_2.1	CodingQuarry_v1.1	CDS	114226	114771	.	+	2	Parent=CNBG_0038
Supercontig_2.1	CodingQuarry_v1.1	CDS	114836	115120	.	+	2	Parent=CNBG_0038
Supercontig_2.1	CodingQuarry_v1.1	CDS	115171	115416	.	+	0	Parent=CNBG_0038
Supercontig_2.1	CodingQuarry_v1.1	mRNA	115459	116872	.	-	.	ID=CNBG_0039;geneID=CNBG_0039
Supercontig_2.1	CodingQuarry_v1.1	CDS	115459	116192	.	-	0	Parent=CNBG_0039
Supercontig_2.1	CodingQuarry_v1.1	CDS	116251	116333	.	-	2	Parent=CNBG_0039
Supercontig_2.1	CodingQuarry_v1.1	CDS	116392	116872	.	-	0	Parent=CNBG_0039
Supercontig_2.1	CodingQuarry_v1.1	mRNA	117737	118462	.	+	.	ID=CNBG_0040;geneID=CNBG_0040
Supercontig_2.1	CodingQuarry_v1.1	CDS	117737	117848	.	+	0	Parent=CNBG_0040
Supercontig_2.1	CodingQuarry_v1.1	CDS	117909	118006	.	+	2	Parent=CNBG_0040
Supercontig_2.1	CodingQuarry_v1.1	CDS	118056	118132	.	+	1	Parent=CNBG_0040
Supercontig_2.1	CodingQuarry_v1.1	CDS	118183	118276	.	+	2	Parent=CNBG_0040
Supercontig_2.1	CodingQuarry_v1.1	CDS	118330	118462	.	+	0	Parent=CNBG_0040
Supercontig_2.1	CodingQuarry_v1.1	mRNA	118994	122582	.	-	.	ID=CNBG_0041;geneID=CNBG_0041
Supercontig_2.1	CodingQuarry_v1.1	CDS	118994	119261	.	-	0	Parent=CNBG_0041
Supercontig_2.1	CodingQuarry_v1.1	CDS	119337	119439	.	-	0	Parent=CNBG_0041
Supercontig_2.1	CodingQuarry_v1.1	CDS	119481	119545	.	-	1	Parent=CNBG_0041
Supercontig_2.1	CodingQuarry_v1.1	CDS	119591	119935	.	-	2	Parent=CNBG_0041
Supercontig_2.1	CodingQuarry_v1.1	CDS	119990	120271	.	-	2	Parent=CNBG_0041
Supercontig_2.1	CodingQuarry_v1.1	CDS	120318	120547	.	-	2	Parent=CNBG_0041
Supercontig_2.1	CodingQuarry_v1.1	CDS	120600	120717	.	-	0	Parent=CNBG_0041
Supercontig_2.1	CodingQuarry_v1.1	CDS	120771	120898	.	-	2	Parent=CNBG_0041
Supercontig_2.1	CodingQuarry_v1.1	CDS	120950	121657	.	-	0	Parent=CNBG_0041
Supercontig_2.1	CodingQuarry_v1.1	CDS	121708	121765	.	-	0	Parent=CNBG_0041
Supercontig_2.1	CodingQuarry_v1.1	CDS	121820	121898	.	-	2	Parent=CNBG_0041
Supercontig_2.1	CodingQuarry_v1.1	CDS	121951	122040	.	-	1	Parent=CNBG_0041
Supercontig_2.1	CodingQuarry_v1.1	CDS	122099	122251	.	-	1	Parent=CNBG_0041
Supercontig_2.1	CodingQuarry_v1.1	CDS	122304	122355	.	-	1	Parent=CNBG_0041
Supercontig_2.1	CodingQuarry_v1.1	CDS	122402	122582	.	-	0	Parent=CNBG_0041
Supercontig_2.1	CodingQuarry_v1.1	mRNA	122840	126026	.	+	.	ID=CNBG_0042;geneID=CNBG_0042
Supercontig_2.1	CodingQuarry_v1.1	CDS	122840	122941	.	+	1	Parent=CNBG_0042
Supercontig_2.1	CodingQuarry_v1.1	CDS	123010	123160	.	+	2	Parent=CNBG_0042
Supercontig_2.1	CodingQuarry_v1.1	CDS	123207	123511	.	+	1	Parent=CNBG_0042
Supercontig_2.1	CodingQuarry_v1.1	CDS	123564	123708	.	+	2	Parent=CNBG_0042
Supercontig_2.1	CodingQuarry_v1.1	CDS	123761	123798	.	+	1	Parent=CNBG_0042
Supercontig_2.1	CodingQuarry_v1.1	CDS	123855	124018	.	+	0	Parent=CNBG_0042
Supercontig_2.1	CodingQuarry_v1.1	CDS	124071	124337	.	+	0	Parent=CNBG_0042
Supercontig_2.1	CodingQuarry_v1.1	CDS	124388	124612	.	+	0	Parent=CNBG_0042
Supercontig_2.1	CodingQuarry_v1.1	CDS	124660	124831	.	+	1	Parent=CNBG_0042
Supercontig_2.1	CodingQuarry_v1.1	CDS	124887	125155	.	+	0	Parent=CNBG_0042
Supercontig_2.1	CodingQuarry_v1.1	CDS	125214	126026	.	+	0	Parent=CNBG_0042
Supercontig_2.1	CodingQuarry_v1.1	mRNA	126074	127528	.	-	.	ID=CNBG_0043;geneID=CNBG_0043
Supercontig_2.1	CodingQuarry_v1.1	CDS	126074	126407	.	-	0	Parent=CNBG_0043
Supercontig_2.1	CodingQuarry_v1.1	CDS	126462	127528	.	-	0	Parent=CNBG_0043
Supercontig_2.1	CodingQuarry_v1.1	mRNA	128033	129827	.	+	.	ID=CNBG_0044;geneID=CNBG_0044
Supercontig_2.1	CodingQuarry_v1.1	CDS	128033	128204	.	+	2	Parent=CNBG_0044
Supercontig_2.1	CodingQuarry_v1.1	CDS	128261	128287	.	+	2	Parent=CNBG_0044
Supercontig_2.1	CodingQuarry_v1.1	CDS	128362	128465	.	+	2	Parent=CNBG_0044
Supercontig_2.1	CodingQuarry_v1.1	CDS	128522	128619	.	+	2	Parent=CNBG_0044
Supercontig_2.1	CodingQuarry_v1.1	CDS	128668	128692	.	+	2	Parent=CNBG_0044
Supercontig_2.1	CodingQuarry_v1.1	CDS	128749	128867	.	+	2	Parent=CNBG_0044
Supercontig_2.1	CodingQuarry_v1.1	CDS	128931	129030	.	+	2	Parent=CNBG_0044
Supercontig_2.1	CodingQuarry_v1.1	CDS	129081	129688	.	+	2	Parent=CNBG_0044
Supercontig_2.1	CodingQuarry_v1.1	CDS	129739	129827	.	+	0	Parent=CNBG_0044
Supercontig_2.1	CodingQuarry_v1.1	mRNA	129870	130567	.	-	.	ID=CNBG_0045;geneID=CNBG_0045
Supercontig_2.1	CodingQuarry_v1.1	CDS	129870	129936	.	-	0	Parent=CNBG_0045
Supercontig_2.1	CodingQuarry_v1.1	CDS	129984	130567	.	-	0	Parent=CNBG_0045
Supercontig_2.1	CodingQuarry_v1.1	mRNA	130954	132870	.	-	.	ID=CNBG_0046;geneID=CNBG_0046
Supercontig_2.1	CodingQuarry_v1.1	CDS	130954	131081	.	-	0	Parent=CNBG_0046
Supercontig_2.1	CodingQuarry_v1.1	CDS	131144	131998	.	-	0	Parent=CNBG_0046
Supercontig_2.1	CodingQuarry_v1.1	CDS	132051	132183	.	-	0	Parent=CNBG_0046
Supercontig_2.1	CodingQuarry_v1.1	CDS	132234	132716	.	-	2	Parent=CNBG_0046
Supercontig_2.1	CodingQuarry_v1.1	CDS	132762	132870	.	-	2	Parent=CNBG_0046
Supercontig_2.1	CodingQuarry_v1.1	mRNA	133552	135970	.	+	.	ID=CNBG_0047;geneID=CNBG_0047
Supercontig_2.1	CodingQuarry_v1.1	CDS	133552	133866	.	+	2	Parent=CNBG_0047
Supercontig_2.1	CodingQuarry_v1.1	CDS	133913	134028	.	+	1	Parent=CNBG_0047
Supercontig_2.1	CodingQuarry_v1.1	CDS	134078	134263	.	+	1	Parent=CNBG_0047
Supercontig_2.1	CodingQuarry_v1.1	CDS	134317	134404	.	+	2	Parent=CNBG_0047
Supercontig_2.1	CodingQuarry_v1.1	CDS	134455	134538	.	+	2	Parent=CNBG_0047
Supercontig_2.1	CodingQuarry_v1.1	CDS	134590	134635	.	+	0	Parent=CNBG_0047
Supercontig_2.1	CodingQuarry_v1.1	CDS	134692	134829	.	+	0	Parent=CNBG_0047
Supercontig_2.1	CodingQuarry_v1.1	CDS	134883	135032	.	+	0	Parent=CNBG_0047
Supercontig_2.1	CodingQuarry_v1.1	CDS	135088	135200	.	+	2	Parent=CNBG_0047
Supercontig_2.1	CodingQuarry_v1.1	CDS	135251	135466	.	+	2	Parent=CNBG_0047
Supercontig_2.1	CodingQuarry_v1.1	CDS	135525	135641	.	+	2	Parent=CNBG_0047
Supercontig_2.1	CodingQuarry_v1.1	CDS	135727	135970	.	+	0	Parent=CNBG_0047
Supercontig_2.1	CodingQuarry_v1.1	mRNA	136352	140207	.	+	.	ID=CNBG_0048;geneID=CNBG_0048
Supercontig_2.1	CodingQuarry_v1.1	CDS	136352	136701	.	+	2	Parent=CNBG_0048
Supercontig_2.1	CodingQuarry_v1.1	CDS	136756	137081	.	+	1	Parent=CNBG_0048
Supercontig_2.1	CodingQuarry_v1.1	CDS	137137	138208	.	+	2	Parent=CNBG_0048
Supercontig_2.1	CodingQuarry_v1.1	CDS	138258	138451	.	+	1	Parent=CNBG_0048
Supercontig_2.1	CodingQuarry_v1.1	CDS	138652	138687	.	+	1	Parent=CNBG_0048
Supercontig_2.1	CodingQuarry_v1.1	CDS	138887	139876	.	+	1	Parent=CNBG_0048
Supercontig_2.1	CodingQuarry_v1.1	CDS	139926	140207	.	+	0	Parent=CNBG_0048
Supercontig_2.1	CodingQuarry_v1.1	mRNA	140258	141405	.	-	.	ID=CNBG_0049;geneID=CNBG_0049
Supercontig_2.1	CodingQuarry_v1.1	CDS	140258	140500	.	-	0	Parent=CNBG_0049
Supercontig_2.1	CodingQuarry_v1.1	CDS	140561	140659	.	-	1	Parent=CNBG_0049
Supercontig_2.1	CodingQuarry_v1.1	CDS	140716	140792	.	-	1	Parent=CNBG_0049
Supercontig_2.1	CodingQuarry_v1.1	CDS	140848	140951	.	-	2	Parent=CNBG_0049
Supercontig_2.1	CodingQuarry_v1.1	CDS	141005	141194	.	-	0	Parent=CNBG_0049
Supercontig_2.1	CodingQuarry_v1.1	CDS	141252	141405	.	-	2	Parent=CNBG_0049
Supercontig_2.1	CodingQuarry_v1.1	mRNA	141695	143221	.	+	.	ID=CNBG_0050;geneID=CNBG_0050
Supercontig_2.1	CodingQuarry_v1.1	CDS	141695	142121	.	+	2	Parent=CNBG_0050
Supercontig_2.1	CodingQuarry_v1.1	CDS	142181	142461	.	+	1	Parent=CNBG_0050
Supercontig_2.1	CodingQuarry_v1.1	CDS	142512	142988	.	+	0	Parent=CNBG_0050
Supercontig_2.1	CodingQuarry_v1.1	CDS	143035	143221	.	+	0	Parent=CNBG_0050
Supercontig_2.1	CodingQuarry_v1.1	mRNA	143544	149505	.	+	.	ID=CNBG_0051;geneID=CNBG_0051
Supercontig_2.1	CodingQuarry_v1.1	CDS	143544	143703	.	+	2	Parent=CNBG_0051
Supercontig_2.1	CodingQuarry_v1.1	CDS	143751	144113	.	+	2	Parent=CNBG_0051
Supercontig_2.1	CodingQuarry_v1.1	CDS	144167	144579	.	+	1	Parent=CNBG_0051
Supercontig_2.1	CodingQuarry_v1.1	CDS	144635	144860	.	+	2	Parent=CNBG_0051
Supercontig_2.1	CodingQuarry_v1.1	CDS	144910	145153	.	+	0	Parent=CNBG_0051
Supercontig_2.1	CodingQuarry_v1.1	CDS	145208	145403	.	+	1	Parent=CNBG_0051
Supercontig_2.1	CodingQuarry_v1.1	CDS	145452	145528	.	+	0	Parent=CNBG_0051
Supercontig_2.1	CodingQuarry_v1.1	CDS	145580	145894	.	+	0	Parent=CNBG_0051
Supercontig_2.1	CodingQuarry_v1.1	CDS	145942	146125	.	+	1	Parent=CNBG_0051
Supercontig_2.1	CodingQuarry_v1.1	CDS	146178	146707	.	+	0	Parent=CNBG_0051
Supercontig_2.1	CodingQuarry_v1.1	CDS	146764	146900	.	+	2	Parent=CNBG_0051
Supercontig_2.1	CodingQuarry_v1.1	CDS	146952	147089	.	+	2	Parent=CNBG_0051
Supercontig_2.1	CodingQuarry_v1.1	CDS	147142	147241	.	+	0	Parent=CNBG_0051
Supercontig_2.1	CodingQuarry_v1.1	CDS	147291	147418	.	+	2	Parent=CNBG_0051
Supercontig_2.1	CodingQuarry_v1.1	CDS	147480	148043	.	+	2	Parent=CNBG_0051
Supercontig_2.1	CodingQuarry_v1.1	CDS	148096	148264	.	+	0	Parent=CNBG_0051
Supercontig_2.1	CodingQuarry_v1.1	CDS	148317	148343	.	+	0	Parent=CNBG_0051
Supercontig_2.1	CodingQuarry_v1.1	CDS	148395	148504	.	+	2	Parent=CNBG_0051
Supercontig_2.1	CodingQuarry_v1.1	CDS	148555	148788	.	+	2	Parent=CNBG_0051
Supercontig_2.1	CodingQuarry_v1.1	CDS	148842	148890	.	+	0	Parent=CNBG_0051
Supercontig_2.1	CodingQuarry_v1.1	CDS	148939	149113	.	+	1	Parent=CNBG_0051
Supercontig_2.1	CodingQuarry_v1.1	CDS	149164	149189	.	+	0	Parent=CNBG_0051
Supercontig_2.1	CodingQuarry_v1.1	CDS	149242	149505	.	+	0	Parent=CNBG_0051
Supercontig_2.1	CodingQuarry_v1.1	mRNA	149652	150849	.	+	.	ID=CNBG_0052;geneID=CNBG_0052
Supercontig_2.1	CodingQuarry_v1.1	CDS	149652	149823	.	+	1	Parent=CNBG_0052
Supercontig_2.1	CodingQuarry_v1.1	CDS	149892	150153	.	+	2	Parent=CNBG_0052
Supercontig_2.1	CodingQuarry_v1.1	CDS	150216	150490	.	+	1	Parent=CNBG_0052
Supercontig_2.1	CodingQuarry_v1.1	CDS	150555	150753	.	+	0	Parent=CNBG_0052
Supercontig_2.1	CodingQuarry_v1.1	CDS	150824	150849	.	+	0	Parent=CNBG_0052
Supercontig_2.1	CodingQuarry_v1.1	mRNA	151317	152263	.	+	.	ID=CNBG_0053;geneID=CNBG_0053
Supercontig_2.1	CodingQuarry_v1.1	CDS	151317	151751	.	+	0	Parent=CNBG_0053
Supercontig_2.1	CodingQuarry_v1.1	CDS	151821	151897	.	+	0	Parent=CNBG_0053
Supercontig_2.1	CodingQuarry_v1.1	CDS	151963	152074	.	+	0	Parent=CNBG_0053
Supercontig_2.1	CodingQuarry_v1.1	CDS	152128	152263	.	+	0	Parent=CNBG_0053
Supercontig_2.1	CodingQuarry_v1.1	mRNA	152286	153644	.	-	.	ID=CNBG_0054;geneID=CNBG_0054
Supercontig_2.1	CodingQuarry_v1.1	CDS	152286	152379	.	-	0	Parent=CNBG_0054
Supercontig_2.1	CodingQuarry_v1.1	CDS	152432	152586	.	-	0	Parent=CNBG_0054
Supercontig_2.1	CodingQuarry_v1.1	CDS	152644	152789	.	-	1	Parent=CNBG_0054
Supercontig_2.1	CodingQuarry_v1.1	CDS	152852	152914	.	-	2	Parent=CNBG_0054
Supercontig_2.1	CodingQuarry_v1.1	CDS	152966	153123	.	-	2	Parent=CNBG_0054
Supercontig_2.1	CodingQuarry_v1.1	CDS	153186	153276	.	-	0	Parent=CNBG_0054
Supercontig_2.1	CodingQuarry_v1.1	CDS	153330	153468	.	-	2	Parent=CNBG_0054
Supercontig_2.1	CodingQuarry_v1.1	CDS	153598	153644	.	-	1	Parent=CNBG_0054
Supercontig_2.1	CodingQuarry_v1.1	mRNA	153816	154633	.	+	.	ID=CNBG_0055;geneID=CNBG_0055
Supercontig_2.1	CodingQuarry_v1.1	CDS	153816	153835	.	+	2	Parent=CNBG_0055
Supercontig_2.1	CodingQuarry_v1.1	CDS	153893	154066	.	+	2	Parent=CNBG_0055
Supercontig_2.1	CodingQuarry_v1.1	CDS	154110	154162	.	+	1	Parent=CNBG_0055
Supercontig_2.1	CodingQuarry_v1.1	CDS	154221	154313	.	+	1	Parent=CNBG_0055
Supercontig_2.1	CodingQuarry_v1.1	CDS	154367	154547	.	+	2	Parent=CNBG_0055
Supercontig_2.1	CodingQuarry_v1.1	CDS	154599	154633	.	+	0	Parent=CNBG_0055
Supercontig_2.1	CodingQuarry_v1.1	mRNA	154667	157488	.	-	.	ID=CNBG_0056;geneID=CNBG_0056
Supercontig_2.1	CodingQuarry_v1.1	CDS	154667	154811	.	-	0	Parent=CNBG_0056
Supercontig_2.1	CodingQuarry_v1.1	CDS	154869	155127	.	-	0	Parent=CNBG_0056
Supercontig_2.1	CodingQuarry_v1.1	CDS	155180	155572	.	-	2	Parent=CNBG_0056
Supercontig_2.1	CodingQuarry_v1.1	CDS	155628	156061	.	-	2	Parent=CNBG_0056
Supercontig_2.1	CodingQuarry_v1.1	CDS	156118	156198	.	-	0	Parent=CNBG_0056
Supercontig_2.1	CodingQuarry_v1.1	CDS	156255	156326	.	-	0	Parent=CNBG_0056
Supercontig_2.1	CodingQuarry_v1.1	CDS	156374	156493	.	-	0	Parent=CNBG_0056
Supercontig_2.1	CodingQuarry_v1.1	CDS	156554	156783	.	-	0	Parent=CNBG_0056
Supercontig_2.1	CodingQuarry_v1.1	CDS	156831	157488	.	-	1	Parent=CNBG_0056
Supercontig_2.1	CodingQuarry_v1.1	mRNA	157723	161549	.	-	.	ID=CNBG_0057;geneID=CNBG_0057
Supercontig_2.1	CodingQuarry_v1.1	CDS	157723	158015	.	-	0	Parent=CNBG_0057
Supercontig_2.1	CodingQuarry_v1.1	CDS	158076	158155	.	-	1	Parent=CNBG_0057
Supercontig_2.1	CodingQuarry_v1.1	CDS	158205	158326	.	-	2	Parent=CNBG_0057
Supercontig_2.1	CodingQuarry_v1.1	CDS	158380	158486	.	-	0	Parent=CNBG_0057
Supercontig_2.1	CodingQuarry_v1.1	CDS	158541	159387	.	-	1	Parent=CNBG_0057
Supercontig_2.1	CodingQuarry_v1.1	CDS	159443	159565	.	-	0	Parent=CNBG_0057
Supercontig_2.1	CodingQuarry_v1.1	CDS	159614	159744	.	-	0	Parent=CNBG_0057
Supercontig_2.1	CodingQuarry_v1.1	CDS	159795	159860	.	-	1	Parent=CNBG_0057
Supercontig_2.1	CodingQuarry_v1.1	CDS	159910	159970	.	-	1	Parent=CNBG_0057
Supercontig_2.1	CodingQuarry_v1.1	CDS	160021	160170	.	-	0	Parent=CNBG_0057
Supercontig_2.1	CodingQuarry_v1.1	CDS	160223	160519	.	-	0	Parent=CNBG_0057
Supercontig_2.1	CodingQuarry_v1.1	CDS	160560	160613	.	-	0	Parent=CNBG_0057
Supercontig_2.1	CodingQuarry_v1.1	CDS	160665	160688	.	-	0	Parent=CNBG_0057
Supercontig_2.1	CodingQuarry_v1.1	CDS	160738	161053	.	-	0	Parent=CNBG_0057
Supercontig_2.1	CodingQuarry_v1.1	CDS	161102	161204	.	-	2	Parent=CNBG_0057
Supercontig_2.1	CodingQuarry_v1.1	CDS	161258	161354	.	-	1	Parent=CNBG_0057
Supercontig_2.1	CodingQuarry_v1.1	CDS	161413	161549	.	-	0	Parent=CNBG_0057
Supercontig_2.1	CodingQuarry_v1.1	mRNA	161812	169188	.	+	.	ID=CNBG_0058;geneID=CNBG_0058
Supercontig_2.1	CodingQuarry_v1.1	CDS	161812	161874	.	+	0	Parent=CNBG_0058
Supercontig_2.1	CodingQuarry_v1.1	CDS	162050	162081	.	+	0	Parent=CNBG_0058
Supercontig_2.1	CodingQuarry_v1.1	CDS	162131	162589	.	+	0	Parent=CNBG_0058
Supercontig_2.1	CodingQuarry_v1.1	CDS	162641	162929	.	+	1	Parent=CNBG_0058
Supercontig_2.1	CodingQuarry_v1.1	CDS	162979	167952	.	+	1	Parent=CNBG_0058
Supercontig_2.1	CodingQuarry_v1.1	CDS	168010	168152	.	+	0	Parent=CNBG_0058
Supercontig_2.1	CodingQuarry_v1.1	CDS	168228	168669	.	+	1	Parent=CNBG_0058
Supercontig_2.1	CodingQuarry_v1.1	CDS	168741	169188	.	+	0	Parent=CNBG_0058
Supercontig_2.1	CodingQuarry_v1.1	mRNA	169203	169899	.	-	.	ID=CNBG_0059;geneID=CNBG_0059
Supercontig_2.1	CodingQuarry_v1.1	CDS	169203	169453	.	-	0	Parent=CNBG_0059
Supercontig_2.1	CodingQuarry_v1.1	CDS	169513	169691	.	-	0	Parent=CNBG_0059
Supercontig_2.1	CodingQuarry_v1.1	CDS	169766	169899	.	-	0	Parent=CNBG_0059
Supercontig_2.1	CodingQuarry_v1.1	mRNA	170071	175218	.	+	.	ID=CNBG_9011;geneID=CNBG_9011
Supercontig_2.1	CodingQuarry_v1.1	CDS	170071	170174	.	+	0	Parent=CNBG_9011
Supercontig_2.1	CodingQuarry_v1.1	CDS	170240	170648	.	+	0	Parent=CNBG_9011
Supercontig_2.1	CodingQuarry_v1.1	CDS	170707	171781	.	+	1	Parent=CNBG_9011
Supercontig_2.1	CodingQuarry_v1.1	CDS	171836	171899	.	+	2	Parent=CNBG_9011
Supercontig_2.1	CodingQuarry_v1.1	CDS	171974	172182	.	+	1	Parent=CNBG_9011
Supercontig_2.1	CodingQuarry_v1.1	CDS	172236	172292	.	+	1	Parent=CNBG_9011
Supercontig_2.1	CodingQuarry_v1.1	CDS	172353	172471	.	+	0	Parent=CNBG_9011
Supercontig_2.1	CodingQuarry_v1.1	CDS	172540	173661	.	+	0	Parent=CNBG_9011
Supercontig_2.1	CodingQuarry_v1.1	CDS	173731	174986	.	+	2	Parent=CNBG_9011
Supercontig_2.1	CodingQuarry_v1.1	CDS	175041	175218	.	+	0	Parent=CNBG_9011
Supercontig_2.1	CodingQuarry_v1.1	mRNA	175304	176530	.	-	.	ID=CNBG_0061;geneID=CNBG_0061
Supercontig_2.1	CodingQuarry_v1.1	CDS	175304	175492	.	-	0	Parent=CNBG_0061
Supercontig_2.1	CodingQuarry_v1.1	CDS	175544	176530	.	-	0	Parent=CNBG_0061
Supercontig_2.1	CodingQuarry_v1.1	mRNA	176795	179931	.	-	.	ID=CNBG_0062;geneID=CNBG_0062
Supercontig_2.1	CodingQuarry_v1.1	CDS	176795	177060	.	-	0	Parent=CNBG_0062
Supercontig_2.1	CodingQuarry_v1.1	CDS	177118	177695	.	-	0	Parent=CNBG_0062
Supercontig_2.1	CodingQuarry_v1.1	CDS	177761	177967	.	-	1	Parent=CNBG_0062
Supercontig_2.1	CodingQuarry_v1.1	CDS	178019	178102	.	-	1	Parent=CNBG_0062
Supercontig_2.1	CodingQuarry_v1.1	CDS	178152	178303	.	-	1	Parent=CNBG_0062
Supercontig_2.1	CodingQuarry_v1.1	CDS	178352	178871	.	-	2	Parent=CNBG_0062
Supercontig_2.1	CodingQuarry_v1.1	CDS	178918	179229	.	-	1	Parent=CNBG_0062
Supercontig_2.1	CodingQuarry_v1.1	CDS	179280	179442	.	-	1	Parent=CNBG_0062
Supercontig_2.1	CodingQuarry_v1.1	CDS	179488	179595	.	-	0	Parent=CNBG_0062
Supercontig_2.1	CodingQuarry_v1.1	CDS	179644	179726	.	-	0	Parent=CNBG_0062
Supercontig_2.1	CodingQuarry_v1.1	CDS	179780	179931	.	-	1	Parent=CNBG_0062
Supercontig_2.1	CodingQuarry_v1.1	mRNA	180135	181788	.	+	.	ID=CNBG_0063;geneID=CNBG_0063
Supercontig_2.1	CodingQuarry_v1.1	CDS	180135	180343	.	+	0	Parent=CNBG_0063
Supercontig_2.1	CodingQuarry_v1.1	CDS	180402	180460	.	+	0	Parent=CNBG_0063
Supercontig_2.1	CodingQuarry_v1.1	CDS	180513	180594	.	+	0	Parent=CNBG_0063
Supercontig_2.1	CodingQuarry_v1.1	CDS	180644	180733	.	+	0	Parent=CNBG_0063
Supercontig_2.1	CodingQuarry_v1.1	CDS	180790	180957	.	+	0	Parent=CNBG_0063
Supercontig_2.1	CodingQuarry_v1.1	CDS	181011	181118	.	+	0	Parent=CNBG_0063
Supercontig_2.1	CodingQuarry_v1.1	CDS	181170	181475	.	+	0	Parent=CNBG_0063
Supercontig_2.1	CodingQuarry_v1.1	CDS	181528	181788	.	+	0	Parent=CNBG_0063
Supercontig_2.1	CodingQuarry_v1.1	mRNA	181824	182939	.	-	.	ID=CNBG_0064;geneID=CNBG_0064
Supercontig_2.1	CodingQuarry_v1.1	CDS	181824	182123	.	-	0	Parent=CNBG_0064
Supercontig_2.1	CodingQuarry_v1.1	CDS	182173	182532	.	-	0	Parent=CNBG_0064
Supercontig_2.1	CodingQuarry_v1.1	CDS	182584	182659	.	-	2	Parent=CNBG_0064
Supercontig_2.1	CodingQuarry_v1.1	CDS	182714	182939	.	-	1	Parent=CNBG_0064
Supercontig_2.1	CodingQuarry_v1.1	mRNA	183158	184002	.	+	.	ID=CNBG_0065;geneID=CNBG_0065
Supercontig_2.1	CodingQuarry_v1.1	CDS	183158	183425	.	+	0	Parent=CNBG_0065
Supercontig_2.1	CodingQuarry_v1.1	CDS	183482	183676	.	+	0	Parent=CNBG_0065
Supercontig_2.1	CodingQuarry_v1.1	CDS	183729	184002	.	+	0	Parent=CNBG_0065
Supercontig_2.1	CodingQuarry_v1.1	mRNA	184671	186895	.	+	.	ID=CNBG_0066;geneID=CNBG_0066
Supercontig_2.1	CodingQuarry_v1.1	CDS	184671	184849	.	+	0	Parent=CNBG_0066
Supercontig_2.1	CodingQuarry_v1.1	CDS	184904	185088	.	+	2	Parent=CNBG_0066
Supercontig_2.1	CodingQuarry_v1.1	CDS	185153	185526	.	+	1	Parent=CNBG_0066
Supercontig_2.1	CodingQuarry_v1.1	CDS	185580	185712	.	+	2	Parent=CNBG_0066
Supercontig_2.1	CodingQuarry_v1.1	CDS	185763	185841	.	+	0	Parent=CNBG_0066
Supercontig_2.1	CodingQuarry_v1.1	CDS	185891	186268	.	+	0	Parent=CNBG_0066
Supercontig_2.1	CodingQuarry_v1.1	CDS	186325	186706	.	+	1	Parent=CNBG_0066
Supercontig_2.1	CodingQuarry_v1.1	CDS	186757	186895	.	+	0	Parent=CNBG_0066
Supercontig_2.1	CodingQuarry_v1.1	mRNA	187364	189461	.	-	.	ID=CNBG_0067;geneID=CNBG_0067
Supercontig_2.1	CodingQuarry_v1.1	CDS	187364	187661	.	-	0	Parent=CNBG_0067
Supercontig_2.1	CodingQuarry_v1.1	CDS	187728	187845	.	-	0	Parent=CNBG_0067
Supercontig_2.1	CodingQuarry_v1.1	CDS	187899	188320	.	-	2	Parent=CNBG_0067
Supercontig_2.1	CodingQuarry_v1.1	CDS	188366	188475	.	-	0	Parent=CNBG_0067
Supercontig_2.1	CodingQuarry_v1.1	CDS	188523	188821	.	-	1	Parent=CNBG_0067
Supercontig_2.1	CodingQuarry_v1.1	CDS	188869	188932	.	-	2	Parent=CNBG_0067
Supercontig_2.1	CodingQuarry_v1.1	CDS	188984	189064	.	-	1	Parent=CNBG_0067
Supercontig_2.1	CodingQuarry_v1.1	CDS	189113	189131	.	-	1	Parent=CNBG_0067
Supercontig_2.1	CodingQuarry_v1.1	CDS	189183	189461	.	-	0	Parent=CNBG_0067
Supercontig_2.1	CodingQuarry_v1.1	mRNA	189702	192695	.	+	.	ID=CNBG_0068;geneID=CNBG_0068
Supercontig_2.1	CodingQuarry_v1.1	CDS	189702	189749	.	+	1	Parent=CNBG_0068
Supercontig_2.1	CodingQuarry_v1.1	CDS	189790	189981	.	+	1	Parent=CNBG_0068
Supercontig_2.1	CodingQuarry_v1.1	CDS	190043	190179	.	+	0	Parent=CNBG_0068
Supercontig_2.1	CodingQuarry_v1.1	CDS	190230	190358	.	+	0	Parent=CNBG_0068
Supercontig_2.1	CodingQuarry_v1.1	CDS	190413	190471	.	+	2	Parent=CNBG_0068
Supercontig_2.1	CodingQuarry_v1.1	CDS	190516	190572	.	+	2	Parent=CNBG_0068
Supercontig_2.1	CodingQuarry_v1.1	CDS	190626	190693	.	+	1	Parent=CNBG_0068
Supercontig_2.1	CodingQuarry_v1.1	CDS	190745	190854	.	+	0	Parent=CNBG_0068
Supercontig_2.1	CodingQuarry_v1.1	CDS	190901	190986	.	+	2	Parent=CNBG_0068
Supercontig_2.1	CodingQuarry_v1.1	CDS	191030	191216	.	+	0	Parent=CNBG_0068
Supercontig_2.1	CodingQuarry_v1.1	CDS	191265	191675	.	+	0	Parent=CNBG_0068
Supercontig_2.1	CodingQuarry_v1.1	CDS	191729	191797	.	+	0	Parent=CNBG_0068
Supercontig_2.1	CodingQuarry_v1.1	CDS	191850	191930	.	+	0	Parent=CNBG_0068
Supercontig_2.1	CodingQuarry_v1.1	CDS	191984	192005	.	+	1	Parent=CNBG_0068
Supercontig_2.1	CodingQuarry_v1.1	CDS	192061	192260	.	+	0	Parent=CNBG_0068
Supercontig_2.1	CodingQuarry_v1.1	CDS	192329	192525	.	+	2	Parent=CNBG_0068
Supercontig_2.1	CodingQuarry_v1.1	CDS	192581	192695	.	+	0	Parent=CNBG_0068
Supercontig_2.1	CodingQuarry_v1.1	mRNA	192750	195204	.	-	.	ID=CNBG_0069;geneID=CNBG_0069
Supercontig_2.1	CodingQuarry_v1.1	CDS	192750	193104	.	-	0	Parent=CNBG_0069
Supercontig_2.1	CodingQuarry_v1.1	CDS	193168	193243	.	-	0	Parent=CNBG_0069
Supercontig_2.1	CodingQuarry_v1.1	CDS	193305	193367	.	-	2	Parent=CNBG_0069
Supercontig_2.1	CodingQuarry_v1.1	CDS	193423	193482	.	-	2	Parent=CNBG_0069
Supercontig_2.1	CodingQuarry_v1.1	CDS	193531	193538	.	-	2	Parent=CNBG_0069
Supercontig_2.1	CodingQuarry_v1.1	CDS	193607	193792	.	-	0	Parent=CNBG_0069
Supercontig_2.1	CodingQuarry_v1.1	CDS	193850	193864	.	-	0	Parent=CNBG_0069
Supercontig_2.1	CodingQuarry_v1.1	CDS	193921	194221	.	-	0	Parent=CNBG_0069
Supercontig_2.1	CodingQuarry_v1.1	CDS	194275	194376	.	-	2	Parent=CNBG_0069
Supercontig_2.1	CodingQuarry_v1.1	CDS	194432	194719	.	-	2	Parent=CNBG_0069
Supercontig_2.1	CodingQuarry_v1.1	CDS	194771	194804	.	-	2	Parent=CNBG_0069
Supercontig_2.1	CodingQuarry_v1.1	CDS	194917	195028	.	-	1	Parent=CNBG_0069
Supercontig_2.1	CodingQuarry_v1.1	CDS	195103	195204	.	-	1	Parent=CNBG_0069
Supercontig_2.1	CodingQuarry_v1.1	mRNA	195382	196524	.	-	.	ID=CNBG_0070;geneID=CNBG_0070
Supercontig_2.1	CodingQuarry_v1.1	CDS	195382	195751	.	-	0	Parent=CNBG_0070
Supercontig_2.1	CodingQuarry_v1.1	CDS	195820	195905	.	-	0	Parent=CNBG_0070
Supercontig_2.1	CodingQuarry_v1.1	CDS	195967	196027	.	-	1	Parent=CNBG_0070
Supercontig_2.1	CodingQuarry_v1.1	CDS	196083	196106	.	-	0	Parent=CNBG_0070
Supercontig_2.1	CodingQuarry_v1.1	CDS	196186	196281	.	-	0	Parent=CNBG_0070
Supercontig_2.1	CodingQuarry_v1.1	CDS	196348	196524	.	-	0	Parent=CNBG_0070
Supercontig_2.1	CodingQuarry_v1.1	mRNA	196780	198152	.	+	.	ID=CNBG_0071;geneID=CNBG_0071
Supercontig_2.1	CodingQuarry_v1.1	CDS	196780	196862	.	+	1	Parent=CNBG_0071
Supercontig_2.1	CodingQuarry_v1.1	CDS	196998	197291	.	+	1	Parent=CNBG_0071
Supercontig_2.1	CodingQuarry_v1.1	CDS	197383	198152	.	+	0	Parent=CNBG_0071
Supercontig_2.1	CodingQuarry_v1.1	mRNA	198166	202324	.	-	.	ID=CNBG_0072;geneID=CNBG_0072
Supercontig_2.1	CodingQuarry_v1.1	CDS	198166	199112	.	-	0	Parent=CNBG_0072
Supercontig_2.1	CodingQuarry_v1.1	CDS	199169	199417	.	-	2	Parent=CNBG_0072
Supercontig_2.1	CodingQuarry_v1.1	CDS	199479	199748	.	-	2	Parent=CNBG_0072
Supercontig_2.1	CodingQuarry_v1.1	CDS	199797	199967	.	-	2	Parent=CNBG_0072
Supercontig_2.1	CodingQuarry_v1.1	CDS	200019	200071	.	-	2	Parent=CNBG_0072
Supercontig_2.1	CodingQuarry_v1.1	CDS	200120	200425	.	-	0	Parent=CNBG_0072
Supercontig_2.1	CodingQuarry_v1.1	CDS	200478	200820	.	-	0	Parent=CNBG_0072
Supercontig_2.1	CodingQuarry_v1.1	CDS	200882	201623	.	-	2	Parent=CNBG_0072
Supercontig_2.1	CodingQuarry_v1.1	CDS	201673	201970	.	-	1	Parent=CNBG_0072
Supercontig_2.1	CodingQuarry_v1.1	CDS	202018	202029	.	-	0	Parent=CNBG_0072
Supercontig_2.1	CodingQuarry_v1.1	CDS	202079	202324	.	-	0	Parent=CNBG_0072
Supercontig_2.1	CodingQuarry_v1.1	mRNA	202567	206316	.	+	.	ID=CNBG_0073;geneID=CNBG_0073
Supercontig_2.1	CodingQuarry_v1.1	CDS	202567	203023	.	+	2	Parent=CNBG_0073
Supercontig_2.1	CodingQuarry_v1.1	CDS	203064	204634	.	+	1	Parent=CNBG_0073
Supercontig_2.1	CodingQuarry_v1.1	CDS	204693	205044	.	+	2	Parent=CNBG_0073
Supercontig_2.1	CodingQuarry_v1.1	CDS	205097	205558	.	+	2	Parent=CNBG_0073
Supercontig_2.1	CodingQuarry_v1.1	CDS	205628	205895	.	+	0	Parent=CNBG_0073
Supercontig_2.1	CodingQuarry_v1.1	CDS	205986	206316	.	+	0	Parent=CNBG_0073
Supercontig_2.1	CodingQuarry_v1.1	mRNA	206336	207909	.	-	.	ID=CNBG_0074;geneID=CNBG_0074
Supercontig_2.1	CodingQuarry_v1.1	CDS	206336	206482	.	-	0	Parent=CNBG_0074
Supercontig_2.1	CodingQuarry_v1.1	CDS	206545	207909	.	-	0	Parent=CNBG_0074
Supercontig_2.1	CodingQuarry_v1.1	mRNA	208131	209131	.	-	.	ID=CNBG_0075;geneID=CNBG_0075
Supercontig_2.1	CodingQuarry_v1.1	CDS	208131	208251	.	-	0	Parent=CNBG_0075
Supercontig_2.1	CodingQuarry_v1.1	CDS	208314	208438	.	-	0	Parent=CNBG_0075
Supercontig_2.1	CodingQuarry_v1.1	CDS	208520	208640	.	-	1	Parent=CNBG_0075
Supercontig_2.1	CodingQuarry_v1.1	CDS	208702	208783	.	-	0	Parent=CNBG_0075
Supercontig_2.1	CodingQuarry_v1.1	CDS	208831	209131	.	-	2	Parent=CNBG_0075
Supercontig_2.1	CodingQuarry_v1.1	mRNA	209956	212684	.	+	.	ID=CNBG_0076;geneID=CNBG_0076
Supercontig_2.1	CodingQuarry_v1.1	CDS	209956	210403	.	+	0	Parent=CNBG_0076
Supercontig_2.1	CodingQuarry_v1.1	CDS	210452	210644	.	+	1	Parent=CNBG_0076
Supercontig_2.1	CodingQuarry_v1.1	CDS	210711	211030	.	+	0	Parent=CNBG_0076
Supercontig_2.1	CodingQuarry_v1.1	CDS	211098	211192	.	+	2	Parent=CNBG_0076
Supercontig_2.1	CodingQuarry_v1.1	CDS	211260	212684	.	+	0	Parent=CNBG_0076
Supercontig_2.1	CodingQuarry_v1.1	mRNA	212724	216289	.	-	.	ID=CNBG_0077;geneID=CNBG_0077
Supercontig_2.1	CodingQuarry_v1.1	CDS	212724	213070	.	-	0	Parent=CNBG_0077
Supercontig_2.1	CodingQuarry_v1.1	CDS	213129	213446	.	-	0	Parent=CNBG_0077
Supercontig_2.1	CodingQuarry_v1.1	CDS	213501	213798	.	-	0	Parent=CNBG_0077
Supercontig_2.1	CodingQuarry_v1.1	CDS	213857	215462	.	-	2	Parent=CNBG_0077
Supercontig_2.1	CodingQuarry_v1.1	CDS	215510	215762	.	-	1	Parent=CNBG_0077
Supercontig_2.1	CodingQuarry_v1.1	CDS	215810	216011	.	-	0	Parent=CNBG_0077
Supercontig_2.1	CodingQuarry_v1.1	CDS	216080	216289	.	-	2	Parent=CNBG_0077
Supercontig_2.1	CodingQuarry_v1.1	mRNA	217148	219500	.	+	.	ID=CNBG_0078;geneID=CNBG_0078
Supercontig_2.1	CodingQuarry_v1.1	CDS	217148	217748	.	+	0	Parent=CNBG_0078
Supercontig_2.1	CodingQuarry_v1.1	CDS	217796	218419	.	+	0	Parent=CNBG_0078
Supercontig_2.1	CodingQuarry_v1.1	CDS	218472	218572	.	+	2	Parent=CNBG_0078
Supercontig_2.1	CodingQuarry_v1.1	CDS	218627	218964	.	+	1	Parent=CNBG_0078
Supercontig_2.1	CodingQuarry_v1.1	CDS	219019	219500	.	+	0	Parent=CNBG_0078
Supercontig_2.1	CodingQuarry_v1.1	mRNA	219532	221945	.	-	.	ID=CNBG_0079;geneID=CNBG_0079
Supercontig_2.1	CodingQuarry_v1.1	CDS	219532	219786	.	-	0	Parent=CNBG_0079
Supercontig_2.1	CodingQuarry_v1.1	CDS	219861	219950	.	-	1	Parent=CNBG_0079
Supercontig_2.1	CodingQuarry_v1.1	CDS	220003	220276	.	-	1	Parent=CNBG_0079
Supercontig_2.1	CodingQuarry_v1.1	CDS	220329	220645	.	-	0	Parent=CNBG_0079
Supercontig_2.1	CodingQuarry_v1.1	CDS	220698	221715	.	-	1	Parent=CNBG_0079
Supercontig_2.1	CodingQuarry_v1.1	CDS	221780	221945	.	-	1	Parent=CNBG_0079
Supercontig_2.1	CodingQuarry_v1.1	mRNA	222621	224765	.	+	.	ID=CNBG_0080;geneID=CNBG_0080
Supercontig_2.1	CodingQuarry_v1.1	CDS	222621	222691	.	+	1	Parent=CNBG_0080
Supercontig_2.1	CodingQuarry_v1.1	CDS	223193	223256	.	+	1	Parent=CNBG_0080
Supercontig_2.1	CodingQuarry_v1.1	CDS	223318	223381	.	+	2	Parent=CNBG_0080
Supercontig_2.1	CodingQuarry_v1.1	CDS	223436	223500	.	+	1	Parent=CNBG_0080
Supercontig_2.1	CodingQuarry_v1.1	CDS	223555	223633	.	+	2	Parent=CNBG_0080
Supercontig_2.1	CodingQuarry_v1.1	CDS	223686	223714	.	+	1	Parent=CNBG_0080
Supercontig_2.1	CodingQuarry_v1.1	CDS	223769	223833	.	+	0	Parent=CNBG_0080
Supercontig_2.1	CodingQuarry_v1.1	CDS	223887	224060	.	+	0	Parent=CNBG_0080
Supercontig_2.1	CodingQuarry_v1.1	CDS	224115	224210	.	+	0	Parent=CNBG_0080
Supercontig_2.1	CodingQuarry_v1.1	CDS	224269	224322	.	+	0	Parent=CNBG_0080
Supercontig_2.1	CodingQuarry_v1.1	CDS	224378	224765	.	+	0	Parent=CNBG_0080
Supercontig_2.1	CodingQuarry_v1.1	mRNA	224771	226626	.	-	.	ID=CNBG_0081;geneID=CNBG_0081
Supercontig_2.1	CodingQuarry_v1.1	CDS	224771	225044	.	-	0	Parent=CNBG_0081
Supercontig_2.1	CodingQuarry_v1.1	CDS	225100	225306	.	-	0	Parent=CNBG_0081
Supercontig_2.1	CodingQuarry_v1.1	CDS	225356	225715	.	-	0	Parent=CNBG_0081
Supercontig_2.1	CodingQuarry_v1.1	CDS	225764	225892	.	-	0	Parent=CNBG_0081
Supercontig_2.1	CodingQuarry_v1.1	CDS	225950	226027	.	-	0	Parent=CNBG_0081
Supercontig_2.1	CodingQuarry_v1.1	CDS	226088	226261	.	-	0	Parent=CNBG_0081
Supercontig_2.1	CodingQuarry_v1.1	CDS	226325	226626	.	-	0	Parent=CNBG_0081
Supercontig_2.1	CodingQuarry_v1.1	mRNA	227237	228044	.	+	.	ID=CNBG_0082;geneID=CNBG_0082
Supercontig_2.1	CodingQuarry_v1.1	CDS	227237	227392	.	+	0	Parent=CNBG_0082
Supercontig_2.1	CodingQuarry_v1.1	CDS	227463	227478	.	+	0	Parent=CNBG_0082
Supercontig_2.1	CodingQuarry_v1.1	CDS	227566	227597	.	+	0	Parent=CNBG_0082
Supercontig_2.1	CodingQuarry_v1.1	CDS	227657	227752	.	+	0	Parent=CNBG_0082
Supercontig_2.1	CodingQuarry_v1.1	CDS	227803	228044	.	+	0	Parent=CNBG_0082
Supercontig_2.1	CodingQuarry_v1.1	mRNA	228355	232472	.	+	.	ID=CNBG_0083;geneID=CNBG_0083
Supercontig_2.1	CodingQuarry_v1.1	CDS	228355	228928	.	+	0	Parent=CNBG_0083
Supercontig_2.1	CodingQuarry_v1.1	CDS	228985	229080	.	+	0	Parent=CNBG_0083
Supercontig_2.1	CodingQuarry_v1.1	CDS	229128	229451	.	+	0	Parent=CNBG_0083
Supercontig_2.1	CodingQuarry_v1.1	CDS	229500	229661	.	+	0	Parent=CNBG_0083
Supercontig_2.1	CodingQuarry_v1.1	CDS	229713	229775	.	+	0	Parent=CNBG_0083
Supercontig_2.1	CodingQuarry_v1.1	CDS	229830	230180	.	+	0	Parent=CNBG_0083
Supercontig_2.1	CodingQuarry_v1.1	CDS	230234	230322	.	+	2	Parent=CNBG_0083
Supercontig_2.1	CodingQuarry_v1.1	CDS	230382	230466	.	+	0	Parent=CNBG_0083
Supercontig_2.1	CodingQuarry_v1.1	CDS	230531	230634	.	+	2	Parent=CNBG_0083
Supercontig_2.1	CodingQuarry_v1.1	CDS	230689	230781	.	+	2	Parent=CNBG_0083
Supercontig_2.1	CodingQuarry_v1.1	CDS	230839	230853	.	+	2	Parent=CNBG_0083
Supercontig_2.1	CodingQuarry_v1.1	CDS	230903	230969	.	+	0	Parent=CNBG_0083
Supercontig_2.1	CodingQuarry_v1.1	CDS	231020	231164	.	+	1	Parent=CNBG_0083
Supercontig_2.1	CodingQuarry_v1.1	CDS	231219	231461	.	+	1	Parent=CNBG_0083
Supercontig_2.1	CodingQuarry_v1.1	CDS	231520	231927	.	+	1	Parent=CNBG_0083
Supercontig_2.1	CodingQuarry_v1.1	CDS	231985	232223	.	+	0	Parent=CNBG_0083
Supercontig_2.1	CodingQuarry_v1.1	CDS	232282	232472	.	+	0	Parent=CNBG_0083
Supercontig_2.1	CodingQuarry_v1.1	mRNA	232718	235464	.	+	.	ID=CNBG_0084;geneID=CNBG_0084
Supercontig_2.1	CodingQuarry_v1.1	CDS	232718	233004	.	+	1	Parent=CNBG_0084
Supercontig_2.1	CodingQuarry_v1.1	CDS	233060	233162	.	+	2	Parent=CNBG_0084
Supercontig_2.1	CodingQuarry_v1.1	CDS	233211	233407	.	+	1	Parent=CNBG_0084
Supercontig_2.1	CodingQuarry_v1.1	CDS	233463	233656	.	+	0	Parent=CNBG_0084
Supercontig_2.1	CodingQuarry_v1.1	CDS	233705	233848	.	+	0	Parent=CNBG_0084
Supercontig_2.1	CodingQuarry_v1.1	CDS	233891	234221	.	+	1	Parent=CNBG_0084
Supercontig_2.1	CodingQuarry_v1.1	CDS	234273	234504	.	+	2	Parent=CNBG_0084
Supercontig_2.1	CodingQuarry_v1.1	CDS	234563	234762	.	+	0	Parent=CNBG_0084
Supercontig_2.1	CodingQuarry_v1.1	CDS	234817	234860	.	+	0	Parent=CNBG_0084
Supercontig_2.1	CodingQuarry_v1.1	CDS	234911	234937	.	+	0	Parent=CNBG_0084
Supercontig_2.1	CodingQuarry_v1.1	CDS	234991	235093	.	+	0	Parent=CNBG_0084
Supercontig_2.1	CodingQuarry_v1.1	CDS	235146	235215	.	+	0	Parent=CNBG_0084
Supercontig_2.1	CodingQuarry_v1.1	CDS	235270	235464	.	+	0	Parent=CNBG_0084
Supercontig_2.1	CodingQuarry_v1.1	mRNA	235477	235975	.	-	.	ID=CNBG_0085;geneID=CNBG_0085
Supercontig_2.1	CodingQuarry_v1.1	CDS	235477	235591	.	-	0	Parent=CNBG_0085
Supercontig_2.1	CodingQuarry_v1.1	CDS	235644	235703	.	-	1	Parent=CNBG_0085
Supercontig_2.1	CodingQuarry_v1.1	CDS	235759	235841	.	-	1	Parent=CNBG_0085
Supercontig_2.1	CodingQuarry_v1.1	CDS	235894	235975	.	-	1	Parent=CNBG_0085
Supercontig_2.1	CodingQuarry_v1.1	mRNA	237031	237611	.	-	.	ID=CNBG_0086;geneID=CNBG_0086
Supercontig_2.1	CodingQuarry_v1.1	CDS	237031	237077	.	-	0	Parent=CNBG_0086
Supercontig_2.1	CodingQuarry_v1.1	CDS	237134	237232	.	-	0	Parent=CNBG_0086
Supercontig_2.1	CodingQuarry_v1.1	CDS	237287	237611	.	-	0	Parent=CNBG_0086
Supercontig_2.1	CodingQuarry_v1.1	mRNA	238934	242027	.	-	.	ID=CNBG_0087;geneID=CNBG_0087
Supercontig_2.1	CodingQuarry_v1.1	CDS	238934	239248	.	-	0	Parent=CNBG_0087
Supercontig_2.1	CodingQuarry_v1.1	CDS	239299	239480	.	-	0	Parent=CNBG_0087
Supercontig_2.1	CodingQuarry_v1.1	CDS	239532	239624	.	-	1	Parent=CNBG_0087
Supercontig_2.1	CodingQuarry_v1.1	CDS	239675	239872	.	-	1	Parent=CNBG_0087
Supercontig_2.1	CodingQuarry_v1.1	CDS	239930	240021	.	-	1	Parent=CNBG_0087
Supercontig_2.1	CodingQuarry_v1.1	CDS	240076	240277	.	-	2	Parent=CNBG_0087
Supercontig_2.1	CodingQuarry_v1.1	CDS	240328	240383	.	-	1	Parent=CNBG_0087
Supercontig_2.1	CodingQuarry_v1.1	CDS	240439	240505	.	-	2	Parent=CNBG_0087
Supercontig_2.1	CodingQuarry_v1.1	CDS	240556	240920	.	-	1	Parent=CNBG_0087
Supercontig_2.1	CodingQuarry_v1.1	CDS	240973	241110	.	-	2	Parent=CNBG_0087
Supercontig_2.1	CodingQuarry_v1.1	CDS	241157	241208	.	-	2	Parent=CNBG_0087
Supercontig_2.1	CodingQuarry_v1.1	CDS	241262	241343	.	-	1	Parent=CNBG_0087
Supercontig_2.1	CodingQuarry_v1.1	CDS	241396	241473	.	-	0	Parent=CNBG_0087
Supercontig_2.1	CodingQuarry_v1.1	CDS	241530	242027	.	-	0	Parent=CNBG_0087
Supercontig_2.1	CodingQuarry_v1.1	mRNA	242234	243754	.	-	.	ID=CNBG_0088;geneID=CNBG_0088
Supercontig_2.1	CodingQuarry_v1.1	CDS	242234	243519	.	-	0	Parent=CNBG_0088
Supercontig_2.1	CodingQuarry_v1.1	CDS	243594	243754	.	-	1	Parent=CNBG_0088
Supercontig_2.1	CodingQuarry_v1.1	mRNA	243947	244900	.	+	.	ID=CNBG_9680;geneID=CNBG_9680
Supercontig_2.1	CodingQuarry_v1.1	CDS	243947	244176	.	+	0	Parent=CNBG_9680
Supercontig_2.1	CodingQuarry_v1.1	CDS	244233	244384	.	+	0	Parent=CNBG_9680
Supercontig_2.1	CodingQuarry_v1.1	CDS	244451	244525	.	+	0	Parent=CNBG_9680
Supercontig_2.1	CodingQuarry_v1.1	CDS	244527	244664	.	+	0	Parent=CNBG_9680
Supercontig_2.1	CodingQuarry_v1.1	CDS	244726	244900	.	+	0	Parent=CNBG_9680
Supercontig_2.1	CodingQuarry_v1.1	mRNA	244904	246530	.	-	.	ID=CNBG_0089;geneID=CNBG_0089
Supercontig_2.1	CodingQuarry_v1.1	CDS	244904	245516	.	-	0	Parent=CNBG_0089
Supercontig_2.1	CodingQuarry_v1.1	CDS	245567	245659	.	-	0	Parent=CNBG_0089
Supercontig_2.1	CodingQuarry_v1.1	CDS	245715	246143	.	-	0	Parent=CNBG_0089
Supercontig_2.1	CodingQuarry_v1.1	CDS	246212	246530	.	-	1	Parent=CNBG_0089
Supercontig_2.1	CodingQuarry_v1.1	mRNA	246638	247731	.	-	.	ID=CNBG_0090;geneID=CNBG_0090
Supercontig_2.1	CodingQuarry_v1.1	CDS	246638	246968	.	-	0	Parent=CNBG_0090
Supercontig_2.1	CodingQuarry_v1.1	CDS	247032	247230	.	-	2	Parent=CNBG_0090
Supercontig_2.1	CodingQuarry_v1.1	CDS	247313	247531	.	-	1	Parent=CNBG_0090
Supercontig_2.1	CodingQuarry_v1.1	CDS	247587	247653	.	-	1	Parent=CNBG_0090
Supercontig_2.1	CodingQuarry_v1.1	CDS	247702	247731	.	-	0	Parent=CNBG_0090
Supercontig_2.1	CodingQuarry_v1.1	mRNA	248638	251705	.	-	.	ID=CNBG_0091;geneID=CNBG_0091
Supercontig_2.1	CodingQuarry_v1.1	CDS	248638	249940	.	-	0	Parent=CNBG_0091
Supercontig_2.1	CodingQuarry_v1.1	CDS	249995	250621	.	-	0	Parent=CNBG_0091
Supercontig_2.1	CodingQuarry_v1.1	CDS	250674	251705	.	-	0	Parent=CNBG_0091
Supercontig_2.1	CodingQuarry_v1.1	mRNA	252001	256103	.	-	.	ID=CNBG_0092;geneID=CNBG_0092
Supercontig_2.1	CodingQuarry_v1.1	CDS	252001	252262	.	-	0	Parent=CNBG_0092
Supercontig_2.1	CodingQuarry_v1.1	CDS	252340	253011	.	-	0	Parent=CNBG_0092
Supercontig_2.1	CodingQuarry_v1.1	CDS	253064	253221	.	-	0	Parent=CNBG_0092
Supercontig_2.1	CodingQuarry_v1.1	CDS	253273	253651	.	-	1	Parent=CNBG_0092
Supercontig_2.1	CodingQuarry_v1.1	CDS	253700	253870	.	-	0	Parent=CNBG_0092
Supercontig_2.1	CodingQuarry_v1.1	CDS	253924	254082	.	-	0	Parent=CNBG_0092
Supercontig_2.1	CodingQuarry_v1.1	CDS	254132	254213	.	-	0	Parent=CNBG_0092
Supercontig_2.1	CodingQuarry_v1.1	CDS	254263	254366	.	-	2	Parent=CNBG_0092
Supercontig_2.1	CodingQuarry_v1.1	CDS	254419	254841	.	-	0	Parent=CNBG_0092
Supercontig_2.1	CodingQuarry_v1.1	CDS	254899	255018	.	-	0	Parent=CNBG_0092
Supercontig_2.1	CodingQuarry_v1.1	CDS	255076	255322	.	-	0	Parent=CNBG_0092
Supercontig_2.1	CodingQuarry_v1.1	CDS	255370	255592	.	-	2	Parent=CNBG_0092
Supercontig_2.1	CodingQuarry_v1.1	CDS	255645	255809	.	-	1	Parent=CNBG_0092
Supercontig_2.1	CodingQuarry_v1.1	CDS	255863	256103	.	-	1	Parent=CNBG_0092
Supercontig_2.1	CodingQuarry_v1.1	mRNA	256311	258269	.	+	.	ID=CNBG_0093;geneID=CNBG_0093
Supercontig_2.1	CodingQuarry_v1.1	CDS	256311	256343	.	+	0	Parent=CNBG_0093
Supercontig_2.1	CodingQuarry_v1.1	CDS	256388	256417	.	+	0	Parent=CNBG_0093
Supercontig_2.1	CodingQuarry_v1.1	CDS	256463	256497	.	+	2	Parent=CNBG_0093
Supercontig_2.1	CodingQuarry_v1.1	CDS	256546	256677	.	+	2	Parent=CNBG_0093
Supercontig_2.1	CodingQuarry_v1.1	CDS	256729	256859	.	+	1	Parent=CNBG_0093
Supercontig_2.1	CodingQuarry_v1.1	CDS	256922	257013	.	+	0	Parent=CNBG_0093
Supercontig_2.1	CodingQuarry_v1.1	CDS	257072	257204	.	+	1	Parent=CNBG_0093
Supercontig_2.1	CodingQuarry_v1.1	CDS	257254	257362	.	+	2	Parent=CNBG_0093
Supercontig_2.1	CodingQuarry_v1.1	CDS	257416	257556	.	+	2	Parent=CNBG_0093
Supercontig_2.1	CodingQuarry_v1.1	CDS	257605	257838	.	+	2	Parent=CNBG_0093
Supercontig_2.1	CodingQuarry_v1.1	CDS	257897	258009	.	+	1	Parent=CNBG_0093
Supercontig_2.1	CodingQuarry_v1.1	CDS	258072	258269	.	+	0	Parent=CNBG_0093
Supercontig_2.1	CodingQuarry_v1.1	mRNA	258283	259830	.	-	.	ID=CNBG_0094;geneID=CNBG_0094
Supercontig_2.1	CodingQuarry_v1.1	CDS	258283	258567	.	-	0	Parent=CNBG_0094
Supercontig_2.1	CodingQuarry_v1.1	CDS	258627	259388	.	-	0	Parent=CNBG_0094
Supercontig_2.1	CodingQuarry_v1.1	CDS	259438	259830	.	-	0	Parent=CNBG_0094
Supercontig_2.1	CodingQuarry_v1.1	mRNA	260140	260874	.	+	.	ID=CNBG_0095;geneID=CNBG_0095
Supercontig_2.1	CodingQuarry_v1.1	CDS	260140	260301	.	+	0	Parent=CNBG_0095
Supercontig_2.1	CodingQuarry_v1.1	CDS	260370	260467	.	+	2	Parent=CNBG_0095
Supercontig_2.1	CodingQuarry_v1.1	CDS	260531	260874	.	+	0	Parent=CNBG_0095
Supercontig_2.1	CodingQuarry_v1.1	mRNA	260887	262702	.	-	.	ID=CNBG_0096;geneID=CNBG_0096
Supercontig_2.1	CodingQuarry_v1.1	CDS	260887	261255	.	-	0	Parent=CNBG_0096
Supercontig_2.1	CodingQuarry_v1.1	CDS	261316	262058	.	-	2	Parent=CNBG_0096
Supercontig_2.1	CodingQuarry_v1.1	CDS	262108	262490	.	-	0	Parent=CNBG_0096
Supercontig_2.1	CodingQuarry_v1.1	CDS	262539	262590	.	-	1	Parent=CNBG_0096
Supercontig_2.1	CodingQuarry_v1.1	CDS	262638	262702	.	-	0	Parent=CNBG_0096
Supercontig_2.1	CodingQuarry_v1.1	mRNA	263017	265009	.	+	.	ID=CNBG_0097;geneID=CNBG_0097
Supercontig_2.1	CodingQuarry_v1.1	CDS	263017	263152	.	+	0	Parent=CNBG_0097
Supercontig_2.1	CodingQuarry_v1.1	CDS	263202	263292	.	+	0	Parent=CNBG_0097
Supercontig_2.1	CodingQuarry_v1.1	CDS	263338	263382	.	+	0	Parent=CNBG_0097
Supercontig_2.1	CodingQuarry_v1.1	CDS	263437	263468	.	+	0	Parent=CNBG_0097
Supercontig_2.1	CodingQuarry_v1.1	CDS	263527	263537	.	+	0	Parent=CNBG_0097
Supercontig_2.1	CodingQuarry_v1.1	CDS	263585	263609	.	+	0	Parent=CNBG_0097
Supercontig_2.1	CodingQuarry_v1.1	CDS	263663	263731	.	+	0	Parent=CNBG_0097
Supercontig_2.1	CodingQuarry_v1.1	CDS	263785	263867	.	+	2	Parent=CNBG_0097
Supercontig_2.1	CodingQuarry_v1.1	CDS	263918	263948	.	+	0	Parent=CNBG_0097
Supercontig_2.1	CodingQuarry_v1.1	CDS	263998	264106	.	+	1	Parent=CNBG_0097
Supercontig_2.1	CodingQuarry_v1.1	CDS	264156	264217	.	+	0	Parent=CNBG_0097
Supercontig_2.1	CodingQuarry_v1.1	CDS	264268	264278	.	+	2	Parent=CNBG_0097
Supercontig_2.1	CodingQuarry_v1.1	CDS	264329	264593	.	+	0	Parent=CNBG_0097
Supercontig_2.1	CodingQuarry_v1.1	CDS	264652	264718	.	+	1	Parent=CNBG_0097
Supercontig_2.1	CodingQuarry_v1.1	CDS	264773	265009	.	+	0	Parent=CNBG_0097
Supercontig_2.1	CNB2_FINAL_CALLGENES_1	mRNA	265294	268055	.	+	.	ID=CNBG_0098;geneID=CNBG_0098
Supercontig_2.1	CNB2_FINAL_CALLGENES_1	CDS	265294	265340	.	+	0	Parent=CNBG_0098
Supercontig_2.1	CNB2_FINAL_CALLGENES_1	CDS	265394	266334	.	+	1	Parent=CNBG_0098
Supercontig_2.1	CNB2_FINAL_CALLGENES_1	CDS	266538	268055	.	+	2	Parent=CNBG_0098
Supercontig_2.1	CodingQuarry_v1.1	mRNA	268130	271777	.	-	.	ID=CNBG_0099;geneID=CNBG_0099
Supercontig_2.1	CodingQuarry_v1.1	CDS	268130	269588	.	-	0	Parent=CNBG_0099
Supercontig_2.1	CodingQuarry_v1.1	CDS	269641	270361	.	-	0	Parent=CNBG_0099
Supercontig_2.1	CodingQuarry_v1.1	CDS	270413	270533	.	-	2	Parent=CNBG_0099
Supercontig_2.1	CodingQuarry_v1.1	CDS	270581	270866	.	-	1	Parent=CNBG_0099
Supercontig_2.1	CodingQuarry_v1.1	CDS	270917	270988	.	-	0	Parent=CNBG_0099
Supercontig_2.1	CodingQuarry_v1.1	CDS	271041	271196	.	-	0	Parent=CNBG_0099
Supercontig_2.1	CodingQuarry_v1.1	CDS	271251	271273	.	-	0	Parent=CNBG_0099
Supercontig_2.1	CodingQuarry_v1.1	CDS	271328	271414	.	-	0	Parent=CNBG_0099
Supercontig_2.1	CodingQuarry_v1.1	CDS	271471	271777	.	-	0	Parent=CNBG_0099
Supercontig_2.1	CodingQuarry_v1.1	mRNA	271955	273744	.	-	.	ID=CNBG_0100;geneID=CNBG_0100
Supercontig_2.1	CodingQuarry_v1.1	CDS	271955	272154	.	-	0	Parent=CNBG_0100
Supercontig_2.1	CodingQuarry_v1.1	CDS	272213	272303	.	-	2	Parent=CNBG_0100
Supercontig_2.1	CodingQuarry_v1.1	CDS	272365	272440	.	-	1	Parent=CNBG_0100
Supercontig_2.1	CodingQuarry_v1.1	CDS	272494	273015	.	-	0	Parent=CNBG_0100
Supercontig_2.1	CodingQuarry_v1.1	CDS	273075	273325	.	-	0	Parent=CNBG_0100
Supercontig_2.1	CodingQuarry_v1.1	CDS	273379	273429	.	-	0	Parent=CNBG_0100
Supercontig_2.1	CodingQuarry_v1.1	CDS	273480	273744	.	-	0	Parent=CNBG_0100
Supercontig_2.1	CodingQuarry_v1.1	mRNA	273967	277513	.	+	.	ID=CNBG_0101;geneID=CNBG_0101
Supercontig_2.1	CodingQuarry_v1.1	CDS	273967	274503	.	+	1	Parent=CNBG_0101
Supercontig_2.1	CodingQuarry_v1.1	CDS	274560	275034	.	+	2	Parent=CNBG_0101
Supercontig_2.1	CodingQuarry_v1.1	CDS	275088	275315	.	+	2	Parent=CNBG_0101
Supercontig_2.1	CodingQuarry_v1.1	CDS	275365	275641	.	+	0	Parent=CNBG_0101
Supercontig_2.1	CodingQuarry_v1.1	CDS	275691	276359	.	+	0	Parent=CNBG_0101
Supercontig_2.1	CodingQuarry_v1.1	CDS	276409	276595	.	+	1	Parent=CNBG_0101
Supercontig_2.1	CodingQuarry_v1.1	CDS	276646	277513	.	+	0	Parent=CNBG_0101
Supercontig_2.1	CodingQuarry_v1.1	mRNA	278151	279807	.	-	.	ID=CNBG_0102;geneID=CNBG_0102
Supercontig_2.1	CodingQuarry_v1.1	CDS	278151	278929	.	-	0	Parent=CNBG_0102
Supercontig_2.1	CodingQuarry_v1.1	CDS	278983	279538	.	-	1	Parent=CNBG_0102
Supercontig_2.1	CodingQuarry_v1.1	CDS	279589	279668	.	-	0	Parent=CNBG_0102
Supercontig_2.1	CodingQuarry_v1.1	CDS	279728	279807	.	-	1	Parent=CNBG_0102
Supercontig_2.1	CodingQuarry_v1.1	mRNA	280027	285163	.	-	.	ID=CNBG_0103;geneID=CNBG_0103
Supercontig_2.1	CodingQuarry_v1.1	CDS	280027	282276	.	-	0	Parent=CNBG_0103
Supercontig_2.1	CodingQuarry_v1.1	CDS	282338	282558	.	-	0	Parent=CNBG_0103
Supercontig_2.1	CodingQuarry_v1.1	CDS	282611	283586	.	-	1	Parent=CNBG_0103
Supercontig_2.1	CodingQuarry_v1.1	CDS	283642	284430	.	-	0	Parent=CNBG_0103
Supercontig_2.1	CodingQuarry_v1.1	CDS	284479	284686	.	-	0	Parent=CNBG_0103
Supercontig_2.1	CodingQuarry_v1.1	CDS	284741	285163	.	-	2	Parent=CNBG_0103
Supercontig_2.1	CodingQuarry_v1.1	mRNA	285377	286388	.	+	.	ID=CNBG_0104;geneID=CNBG_0104
Supercontig_2.1	CodingQuarry_v1.1	CDS	285377	285542	.	+	0	Parent=CNBG_0104
Supercontig_2.1	CodingQuarry_v1.1	CDS	285600	285755	.	+	0	Parent=CNBG_0104
Supercontig_2.1	CodingQuarry_v1.1	CDS	285814	286172	.	+	2	Parent=CNBG_0104
Supercontig_2.1	CodingQuarry_v1.1	CDS	286225	286388	.	+	0	Parent=CNBG_0104
Supercontig_2.1	CodingQuarry_v1.1	mRNA	286473	287070	.	-	.	ID=CNBG_9012;geneID=CNBG_9012
Supercontig_2.1	CodingQuarry_v1.1	CDS	286473	286721	.	-	0	Parent=CNBG_9012
Supercontig_2.1	CodingQuarry_v1.1	CDS	286771	287070	.	-	0	Parent=CNBG_9012
Supercontig_2.1	CNB2_FINAL_CALLGENES_1	mRNA	287513	287813	.	+	.	ID=CNBG_0105;geneID=CNBG_0105
Supercontig_2.1	CNB2_FINAL_CALLGENES_1	CDS	287513	287813	.	+	0	Parent=CNBG_0105
Supercontig_2.1	CodingQuarry_v1.1	mRNA	288898	290210	.	+	.	ID=CNBG_0106;geneID=CNBG_0106
Supercontig_2.1	CodingQuarry_v1.1	CDS	288898	289225	.	+	0	Parent=CNBG_0106
Supercontig_2.1	CodingQuarry_v1.1	CDS	289291	289395	.	+	0	Parent=CNBG_0106
Supercontig_2.1	CodingQuarry_v1.1	CDS	289453	289623	.	+	0	Parent=CNBG_0106
Supercontig_2.1	CodingQuarry_v1.1	CDS	289686	289814	.	+	0	Parent=CNBG_0106
Supercontig_2.1	CodingQuarry_v1.1	CDS	289885	290210	.	+	0	Parent=CNBG_0106
Supercontig_2.1	CodingQuarry_v1.1	mRNA	290441	292955	.	+	.	ID=CNBG_0107;geneID=CNBG_0107
Supercontig_2.1	CodingQuarry_v1.1	CDS	290441	290570	.	+	1	Parent=CNBG_0107
Supercontig_2.1	CodingQuarry_v1.1	CDS	290823	290906	.	+	1	Parent=CNBG_0107
Supercontig_2.1	CodingQuarry_v1.1	CDS	291127	291259	.	+	1	Parent=CNBG_0107
Supercontig_2.1	CodingQuarry_v1.1	CDS	291319	291450	.	+	1	Parent=CNBG_0107
Supercontig_2.1	CodingQuarry_v1.1	CDS	291507	291737	.	+	1	Parent=CNBG_0107
Supercontig_2.1	CodingQuarry_v1.1	CDS	291787	291963	.	+	1	Parent=CNBG_0107
Supercontig_2.1	CodingQuarry_v1.1	CDS	292014	292165	.	+	0	Parent=CNBG_0107
Supercontig_2.1	CodingQuarry_v1.1	CDS	292217	292351	.	+	0	Parent=CNBG_0107
Supercontig_2.1	CodingQuarry_v1.1	CDS	292401	292955	.	+	0	Parent=CNBG_0107
Supercontig_2.1	CodingQuarry_v1.1	mRNA	293967	296272	.	-	.	ID=CNBG_0108;geneID=CNBG_0108
Supercontig_2.1	CodingQuarry_v1.1	CDS	293967	294482	.	-	0	Parent=CNBG_0108
Supercontig_2.1	CodingQuarry_v1.1	CDS	294535	294630	.	-	2	Parent=CNBG_0108
Supercontig_2.1	CodingQuarry_v1.1	CDS	294681	294859	.	-	2	Parent=CNBG_0108
Supercontig_2.1	CodingQuarry_v1.1	CDS	294922	295100	.	-	0	Parent=CNBG_0108
Supercontig_2.1	CodingQuarry_v1.1	CDS	295156	295505	.	-	1	Parent=CNBG_0108
Supercontig_2.1	CodingQuarry_v1.1	CDS	295558	296272	.	-	2	Parent=CNBG_0108
Supercontig_2.1	CodingQuarry_v1.1	mRNA	296604	297886	.	+	.	ID=CNBG_0109;geneID=CNBG_0109
Supercontig_2.1	CodingQuarry_v1.1	CDS	296604	296789	.	+	1	Parent=CNBG_0109
Supercontig_2.1	CodingQuarry_v1.1	CDS	296847	297082	.	+	0	Parent=CNBG_0109
Supercontig_2.1	CodingQuarry_v1.1	CDS	297135	297203	.	+	0	Parent=CNBG_0109
Supercontig_2.1	CodingQuarry_v1.1	CDS	297250	297558	.	+	0	Parent=CNBG_0109
Supercontig_2.1	CodingQuarry_v1.1	CDS	297682	297886	.	+	0	Parent=CNBG_0109
Supercontig_2.1	CNB2_FINAL_CALLGENES_1	mRNA	298644	301731	.	+	.	ID=CNBG_0110;geneID=CNBG_0110
Supercontig_2.1	CNB2_FINAL_CALLGENES_1	CDS	298644	298732	.	+	0	Parent=CNBG_0110
Supercontig_2.1	CNB2_FINAL_CALLGENES_1	CDS	298803	298851	.	+	1	Parent=CNBG_0110
Supercontig_2.1	CNB2_FINAL_CALLGENES_1	CDS	299073	299106	.	+	0	Parent=CNBG_0110
Supercontig_2.1	CNB2_FINAL_CALLGENES_1	CDS	299156	299412	.	+	2	Parent=CNBG_0110
Supercontig_2.1	CNB2_FINAL_CALLGENES_1	CDS	299574	299627	.	+	0	Parent=CNBG_0110
Supercontig_2.1	CNB2_FINAL_CALLGENES_1	CDS	299681	299818	.	+	0	Parent=CNBG_0110
Supercontig_2.1	CNB2_FINAL_CALLGENES_1	CDS	299868	299972	.	+	0	Parent=CNBG_0110
Supercontig_2.1	CNB2_FINAL_CALLGENES_1	CDS	300025	300277	.	+	0	Parent=CNBG_0110
Supercontig_2.1	CNB2_FINAL_CALLGENES_1	CDS	300347	300700	.	+	2	Parent=CNBG_0110
Supercontig_2.1	CNB2_FINAL_CALLGENES_1	CDS	300762	300796	.	+	2	Parent=CNBG_0110
Supercontig_2.1	CNB2_FINAL_CALLGENES_1	CDS	301003	301110	.	+	0	Parent=CNBG_0110
Supercontig_2.1	CNB2_FINAL_CALLGENES_1	CDS	301162	301181	.	+	0	Parent=CNBG_0110
Supercontig_2.1	CNB2_FINAL_CALLGENES_1	CDS	301239	301268	.	+	1	Parent=CNBG_0110
Supercontig_2.1	CNB2_FINAL_CALLGENES_1	CDS	301333	301411	.	+	1	Parent=CNBG_0110
Supercontig_2.1	CNB2_FINAL_CALLGENES_1	CDS	301537	301594	.	+	0	Parent=CNBG_0110
Supercontig_2.1	CNB2_FINAL_CALLGENES_1	CDS	301657	301731	.	+	2	Parent=CNBG_0110
Supercontig_2.1	CodingQuarry_v1.1	mRNA	302095	306231	.	-	.	ID=CNBG_0111;geneID=CNBG_0111
Supercontig_2.1	CodingQuarry_v1.1	CDS	302095	302276	.	-	0	Parent=CNBG_0111
Supercontig_2.1	CodingQuarry_v1.1	CDS	302330	302539	.	-	2	Parent=CNBG_0111
Supercontig_2.1	CodingQuarry_v1.1	CDS	302594	302712	.	-	2	Parent=CNBG_0111
Supercontig_2.1	CodingQuarry_v1.1	CDS	302767	303086	.	-	0	Parent=CNBG_0111
Supercontig_2.1	CodingQuarry_v1.1	CDS	303141	303668	.	-	1	Parent=CNBG_0111
Supercontig_2.1	CodingQuarry_v1.1	CDS	303714	303860	.	-	1	Parent=CNBG_0111
Supercontig_2.1	CodingQuarry_v1.1	CDS	303925	304988	.	-	1	Parent=CNBG_0111
Supercontig_2.1	CodingQuarry_v1.1	CDS	305506	306231	.	-	2	Parent=CNBG_0111
Supercontig_2.1	CodingQuarry_v1.1	mRNA	306843	308731	.	-	.	ID=CNBG_0112;geneID=CNBG_0112
Supercontig_2.1	CodingQuarry_v1.1	CDS	306843	306968	.	-	0	Parent=CNBG_0112
Supercontig_2.1	CodingQuarry_v1.1	CDS	307024	307738	.	-	2	Parent=CNBG_0112
Supercontig_2.1	CodingQuarry_v1.1	CDS	307786	307940	.	-	1	Parent=CNBG_0112
Supercontig_2.1	CodingQuarry_v1.1	CDS	307993	308731	.	-	2	Parent=CNBG_0112
Supercontig_2.1	CodingQuarry_v1.1	mRNA	308868	310771	.	+	.	ID=CNBG_0113;geneID=CNBG_0113
Supercontig_2.1	CodingQuarry_v1.1	CDS	308868	309002	.	+	2	Parent=CNBG_0113
Supercontig_2.1	CodingQuarry_v1.1	CDS	309056	309192	.	+	1	Parent=CNBG_0113
Supercontig_2.1	CodingQuarry_v1.1	CDS	309253	309362	.	+	0	Parent=CNBG_0113
Supercontig_2.1	CodingQuarry_v1.1	CDS	309415	309566	.	+	2	Parent=CNBG_0113
Supercontig_2.1	CodingQuarry_v1.1	CDS	309620	310230	.	+	1	Parent=CNBG_0113
Supercontig_2.1	CodingQuarry_v1.1	CDS	310279	310467	.	+	1	Parent=CNBG_0113
Supercontig_2.1	CodingQuarry_v1.1	CDS	310514	310771	.	+	0	Parent=CNBG_0113
Supercontig_2.1	CodingQuarry_v1.1	mRNA	310785	313180	.	-	.	ID=CNBG_9013;geneID=CNBG_9013
Supercontig_2.1	CodingQuarry_v1.1	CDS	310785	311163	.	-	0	Parent=CNBG_9013
Supercontig_2.1	CodingQuarry_v1.1	CDS	311223	311289	.	-	0	Parent=CNBG_9013
Supercontig_2.1	CodingQuarry_v1.1	CDS	311346	311472	.	-	2	Parent=CNBG_9013
Supercontig_2.1	CodingQuarry_v1.1	CDS	311522	311641	.	-	1	Parent=CNBG_9013
Supercontig_2.1	CodingQuarry_v1.1	CDS	311692	311760	.	-	1	Parent=CNBG_9013
Supercontig_2.1	CodingQuarry_v1.1	CDS	311812	311904	.	-	1	Parent=CNBG_9013
Supercontig_2.1	CodingQuarry_v1.1	CDS	311971	312210	.	-	1	Parent=CNBG_9013
Supercontig_2.1	CodingQuarry_v1.1	CDS	312264	312328	.	-	1	Parent=CNBG_9013
Supercontig_2.1	CodingQuarry_v1.1	CDS	312374	312469	.	-	2	Parent=CNBG_9013
Supercontig_2.1	CodingQuarry_v1.1	CDS	312521	312536	.	-	2	Parent=CNBG_9013
Supercontig_2.1	CodingQuarry_v1.1	CDS	312588	312637	.	-	1	Parent=CNBG_9013
Supercontig_2.1	CodingQuarry_v1.1	CDS	312693	312914	.	-	2	Parent=CNBG_9013
Supercontig_2.1	CodingQuarry_v1.1	CDS	312974	313180	.	-	2	Parent=CNBG_9013
Supercontig_2.1	CodingQuarry_v1.1	mRNA	314465	317719	.	-	.	ID=CNBG_0115;geneID=CNBG_0115
Supercontig_2.1	CodingQuarry_v1.1	CDS	314465	315150	.	-	0	Parent=CNBG_0115
Supercontig_2.1	CodingQuarry_v1.1	CDS	315198	315275	.	-	2	Parent=CNBG_0115
Supercontig_2.1	CodingQuarry_v1.1	CDS	315328	315545	.	-	2	Parent=CNBG_0115
Supercontig_2.1	CodingQuarry_v1.1	CDS	315598	315851	.	-	0	Parent=CNBG_0115
Supercontig_2.1	CodingQuarry_v1.1	CDS	315918	315970	.	-	1	Parent=CNBG_0115
Supercontig_2.1	CodingQuarry_v1.1	CDS	316022	316109	.	-	2	Parent=CNBG_0115
Supercontig_2.1	CodingQuarry_v1.1	CDS	316162	316297	.	-	1	Parent=CNBG_0115
Supercontig_2.1	CodingQuarry_v1.1	CDS	316350	316415	.	-	0	Parent=CNBG_0115
Supercontig_2.1	CodingQuarry_v1.1	CDS	316480	316609	.	-	0	Parent=CNBG_0115
Supercontig_2.1	CodingQuarry_v1.1	CDS	316678	316781	.	-	2	Parent=CNBG_0115
Supercontig_2.1	CodingQuarry_v1.1	CDS	316834	316881	.	-	0	Parent=CNBG_0115
Supercontig_2.1	CodingQuarry_v1.1	CDS	316931	316990	.	-	0	Parent=CNBG_0115
Supercontig_2.1	CodingQuarry_v1.1	CDS	317051	317101	.	-	0	Parent=CNBG_0115
Supercontig_2.1	CodingQuarry_v1.1	CDS	317172	317219	.	-	0	Parent=CNBG_0115
Supercontig_2.1	CodingQuarry_v1.1	CDS	317276	317300	.	-	0	Parent=CNBG_0115
Supercontig_2.1	CodingQuarry_v1.1	CDS	317353	317415	.	-	2	Parent=CNBG_0115
Supercontig_2.1	CodingQuarry_v1.1	CDS	317491	317719	.	-	2	Parent=CNBG_0115
Supercontig_2.1	CodingQuarry_v1.1	mRNA	318031	319835	.	+	.	ID=CNBG_0116;geneID=CNBG_0116
Supercontig_2.1	CodingQuarry_v1.1	CDS	318031	318180	.	+	2	Parent=CNBG_0116
Supercontig_2.1	CodingQuarry_v1.1	CDS	318244	318403	.	+	0	Parent=CNBG_0116
Supercontig_2.1	CodingQuarry_v1.1	CDS	318466	318583	.	+	1	Parent=CNBG_0116
Supercontig_2.1	CodingQuarry_v1.1	CDS	318632	318733	.	+	1	Parent=CNBG_0116
Supercontig_2.1	CodingQuarry_v1.1	CDS	318779	318888	.	+	0	Parent=CNBG_0116
Supercontig_2.1	CodingQuarry_v1.1	CDS	318935	319069	.	+	0	Parent=CNBG_0116
Supercontig_2.1	CodingQuarry_v1.1	CDS	319113	319216	.	+	2	Parent=CNBG_0116
Supercontig_2.1	CodingQuarry_v1.1	CDS	319281	319440	.	+	0	Parent=CNBG_0116
Supercontig_2.1	CodingQuarry_v1.1	CDS	319509	319835	.	+	0	Parent=CNBG_0116
Supercontig_2.1	CodingQuarry_v1.1	mRNA	320602	322266	.	+	.	ID=CNBG_0117;geneID=CNBG_0117
Supercontig_2.1	CodingQuarry_v1.1	CDS	320602	320781	.	+	2	Parent=CNBG_0117
Supercontig_2.1	CodingQuarry_v1.1	CDS	320900	321233	.	+	2	Parent=CNBG_0117
Supercontig_2.1	CodingQuarry_v1.1	CDS	321288	321477	.	+	0	Parent=CNBG_0117
Supercontig_2.1	CodingQuarry_v1.1	CDS	321528	322266	.	+	0	Parent=CNBG_0117
Supercontig_2.1	CodingQuarry_v1.1	mRNA	322423	323724	.	+	.	ID=CNBG_0118;geneID=CNBG_0118
Supercontig_2.1	CodingQuarry_v1.1	CDS	322423	322752	.	+	2	Parent=CNBG_0118
Supercontig_2.1	CodingQuarry_v1.1	CDS	322804	323041	.	+	0	Parent=CNBG_0118
Supercontig_2.1	CodingQuarry_v1.1	CDS	323113	323724	.	+	0	Parent=CNBG_0118
Supercontig_2.1	CodingQuarry_v1.1	mRNA	323945	326761	.	+	.	ID=CNBG_0119;geneID=CNBG_0119
Supercontig_2.1	CodingQuarry_v1.1	CDS	323945	324604	.	+	0	Parent=CNBG_0119
Supercontig_2.1	CodingQuarry_v1.1	CDS	324663	325878	.	+	1	Parent=CNBG_0119
Supercontig_2.1	CodingQuarry_v1.1	CDS	325930	326761	.	+	0	Parent=CNBG_0119
Supercontig_2.1	CodingQuarry_v1.1	mRNA	326823	328059	.	-	.	ID=CNBG_0120;geneID=CNBG_0120
Supercontig_2.1	CodingQuarry_v1.1	CDS	326823	327052	.	-	0	Parent=CNBG_0120
Supercontig_2.1	CodingQuarry_v1.1	CDS	327121	327483	.	-	0	Parent=CNBG_0120
Supercontig_2.1	CodingQuarry_v1.1	CDS	327554	327709	.	-	0	Parent=CNBG_0120
Supercontig_2.1	CodingQuarry_v1.1	CDS	327782	328059	.	-	0	Parent=CNBG_0120
Supercontig_2.1	CodingQuarry_v1.1	mRNA	328499	330122	.	+	.	ID=CNBG_0121;geneID=CNBG_0121
Supercontig_2.1	CodingQuarry_v1.1	CDS	328499	329012	.	+	2	Parent=CNBG_0121
Supercontig_2.1	CodingQuarry_v1.1	CDS	329069	329314	.	+	2	Parent=CNBG_0121
Supercontig_2.1	CodingQuarry_v1.1	CDS	329368	329442	.	+	2	Parent=CNBG_0121
Supercontig_2.1	CodingQuarry_v1.1	CDS	329493	330122	.	+	0	Parent=CNBG_0121
Supercontig_2.1	CodingQuarry_v1.1	mRNA	330367	333049	.	+	.	ID=CNBG_0122;geneID=CNBG_0122
Supercontig_2.1	CodingQuarry_v1.1	CDS	330367	330411	.	+	2	Parent=CNBG_0122
Supercontig_2.1	CodingQuarry_v1.1	CDS	330486	330821	.	+	2	Parent=CNBG_0122
Supercontig_2.1	CodingQuarry_v1.1	CDS	330892	331113	.	+	2	Parent=CNBG_0122
Supercontig_2.1	CodingQuarry_v1.1	CDS	331164	331213	.	+	2	Parent=CNBG_0122
Supercontig_2.1	CodingQuarry_v1.1	CDS	331276	331291	.	+	2	Parent=CNBG_0122
Supercontig_2.1	CodingQuarry_v1.1	CDS	331352	331447	.	+	2	Parent=CNBG_0122
Supercontig_2.1	CodingQuarry_v1.1	CDS	331500	331564	.	+	1	Parent=CNBG_0122
Supercontig_2.1	CodingQuarry_v1.1	CDS	331621	331860	.	+	1	Parent=CNBG_0122
Supercontig_2.1	CodingQuarry_v1.1	CDS	331913	332005	.	+	1	Parent=CNBG_0122
Supercontig_2.1	CodingQuarry_v1.1	CDS	332065	332133	.	+	1	Parent=CNBG_0122
Supercontig_2.1	CodingQuarry_v1.1	CDS	332201	332320	.	+	1	Parent=CNBG_0122
Supercontig_2.1	CodingQuarry_v1.1	CDS	332374	332500	.	+	2	Parent=CNBG_0122
Supercontig_2.1	CodingQuarry_v1.1	CDS	332554	332620	.	+	0	Parent=CNBG_0122
Supercontig_2.1	CodingQuarry_v1.1	CDS	332669	333049	.	+	0	Parent=CNBG_0122
Supercontig_2.1	CodingQuarry_v1.1	mRNA	333089	334261	.	-	.	ID=CNBG_0123;geneID=CNBG_0123
Supercontig_2.1	CodingQuarry_v1.1	CDS	333089	333387	.	-	0	Parent=CNBG_0123
Supercontig_2.1	CodingQuarry_v1.1	CDS	333467	333510	.	-	0	Parent=CNBG_0123
Supercontig_2.1	CodingQuarry_v1.1	CDS	333562	333640	.	-	1	Parent=CNBG_0123
Supercontig_2.1	CodingQuarry_v1.1	CDS	333698	333759	.	-	0	Parent=CNBG_0123
Supercontig_2.1	CodingQuarry_v1.1	CDS	333820	333942	.	-	1	Parent=CNBG_0123
Supercontig_2.1	CodingQuarry_v1.1	CDS	334011	334073	.	-	1	Parent=CNBG_0123
Supercontig_2.1	CodingQuarry_v1.1	CDS	334138	334261	.	-	1	Parent=CNBG_0123
Supercontig_2.1	CodingQuarry_v1.1	mRNA	334904	335947	.	-	.	ID=CNBG_0124;geneID=CNBG_0124
Supercontig_2.1	CodingQuarry_v1.1	CDS	334904	335391	.	-	0	Parent=CNBG_0124
Supercontig_2.1	CodingQuarry_v1.1	CDS	335454	335782	.	-	2	Parent=CNBG_0124
Supercontig_2.1	CodingQuarry_v1.1	CDS	335839	335947	.	-	0	Parent=CNBG_0124
Supercontig_2.1	CodingQuarry_v1.1	mRNA	336149	338300	.	+	.	ID=CNBG_0125;geneID=CNBG_0125
Supercontig_2.1	CodingQuarry_v1.1	CDS	336149	336182	.	+	2	Parent=CNBG_0125
Supercontig_2.1	CodingQuarry_v1.1	CDS	336229	336320	.	+	2	Parent=CNBG_0125
Supercontig_2.1	CodingQuarry_v1.1	CDS	336385	336493	.	+	0	Parent=CNBG_0125
Supercontig_2.1	CodingQuarry_v1.1	CDS	336561	337472	.	+	0	Parent=CNBG_0125
Supercontig_2.1	CodingQuarry_v1.1	CDS	337526	338300	.	+	0	Parent=CNBG_0125
Supercontig_2.1	CodingQuarry_v1.1	mRNA	338304	341167	.	-	.	ID=CNBG_0126;geneID=CNBG_0126
Supercontig_2.1	CodingQuarry_v1.1	CDS	338304	339195	.	-	0	Parent=CNBG_0126
Supercontig_2.1	CodingQuarry_v1.1	CDS	339251	339349	.	-	0	Parent=CNBG_0126
Supercontig_2.1	CodingQuarry_v1.1	CDS	339423	339681	.	-	0	Parent=CNBG_0126
Supercontig_2.1	CodingQuarry_v1.1	CDS	339742	340337	.	-	2	Parent=CNBG_0126
Supercontig_2.1	CodingQuarry_v1.1	CDS	340391	340684	.	-	0	Parent=CNBG_0126
Supercontig_2.1	CodingQuarry_v1.1	CDS	340744	340938	.	-	0	Parent=CNBG_0126
Supercontig_2.1	CodingQuarry_v1.1	CDS	340996	341167	.	-	0	Parent=CNBG_0126
Supercontig_2.1	CodingQuarry_v1.1	mRNA	341408	343834	.	+	.	ID=CNBG_0127;geneID=CNBG_0127
Supercontig_2.1	CodingQuarry_v1.1	CDS	341408	341719	.	+	2	Parent=CNBG_0127
Supercontig_2.1	CodingQuarry_v1.1	CDS	341772	341846	.	+	2	Parent=CNBG_0127
Supercontig_2.1	CodingQuarry_v1.1	CDS	341898	342407	.	+	0	Parent=CNBG_0127
Supercontig_2.1	CodingQuarry_v1.1	CDS	342462	343116	.	+	0	Parent=CNBG_0127
Supercontig_2.1	CodingQuarry_v1.1	CDS	343172	343441	.	+	0	Parent=CNBG_0127
Supercontig_2.1	CodingQuarry_v1.1	CDS	343497	343834	.	+	0	Parent=CNBG_0127
Supercontig_2.1	CodingQuarry_v1.1	mRNA	343839	345198	.	-	.	ID=CNBG_0128;geneID=CNBG_0128
Supercontig_2.1	CodingQuarry_v1.1	CDS	343839	344166	.	-	0	Parent=CNBG_0128
Supercontig_2.1	CodingQuarry_v1.1	CDS	344220	344506	.	-	1	Parent=CNBG_0128
Supercontig_2.1	CodingQuarry_v1.1	CDS	344561	344658	.	-	2	Parent=CNBG_0128
Supercontig_2.1	CodingQuarry_v1.1	CDS	344717	344737	.	-	0	Parent=CNBG_0128
Supercontig_2.1	CodingQuarry_v1.1	CDS	344794	344828	.	-	0	Parent=CNBG_0128
Supercontig_2.1	CodingQuarry_v1.1	CDS	344887	344898	.	-	1	Parent=CNBG_0128
Supercontig_2.1	CodingQuarry_v1.1	CDS	344948	345198	.	-	1	Parent=CNBG_0128
Supercontig_2.1	CodingQuarry_v1.1	mRNA	345454	349028	.	+	.	ID=CNBG_0129;geneID=CNBG_0129
Supercontig_2.1	CodingQuarry_v1.1	CDS	345454	345642	.	+	2	Parent=CNBG_0129
Supercontig_2.1	CodingQuarry_v1.1	CDS	345720	346826	.	+	2	Parent=CNBG_0129
Supercontig_2.1	CodingQuarry_v1.1	CDS	346875	346980	.	+	0	Parent=CNBG_0129
Supercontig_2.1	CodingQuarry_v1.1	CDS	347028	347093	.	+	0	Parent=CNBG_0129
Supercontig_2.1	CodingQuarry_v1.1	CDS	347154	347332	.	+	2	Parent=CNBG_0129
Supercontig_2.1	CodingQuarry_v1.1	CDS	347383	347453	.	+	1	Parent=CNBG_0129
Supercontig_2.1	CodingQuarry_v1.1	CDS	347505	347632	.	+	0	Parent=CNBG_0129
Supercontig_2.1	CodingQuarry_v1.1	CDS	347685	347791	.	+	2	Parent=CNBG_0129
Supercontig_2.1	CodingQuarry_v1.1	CDS	347842	347974	.	+	0	Parent=CNBG_0129
Supercontig_2.1	CodingQuarry_v1.1	CDS	348030	348243	.	+	1	Parent=CNBG_0129
Supercontig_2.1	CodingQuarry_v1.1	CDS	348299	348580	.	+	1	Parent=CNBG_0129
Supercontig_2.1	CodingQuarry_v1.1	CDS	348636	349028	.	+	0	Parent=CNBG_0129
Supercontig_2.1	CodingQuarry_v1.1	mRNA	350410	355244	.	+	.	ID=CNBG_0130;geneID=CNBG_0130
Supercontig_2.1	CodingQuarry_v1.1	CDS	350410	350898	.	+	0	Parent=CNBG_0130
Supercontig_2.1	CodingQuarry_v1.1	CDS	350978	352507	.	+	0	Parent=CNBG_0130
Supercontig_2.1	CodingQuarry_v1.1	CDS	352561	352831	.	+	1	Parent=CNBG_0130
Supercontig_2.1	CodingQuarry_v1.1	CDS	352888	353957	.	+	0	Parent=CNBG_0130
Supercontig_2.1	CodingQuarry_v1.1	CDS	354014	354802	.	+	0	Parent=CNBG_0130
Supercontig_2.1	CodingQuarry_v1.1	CDS	354858	355244	.	+	0	Parent=CNBG_0130
Supercontig_2.1	CodingQuarry_v1.1	mRNA	355246	356079	.	-	.	ID=CNBG_0131;geneID=CNBG_0131
Supercontig_2.1	CodingQuarry_v1.1	CDS	355246	355814	.	-	0	Parent=CNBG_0131
Supercontig_2.1	CodingQuarry_v1.1	CDS	355867	356079	.	-	2	Parent=CNBG_0131
Supercontig_2.1	CodingQuarry_v1.1	mRNA	356321	359193	.	+	.	ID=CNBG_0132;geneID=CNBG_0132
Supercontig_2.1	CodingQuarry_v1.1	CDS	356321	356434	.	+	0	Parent=CNBG_0132
Supercontig_2.1	CodingQuarry_v1.1	CDS	356495	356539	.	+	0	Parent=CNBG_0132
Supercontig_2.1	CodingQuarry_v1.1	CDS	356587	358005	.	+	0	Parent=CNBG_0132
Supercontig_2.1	CodingQuarry_v1.1	CDS	358065	358460	.	+	0	Parent=CNBG_0132
Supercontig_2.1	CodingQuarry_v1.1	CDS	358518	358571	.	+	0	Parent=CNBG_0132
Supercontig_2.1	CodingQuarry_v1.1	CDS	358628	358743	.	+	2	Parent=CNBG_0132
Supercontig_2.1	CodingQuarry_v1.1	CDS	358801	358986	.	+	2	Parent=CNBG_0132
Supercontig_2.1	CodingQuarry_v1.1	CDS	359049	359098	.	+	0	Parent=CNBG_0132
Supercontig_2.1	CodingQuarry_v1.1	CDS	359149	359193	.	+	0	Parent=CNBG_0132
Supercontig_2.1	CodingQuarry_v1.1	mRNA	359205	360217	.	-	.	ID=CNBG_0133;geneID=CNBG_0133
Supercontig_2.1	CodingQuarry_v1.1	CDS	359205	359620	.	-	0	Parent=CNBG_0133
Supercontig_2.1	CodingQuarry_v1.1	CDS	359676	359765	.	-	2	Parent=CNBG_0133
Supercontig_2.1	CodingQuarry_v1.1	CDS	359840	359953	.	-	2	Parent=CNBG_0133
Supercontig_2.1	CodingQuarry_v1.1	CDS	360158	360217	.	-	2	Parent=CNBG_0133
Supercontig_2.1	CodingQuarry_v1.1	mRNA	360471	362810	.	+	.	ID=CNBG_0134;geneID=CNBG_0134
Supercontig_2.1	CodingQuarry_v1.1	CDS	360471	361222	.	+	2	Parent=CNBG_0134
Supercontig_2.1	CodingQuarry_v1.1	CDS	361270	361558	.	+	0	Parent=CNBG_0134
Supercontig_2.1	CodingQuarry_v1.1	CDS	361614	361634	.	+	0	Parent=CNBG_0134
Supercontig_2.1	CodingQuarry_v1.1	CDS	361702	361712	.	+	2	Parent=CNBG_0134
Supercontig_2.1	CodingQuarry_v1.1	CDS	361784	361969	.	+	2	Parent=CNBG_0134
Supercontig_2.1	CodingQuarry_v1.1	CDS	362037	362105	.	+	2	Parent=CNBG_0134
Supercontig_2.1	CodingQuarry_v1.1	CDS	362179	362259	.	+	2	Parent=CNBG_0134
Supercontig_2.1	CodingQuarry_v1.1	CDS	362320	362810	.	+	0	Parent=CNBG_0134
Supercontig_2.1	CodingQuarry_v1.1	mRNA	362841	364363	.	-	.	ID=CNBG_0135;geneID=CNBG_0135
Supercontig_2.1	CodingQuarry_v1.1	CDS	362841	363324	.	-	0	Parent=CNBG_0135
Supercontig_2.1	CodingQuarry_v1.1	CDS	363393	363528	.	-	0	Parent=CNBG_0135
Supercontig_2.1	CodingQuarry_v1.1	CDS	363580	363659	.	-	2	Parent=CNBG_0135
Supercontig_2.1	CodingQuarry_v1.1	CDS	363715	363940	.	-	0	Parent=CNBG_0135
Supercontig_2.1	CodingQuarry_v1.1	CDS	363995	364363	.	-	2	Parent=CNBG_0135
Supercontig_2.1	CNB2_FINAL_CALLGENES_1	mRNA	364649	368943	.	+	.	ID=CNBG_0136;geneID=CNBG_0136
Supercontig_2.1	CNB2_FINAL_CALLGENES_1	CDS	364649	364742	.	+	0	Parent=CNBG_0136
Supercontig_2.1	CNB2_FINAL_CALLGENES_1	CDS	365344	365363	.	+	2	Parent=CNBG_0136
Supercontig_2.1	CNB2_FINAL_CALLGENES_1	CDS	365833	366067	.	+	0	Parent=CNBG_0136
Supercontig_2.1	CNB2_FINAL_CALLGENES_1	CDS	366197	366256	.	+	2	Parent=CNBG_0136
Supercontig_2.1	CNB2_FINAL_CALLGENES_1	CDS	366556	366769	.	+	2	Parent=CNBG_0136
Supercontig_2.1	CNB2_FINAL_CALLGENES_1	CDS	366823	367295	.	+	1	Parent=CNBG_0136
Supercontig_2.1	CNB2_FINAL_CALLGENES_1	CDS	367350	367486	.	+	2	Parent=CNBG_0136
Supercontig_2.1	CNB2_FINAL_CALLGENES_1	CDS	367552	367642	.	+	0	Parent=CNBG_0136
Supercontig_2.1	CNB2_FINAL_CALLGENES_1	CDS	367697	368673	.	+	2	Parent=CNBG_0136
Supercontig_2.1	CNB2_FINAL_CALLGENES_1	CDS	368732	368817	.	+	0	Parent=CNBG_0136
Supercontig_2.1	CNB2_FINAL_CALLGENES_1	CDS	368879	368943	.	+	1	Parent=CNBG_0136
Supercontig_2.1	CodingQuarry_v1.1	mRNA	369660	372850	.	+	.	ID=CNBG_0137;geneID=CNBG_0137
Supercontig_2.1	CodingQuarry_v1.1	CDS	369660	370053	.	+	2	Parent=CNBG_0137
Supercontig_2.1	CodingQuarry_v1.1	CDS	370116	370415	.	+	2	Parent=CNBG_0137
Supercontig_2.1	CodingQuarry_v1.1	CDS	370475	370638	.	+	1	Parent=CNBG_0137
Supercontig_2.1	CodingQuarry_v1.1	CDS	370709	370947	.	+	0	Parent=CNBG_0137
Supercontig_2.1	CodingQuarry_v1.1	CDS	371033	371101	.	+	0	Parent=CNBG_0137
Supercontig_2.1	CodingQuarry_v1.1	CDS	371187	371235	.	+	1	Parent=CNBG_0137
Supercontig_2.1	CodingQuarry_v1.1	CDS	371299	371351	.	+	0	Parent=CNBG_0137
Supercontig_2.1	CodingQuarry_v1.1	CDS	371435	371632	.	+	0	Parent=CNBG_0137
Supercontig_2.1	CodingQuarry_v1.1	CDS	371700	371782	.	+	0	Parent=CNBG_0137
Supercontig_2.1	CodingQuarry_v1.1	CDS	371853	371879	.	+	0	Parent=CNBG_0137
Supercontig_2.1	CodingQuarry_v1.1	CDS	371939	372008	.	+	0	Parent=CNBG_0137
Supercontig_2.1	CodingQuarry_v1.1	CDS	372081	372095	.	+	0	Parent=CNBG_0137
Supercontig_2.1	CodingQuarry_v1.1	CDS	372160	372218	.	+	0	Parent=CNBG_0137
Supercontig_2.1	CodingQuarry_v1.1	CDS	372304	372457	.	+	0	Parent=CNBG_0137
Supercontig_2.1	CodingQuarry_v1.1	CDS	372562	372850	.	+	0	Parent=CNBG_0137
Supercontig_2.1	CodingQuarry_v1.1	mRNA	372861	377023	.	-	.	ID=CNBG_0138;geneID=CNBG_0138
Supercontig_2.1	CodingQuarry_v1.1	CDS	372861	375251	.	-	0	Parent=CNBG_0138
Supercontig_2.1	CodingQuarry_v1.1	CDS	375307	375794	.	-	0	Parent=CNBG_0138
Supercontig_2.1	CodingQuarry_v1.1	CDS	375840	375979	.	-	1	Parent=CNBG_0138
Supercontig_2.1	CodingQuarry_v1.1	CDS	376028	376158	.	-	2	Parent=CNBG_0138
Supercontig_2.1	CodingQuarry_v1.1	CDS	376224	376633	.	-	0	Parent=CNBG_0138
Supercontig_2.1	CodingQuarry_v1.1	CDS	376674	377023	.	-	1	Parent=CNBG_0138
Supercontig_2.1	CodingQuarry_v1.1	mRNA	377614	378852	.	-	.	ID=CNBG_9014;geneID=CNBG_9014
Supercontig_2.1	CodingQuarry_v1.1	CDS	377614	378296	.	-	0	Parent=CNBG_9014
Supercontig_2.1	CodingQuarry_v1.1	CDS	378371	378852	.	-	1	Parent=CNBG_9014
Supercontig_2.1	CodingQuarry_v1.1	mRNA	379205	380309	.	+	.	ID=CNBG_0140;geneID=CNBG_0140
Supercontig_2.1	CodingQuarry_v1.1	CDS	379205	379211	.	+	2	Parent=CNBG_0140
Supercontig_2.1	CodingQuarry_v1.1	CDS	379418	379473	.	+	2	Parent=CNBG_0140
Supercontig_2.1	CodingQuarry_v1.1	CDS	379527	379871	.	+	2	Parent=CNBG_0140
Supercontig_2.1	CodingQuarry_v1.1	CDS	379924	380125	.	+	0	Parent=CNBG_0140
Supercontig_2.1	CodingQuarry_v1.1	CDS	380179	380309	.	+	0	Parent=CNBG_0140
Supercontig_2.1	CNB2_FINAL_CALLGENES_1	mRNA	380615	381512	.	-	.	ID=CNBG_0141;geneID=CNBG_0141
Supercontig_2.1	CNB2_FINAL_CALLGENES_1	CDS	380615	381512	.	-	0	Parent=CNBG_0141
Supercontig_2.1	CNB2_FINAL_CALLGENES_1	mRNA	382721	383694	.	+	.	ID=CNBG_0142;geneID=CNBG_0142
Supercontig_2.1	CNB2_FINAL_CALLGENES_1	CDS	382721	383596	.	+	0	Parent=CNBG_0142
Supercontig_2.1	CNB2_FINAL_CALLGENES_1	CDS	383643	383694	.	+	0	Parent=CNBG_0142
Supercontig_2.1	CodingQuarry_v1.1	mRNA	384062	387961	.	-	.	ID=CNBG_0143;geneID=CNBG_0143
Supercontig_2.1	CodingQuarry_v1.1	CDS	384062	384242	.	-	0	Parent=CNBG_0143
Supercontig_2.1	CodingQuarry_v1.1	CDS	384295	384609	.	-	2	Parent=CNBG_0143
Supercontig_2.1	CodingQuarry_v1.1	CDS	384665	384953	.	-	2	Parent=CNBG_0143
Supercontig_2.1	CodingQuarry_v1.1	CDS	385011	385161	.	-	1	Parent=CNBG_0143
Supercontig_2.1	CodingQuarry_v1.1	CDS	385218	385311	.	-	0	Parent=CNBG_0143
Supercontig_2.1	CodingQuarry_v1.1	CDS	385367	385457	.	-	2	Parent=CNBG_0143
Supercontig_2.1	CodingQuarry_v1.1	CDS	385517	385624	.	-	1	Parent=CNBG_0143
Supercontig_2.1	CodingQuarry_v1.1	CDS	385692	385770	.	-	1	Parent=CNBG_0143
Supercontig_2.1	CodingQuarry_v1.1	CDS	385824	386070	.	-	0	Parent=CNBG_0143
Supercontig_2.1	CodingQuarry_v1.1	CDS	386126	386245	.	-	2	Parent=CNBG_0143
Supercontig_2.1	CodingQuarry_v1.1	CDS	386303	386347	.	-	2	Parent=CNBG_0143
Supercontig_2.1	CodingQuarry_v1.1	CDS	386397	387099	.	-	2	Parent=CNBG_0143
Supercontig_2.1	CodingQuarry_v1.1	CDS	387160	387472	.	-	1	Parent=CNBG_0143
Supercontig_2.1	CodingQuarry_v1.1	CDS	387536	387634	.	-	0	Parent=CNBG_0143
Supercontig_2.1	CodingQuarry_v1.1	CDS	387698	387758	.	-	0	Parent=CNBG_0143
Supercontig_2.1	CodingQuarry_v1.1	CDS	387814	387886	.	-	2	Parent=CNBG_0143
Supercontig_2.1	CodingQuarry_v1.1	CDS	387955	387961	.	-	2	Parent=CNBG_0143
Supercontig_2.1	CodingQuarry_v1.1	mRNA	388368	390493	.	+	.	ID=CNBG_0144;geneID=CNBG_0144
Supercontig_2.1	CodingQuarry_v1.1	CDS	388368	388519	.	+	0	Parent=CNBG_0144
Supercontig_2.1	CodingQuarry_v1.1	CDS	388603	388669	.	+	0	Parent=CNBG_0144
Supercontig_2.1	CodingQuarry_v1.1	CDS	388723	388842	.	+	0	Parent=CNBG_0144
Supercontig_2.1	CodingQuarry_v1.1	CDS	388897	389187	.	+	0	Parent=CNBG_0144
Supercontig_2.1	CodingQuarry_v1.1	CDS	389240	389298	.	+	2	Parent=CNBG_0144
Supercontig_2.1	CodingQuarry_v1.1	CDS	389353	389531	.	+	1	Parent=CNBG_0144
Supercontig_2.1	CodingQuarry_v1.1	CDS	389588	389622	.	+	0	Parent=CNBG_0144
Supercontig_2.1	CodingQuarry_v1.1	CDS	389675	389776	.	+	0	Parent=CNBG_0144
Supercontig_2.1	CodingQuarry_v1.1	CDS	389833	390105	.	+	0	Parent=CNBG_0144
Supercontig_2.1	CodingQuarry_v1.1	CDS	390176	390493	.	+	0	Parent=CNBG_0144
Supercontig_2.1	CodingQuarry_v1.1	mRNA	390545	391947	.	-	.	ID=CNBG_0145;geneID=CNBG_0145
Supercontig_2.1	CodingQuarry_v1.1	CDS	390545	391225	.	-	0	Parent=CNBG_0145
Supercontig_2.1	CodingQuarry_v1.1	CDS	391285	391947	.	-	1	Parent=CNBG_0145
Supercontig_2.1	CodingQuarry_v1.1	mRNA	392204	395081	.	+	.	ID=CNBG_0146;geneID=CNBG_0146
Supercontig_2.1	CodingQuarry_v1.1	CDS	392204	392246	.	+	0	Parent=CNBG_0146
Supercontig_2.1	CodingQuarry_v1.1	CDS	392305	392367	.	+	0	Parent=CNBG_0146
Supercontig_2.1	CodingQuarry_v1.1	CDS	392421	392620	.	+	0	Parent=CNBG_0146
Supercontig_2.1	CodingQuarry_v1.1	CDS	392673	392909	.	+	0	Parent=CNBG_0146
Supercontig_2.1	CodingQuarry_v1.1	CDS	392966	393261	.	+	2	Parent=CNBG_0146
Supercontig_2.1	CodingQuarry_v1.1	CDS	393309	393618	.	+	0	Parent=CNBG_0146
Supercontig_2.1	CodingQuarry_v1.1	CDS	393676	393824	.	+	2	Parent=CNBG_0146
Supercontig_2.1	CodingQuarry_v1.1	CDS	393879	394010	.	+	2	Parent=CNBG_0146
Supercontig_2.1	CodingQuarry_v1.1	CDS	394061	394233	.	+	1	Parent=CNBG_0146
Supercontig_2.1	CodingQuarry_v1.1	CDS	394287	394472	.	+	1	Parent=CNBG_0146
Supercontig_2.1	CodingQuarry_v1.1	CDS	394530	394805	.	+	1	Parent=CNBG_0146
Supercontig_2.1	CodingQuarry_v1.1	CDS	394890	395081	.	+	0	Parent=CNBG_0146
Supercontig_2.1	CodingQuarry_v1.1	mRNA	395317	396732	.	+	.	ID=CNBG_0147;geneID=CNBG_0147
Supercontig_2.1	CodingQuarry_v1.1	CDS	395317	395651	.	+	0	Parent=CNBG_0147
Supercontig_2.1	CodingQuarry_v1.1	CDS	395710	395945	.	+	2	Parent=CNBG_0147
Supercontig_2.1	CodingQuarry_v1.1	CDS	395998	396732	.	+	0	Parent=CNBG_0147
Supercontig_2.1	CodingQuarry_v1.1	mRNA	396890	397771	.	-	.	ID=CNBG_0148;geneID=CNBG_0148
Supercontig_2.1	CodingQuarry_v1.1	CDS	396890	397102	.	-	0	Parent=CNBG_0148
Supercontig_2.1	CodingQuarry_v1.1	CDS	397154	397240	.	-	0	Parent=CNBG_0148
Supercontig_2.1	CodingQuarry_v1.1	CDS	397297	397386	.	-	0	Parent=CNBG_0148
Supercontig_2.1	CodingQuarry_v1.1	CDS	397573	397714	.	-	0	Parent=CNBG_0148
Supercontig_2.1	CodingQuarry_v1.1	CDS	397766	397771	.	-	0	Parent=CNBG_0148
Supercontig_2.1	CodingQuarry_v1.1	mRNA	398095	406760	.	+	.	ID=CNBG_0149;geneID=CNBG_0149
Supercontig_2.1	CodingQuarry_v1.1	CDS	398095	398521	.	+	1	Parent=CNBG_0149
Supercontig_2.1	CodingQuarry_v1.1	CDS	398571	398784	.	+	2	Parent=CNBG_0149
Supercontig_2.1	CodingQuarry_v1.1	CDS	398833	400765	.	+	0	Parent=CNBG_0149
Supercontig_2.1	CodingQuarry_v1.1	CDS	400820	401003	.	+	1	Parent=CNBG_0149
Supercontig_2.1	CodingQuarry_v1.1	CDS	401055	401419	.	+	0	Parent=CNBG_0149
Supercontig_2.1	CodingQuarry_v1.1	CDS	401468	401588	.	+	1	Parent=CNBG_0149
Supercontig_2.1	CodingQuarry_v1.1	CDS	401641	401838	.	+	1	Parent=CNBG_0149
Supercontig_2.1	CodingQuarry_v1.1	CDS	401899	402419	.	+	0	Parent=CNBG_0149
Supercontig_2.1	CodingQuarry_v1.1	CDS	402470	402787	.	+	0	Parent=CNBG_0149
Supercontig_2.1	CodingQuarry_v1.1	CDS	402835	403442	.	+	2	Parent=CNBG_0149
Supercontig_2.1	CodingQuarry_v1.1	CDS	403491	405899	.	+	2	Parent=CNBG_0149
Supercontig_2.1	CodingQuarry_v1.1	CDS	405953	406112	.	+	0	Parent=CNBG_0149
Supercontig_2.1	CodingQuarry_v1.1	CDS	406171	406760	.	+	0	Parent=CNBG_0149
Supercontig_2.1	CodingQuarry_v1.1	mRNA	406772	408875	.	-	.	ID=CNBG_9015;geneID=CNBG_9015
Supercontig_2.1	CodingQuarry_v1.1	CDS	406772	407374	.	-	0	Parent=CNBG_9015
Supercontig_2.1	CodingQuarry_v1.1	CDS	407431	407803	.	-	1	Parent=CNBG_9015
Supercontig_2.1	CodingQuarry_v1.1	CDS	407872	408875	.	-	0	Parent=CNBG_9015
Supercontig_2.1	CodingQuarry_v1.1	mRNA	409015	410565	.	-	.	ID=CNBG_9016;geneID=CNBG_9016
Supercontig_2.1	CodingQuarry_v1.1	CDS	409015	410216	.	-	2	Parent=CNBG_9016
Supercontig_2.1	CodingQuarry_v1.1	CDS	410282	410565	.	-	2	Parent=CNBG_9016
Supercontig_2.1	CodingQuarry_v1.1	mRNA	410788	412445	.	-	.	ID=CNBG_0151;geneID=CNBG_0151
Supercontig_2.1	CodingQuarry_v1.1	CDS	410788	411752	.	-	0	Parent=CNBG_0151
Supercontig_2.1	CodingQuarry_v1.1	CDS	411813	412445	.	-	2	Parent=CNBG_0151
Supercontig_2.1	CodingQuarry_v1.1	mRNA	412692	414939	.	+	.	ID=CNBG_0152;geneID=CNBG_0152
Supercontig_2.1	CodingQuarry_v1.1	CDS	412692	413591	.	+	1	Parent=CNBG_0152
Supercontig_2.1	CodingQuarry_v1.1	CDS	413650	414126	.	+	1	Parent=CNBG_0152
Supercontig_2.1	CodingQuarry_v1.1	CDS	414203	414939	.	+	0	Parent=CNBG_0152
Supercontig_2.1	CodingQuarry_v1.1	mRNA	415140	417185	.	+	.	ID=CNBG_0153;geneID=CNBG_0153
Supercontig_2.1	CodingQuarry_v1.1	CDS	415140	417185	.	+	0	Parent=CNBG_0153
Supercontig_2.1	CodingQuarry_v1.1	mRNA	417212	418488	.	-	.	ID=CNBG_0154;geneID=CNBG_0154
Supercontig_2.1	CodingQuarry_v1.1	CDS	417212	417702	.	-	0	Parent=CNBG_0154
Supercontig_2.1	CodingQuarry_v1.1	CDS	417758	417783	.	-	2	Parent=CNBG_0154
Supercontig_2.1	CodingQuarry_v1.1	CDS	417848	417923	.	-	0	Parent=CNBG_0154
Supercontig_2.1	CodingQuarry_v1.1	CDS	417974	418008	.	-	2	Parent=CNBG_0154
Supercontig_2.1	CodingQuarry_v1.1	CDS	418068	418167	.	-	0	Parent=CNBG_0154
Supercontig_2.1	CodingQuarry_v1.1	CDS	418230	418323	.	-	2	Parent=CNBG_0154
Supercontig_2.1	CodingQuarry_v1.1	CDS	418383	418488	.	-	1	Parent=CNBG_0154
Supercontig_2.1	CodingQuarry_v1.1	mRNA	418784	420346	.	-	.	ID=CNBG_0155;geneID=CNBG_0155
Supercontig_2.1	CodingQuarry_v1.1	CDS	418784	418889	.	-	0	Parent=CNBG_0155
Supercontig_2.1	CodingQuarry_v1.1	CDS	418946	419017	.	-	1	Parent=CNBG_0155
Supercontig_2.1	CodingQuarry_v1.1	CDS	419080	419148	.	-	1	Parent=CNBG_0155
Supercontig_2.1	CodingQuarry_v1.1	CDS	419199	419626	.	-	2	Parent=CNBG_0155
Supercontig_2.1	CodingQuarry_v1.1	CDS	419681	419761	.	-	2	Parent=CNBG_0155
Supercontig_2.1	CodingQuarry_v1.1	CDS	419826	419860	.	-	2	Parent=CNBG_0155
Supercontig_2.1	CodingQuarry_v1.1	CDS	419924	420108	.	-	2	Parent=CNBG_0155
Supercontig_2.1	CodingQuarry_v1.1	CDS	420179	420346	.	-	2	Parent=CNBG_0155
Supercontig_2.1	CodingQuarry_v1.1	mRNA	420796	422441	.	-	.	ID=CNBG_0156;geneID=CNBG_0156
Supercontig_2.1	CodingQuarry_v1.1	CDS	420796	421509	.	-	0	Parent=CNBG_0156
Supercontig_2.1	CodingQuarry_v1.1	CDS	421577	421639	.	-	0	Parent=CNBG_0156
Supercontig_2.1	CodingQuarry_v1.1	CDS	421698	421756	.	-	1	Parent=CNBG_0156
Supercontig_2.1	CodingQuarry_v1.1	CDS	421819	421959	.	-	2	Parent=CNBG_0156
Supercontig_2.1	CodingQuarry_v1.1	CDS	422012	422163	.	-	2	Parent=CNBG_0156
Supercontig_2.1	CodingQuarry_v1.1	CDS	422216	422441	.	-	2	Parent=CNBG_0156
Supercontig_2.1	CodingQuarry_v1.1	mRNA	422668	427450	.	+	.	ID=CNBG_0157;geneID=CNBG_0157
Supercontig_2.1	CodingQuarry_v1.1	CDS	422668	422713	.	+	0	Parent=CNBG_0157
Supercontig_2.1	CodingQuarry_v1.1	CDS	422755	423165	.	+	0	Parent=CNBG_0157
Supercontig_2.1	CodingQuarry_v1.1	CDS	423219	423958	.	+	2	Parent=CNBG_0157
Supercontig_2.1	CodingQuarry_v1.1	CDS	424010	424127	.	+	0	Parent=CNBG_0157
Supercontig_2.1	CodingQuarry_v1.1	CDS	424182	424324	.	+	2	Parent=CNBG_0157
Supercontig_2.1	CodingQuarry_v1.1	CDS	424378	424621	.	+	0	Parent=CNBG_0157
Supercontig_2.1	CodingQuarry_v1.1	CDS	424672	424779	.	+	0	Parent=CNBG_0157
Supercontig_2.1	CodingQuarry_v1.1	CDS	424843	425113	.	+	1	Parent=CNBG_0157
Supercontig_2.1	CodingQuarry_v1.1	CDS	425170	425231	.	+	0	Parent=CNBG_0157
Supercontig_2.1	CodingQuarry_v1.1	CDS	425309	425375	.	+	1	Parent=CNBG_0157
Supercontig_2.1	CodingQuarry_v1.1	CDS	425438	425867	.	+	2	Parent=CNBG_0157
Supercontig_2.1	CodingQuarry_v1.1	CDS	425922	426088	.	+	1	Parent=CNBG_0157
Supercontig_2.1	CodingQuarry_v1.1	CDS	426148	426591	.	+	2	Parent=CNBG_0157
Supercontig_2.1	CodingQuarry_v1.1	CDS	426649	426766	.	+	2	Parent=CNBG_0157
Supercontig_2.1	CodingQuarry_v1.1	CDS	426828	427450	.	+	0	Parent=CNBG_0157
Supercontig_2.1	CodingQuarry_v1.1	mRNA	427694	433139	.	+	.	ID=CNBG_0158;geneID=CNBG_0158
Supercontig_2.1	CodingQuarry_v1.1	CDS	427694	428210	.	+	2	Parent=CNBG_0158
Supercontig_2.1	CodingQuarry_v1.1	CDS	428603	429181	.	+	2	Parent=CNBG_0158
Supercontig_2.1	CodingQuarry_v1.1	CDS	429237	429593	.	+	2	Parent=CNBG_0158
Supercontig_2.1	CodingQuarry_v1.1	CDS	429649	430902	.	+	2	Parent=CNBG_0158
Supercontig_2.1	CodingQuarry_v1.1	CDS	430953	431175	.	+	0	Parent=CNBG_0158
Supercontig_2.1	CodingQuarry_v1.1	CDS	431230	431370	.	+	0	Parent=CNBG_0158
Supercontig_2.1	CodingQuarry_v1.1	CDS	431427	431702	.	+	0	Parent=CNBG_0158
Supercontig_2.1	CodingQuarry_v1.1	CDS	431849	431866	.	+	0	Parent=CNBG_0158
Supercontig_2.1	CodingQuarry_v1.1	CDS	432000	432629	.	+	0	Parent=CNBG_0158
Supercontig_2.1	CodingQuarry_v1.1	CDS	432684	432870	.	+	0	Parent=CNBG_0158
Supercontig_2.1	CodingQuarry_v1.1	CDS	432934	433139	.	+	0	Parent=CNBG_0158
Supercontig_2.1	CodingQuarry_v1.1	mRNA	433393	434592	.	-	.	ID=CNBG_9018;geneID=CNBG_9018
Supercontig_2.1	CodingQuarry_v1.1	CDS	433393	433565	.	-	0	Parent=CNBG_9018
Supercontig_2.1	CodingQuarry_v1.1	CDS	433620	433778	.	-	2	Parent=CNBG_9018
Supercontig_2.1	CodingQuarry_v1.1	CDS	433841	434592	.	-	2	Parent=CNBG_9018
Supercontig_2.1	CodingQuarry_v1.1	mRNA	434871	438003	.	+	.	ID=CNBG_0159;geneID=CNBG_0159
Supercontig_2.1	CodingQuarry_v1.1	CDS	434871	435172	.	+	0	Parent=CNBG_0159
Supercontig_2.1	CodingQuarry_v1.1	CDS	435221	435522	.	+	2	Parent=CNBG_0159
Supercontig_2.1	CodingQuarry_v1.1	CDS	435571	435753	.	+	2	Parent=CNBG_0159
Supercontig_2.1	CodingQuarry_v1.1	CDS	435807	435929	.	+	2	Parent=CNBG_0159
Supercontig_2.1	CodingQuarry_v1.1	CDS	435985	436135	.	+	0	Parent=CNBG_0159
Supercontig_2.1	CodingQuarry_v1.1	CDS	436187	436562	.	+	1	Parent=CNBG_0159
Supercontig_2.1	CodingQuarry_v1.1	CDS	436612	436758	.	+	1	Parent=CNBG_0159
Supercontig_2.1	CodingQuarry_v1.1	CDS	436810	437105	.	+	0	Parent=CNBG_0159
Supercontig_2.1	CodingQuarry_v1.1	CDS	437151	437392	.	+	2	Parent=CNBG_0159
Supercontig_2.1	CodingQuarry_v1.1	CDS	437444	438003	.	+	0	Parent=CNBG_0159
Supercontig_2.1	CodingQuarry_v1.1	mRNA	438031	441810	.	-	.	ID=CNBG_0160;geneID=CNBG_0160
Supercontig_2.1	CodingQuarry_v1.1	CDS	438031	438149	.	-	0	Parent=CNBG_0160
Supercontig_2.1	CodingQuarry_v1.1	CDS	438203	438337	.	-	1	Parent=CNBG_0160
Supercontig_2.1	CodingQuarry_v1.1	CDS	438395	439069	.	-	1	Parent=CNBG_0160
Supercontig_2.1	CodingQuarry_v1.1	CDS	439124	439261	.	-	1	Parent=CNBG_0160
Supercontig_2.1	CodingQuarry_v1.1	CDS	439317	439395	.	-	1	Parent=CNBG_0160
Supercontig_2.1	CodingQuarry_v1.1	CDS	439457	439829	.	-	0	Parent=CNBG_0160
Supercontig_2.1	CodingQuarry_v1.1	CDS	439878	440386	.	-	2	Parent=CNBG_0160
Supercontig_2.1	CodingQuarry_v1.1	CDS	440435	440740	.	-	0	Parent=CNBG_0160
Supercontig_2.1	CodingQuarry_v1.1	CDS	440794	440906	.	-	0	Parent=CNBG_0160
Supercontig_2.1	CodingQuarry_v1.1	CDS	440960	441810	.	-	1	Parent=CNBG_0160
Supercontig_2.1	CodingQuarry_v1.1	mRNA	442054	445070	.	-	.	ID=CNBG_0161;geneID=CNBG_0161
Supercontig_2.1	CodingQuarry_v1.1	CDS	442054	442687	.	-	0	Parent=CNBG_0161
Supercontig_2.1	CodingQuarry_v1.1	CDS	442741	443951	.	-	1	Parent=CNBG_0161
Supercontig_2.1	CodingQuarry_v1.1	CDS	444002	444388	.	-	2	Parent=CNBG_0161
Supercontig_2.1	CodingQuarry_v1.1	CDS	444442	444912	.	-	2	Parent=CNBG_0161
Supercontig_2.1	CodingQuarry_v1.1	CDS	444963	445070	.	-	2	Parent=CNBG_0161
Supercontig_2.1	CodingQuarry_v1.1	mRNA	445297	452625	.	+	.	ID=CNBG_0162;geneID=CNBG_0162
Supercontig_2.1	CodingQuarry_v1.1	CDS	445297	447689	.	+	0	Parent=CNBG_0162
Supercontig_2.1	CodingQuarry_v1.1	CDS	447743	447820	.	+	0	Parent=CNBG_0162
Supercontig_2.1	CodingQuarry_v1.1	CDS	447873	447949	.	+	2	Parent=CNBG_0162
Supercontig_2.1	CodingQuarry_v1.1	CDS	447997	448064	.	+	1	Parent=CNBG_0162
Supercontig_2.1	CodingQuarry_v1.1	CDS	448119	448247	.	+	1	Parent=CNBG_0162
Supercontig_2.1	CodingQuarry_v1.1	CDS	448303	449996	.	+	0	Parent=CNBG_0162
Supercontig_2.1	CodingQuarry_v1.1	CDS	450052	450243	.	+	0	Parent=CNBG_0162
Supercontig_2.1	CodingQuarry_v1.1	CDS	450293	450416	.	+	1	Parent=CNBG_0162
Supercontig_2.1	CodingQuarry_v1.1	CDS	450471	450586	.	+	0	Parent=CNBG_0162
Supercontig_2.1	CodingQuarry_v1.1	CDS	450634	450719	.	+	2	Parent=CNBG_0162
Supercontig_2.1	CodingQuarry_v1.1	CDS	450773	450969	.	+	1	Parent=CNBG_0162
Supercontig_2.1	CodingQuarry_v1.1	CDS	451019	451158	.	+	0	Parent=CNBG_0162
Supercontig_2.1	CodingQuarry_v1.1	CDS	451215	451341	.	+	1	Parent=CNBG_0162
Supercontig_2.1	CodingQuarry_v1.1	CDS	451397	451643	.	+	2	Parent=CNBG_0162
Supercontig_2.1	CodingQuarry_v1.1	CDS	451697	452094	.	+	1	Parent=CNBG_0162
Supercontig_2.1	CodingQuarry_v1.1	CDS	452147	452407	.	+	1	Parent=CNBG_0162
Supercontig_2.1	CodingQuarry_v1.1	CDS	452462	452625	.	+	0	Parent=CNBG_0162
Supercontig_2.1	CNB2_FINAL_CALLGENES_1	mRNA	453345	454396	.	+	.	ID=CNBG_0163;geneID=CNBG_0163
Supercontig_2.1	CNB2_FINAL_CALLGENES_1	CDS	453345	453478	.	+	0	Parent=CNBG_0163
Supercontig_2.1	CNB2_FINAL_CALLGENES_1	CDS	453551	453776	.	+	1	Parent=CNBG_0163
Supercontig_2.1	CNB2_FINAL_CALLGENES_1	CDS	453843	453922	.	+	0	Parent=CNBG_0163
Supercontig_2.1	CNB2_FINAL_CALLGENES_1	CDS	453983	454118	.	+	1	Parent=CNBG_0163
Supercontig_2.1	CNB2_FINAL_CALLGENES_1	CDS	454186	454396	.	+	0	Parent=CNBG_0163
Supercontig_2.1	CodingQuarry_v1.1	mRNA	455006	458724	.	+	.	ID=CNBG_0164;geneID=CNBG_0164
Supercontig_2.1	CodingQuarry_v1.1	CDS	455006	455071	.	+	1	Parent=CNBG_0164
Supercontig_2.1	CodingQuarry_v1.1	CDS	455217	455992	.	+	1	Parent=CNBG_0164
Supercontig_2.1	CodingQuarry_v1.1	CDS	456043	456519	.	+	1	Parent=CNBG_0164
Supercontig_2.1	CodingQuarry_v1.1	CDS	456569	457061	.	+	2	Parent=CNBG_0164
Supercontig_2.1	CodingQuarry_v1.1	CDS	457110	457860	.	+	0	Parent=CNBG_0164
Supercontig_2.1	CodingQuarry_v1.1	CDS	457914	458058	.	+	1	Parent=CNBG_0164
Supercontig_2.1	CodingQuarry_v1.1	CDS	458120	458241	.	+	0	Parent=CNBG_0164
Supercontig_2.1	CodingQuarry_v1.1	CDS	458298	458724	.	+	0	Parent=CNBG_0164
Supercontig_2.1	CodingQuarry_v1.1	mRNA	458735	459722	.	-	.	ID=CNBG_0165;geneID=CNBG_0165
Supercontig_2.1	CodingQuarry_v1.1	CDS	458735	459408	.	-	0	Parent=CNBG_0165
Supercontig_2.1	CodingQuarry_v1.1	CDS	459460	459521	.	-	2	Parent=CNBG_0165
Supercontig_2.1	CodingQuarry_v1.1	CDS	459577	459722	.	-	0	Parent=CNBG_0165
Supercontig_2.1	CodingQuarry_v1.1	mRNA	460847	465887	.	-	.	ID=CNBG_0166;geneID=CNBG_0166
Supercontig_2.1	CodingQuarry_v1.1	CDS	460847	460957	.	-	0	Parent=CNBG_0166
Supercontig_2.1	CodingQuarry_v1.1	CDS	461017	461101	.	-	0	Parent=CNBG_0166
Supercontig_2.1	CodingQuarry_v1.1	CDS	461155	461295	.	-	2	Parent=CNBG_0166
Supercontig_2.1	CodingQuarry_v1.1	CDS	461349	461473	.	-	2	Parent=CNBG_0166
Supercontig_2.1	CodingQuarry_v1.1	CDS	461529	461652	.	-	0	Parent=CNBG_0166
Supercontig_2.1	CodingQuarry_v1.1	CDS	461703	461908	.	-	2	Parent=CNBG_0166
Supercontig_2.1	CodingQuarry_v1.1	CDS	461968	462084	.	-	0	Parent=CNBG_0166
Supercontig_2.1	CodingQuarry_v1.1	CDS	462141	462543	.	-	0	Parent=CNBG_0166
Supercontig_2.1	CodingQuarry_v1.1	CDS	462596	462894	.	-	2	Parent=CNBG_0166
Supercontig_2.1	CodingQuarry_v1.1	CDS	462952	463091	.	-	0	Parent=CNBG_0166
Supercontig_2.1	CodingQuarry_v1.1	CDS	463148	463246	.	-	1	Parent=CNBG_0166
Supercontig_2.1	CodingQuarry_v1.1	CDS	463299	463536	.	-	1	Parent=CNBG_0166
Supercontig_2.1	CodingQuarry_v1.1	CDS	463590	463860	.	-	0	Parent=CNBG_0166
Supercontig_2.1	CodingQuarry_v1.1	CDS	463910	463998	.	-	2	Parent=CNBG_0166
Supercontig_2.1	CodingQuarry_v1.1	CDS	464038	464215	.	-	0	Parent=CNBG_0166
Supercontig_2.1	CodingQuarry_v1.1	CDS	464268	464340	.	-	2	Parent=CNBG_0166
Supercontig_2.1	CodingQuarry_v1.1	CDS	464399	464570	.	-	1	Parent=CNBG_0166
Supercontig_2.1	CodingQuarry_v1.1	CDS	464621	464734	.	-	0	Parent=CNBG_0166
Supercontig_2.1	CodingQuarry_v1.1	CDS	464786	464905	.	-	0	Parent=CNBG_0166
Supercontig_2.1	CodingQuarry_v1.1	CDS	464955	465123	.	-	0	Parent=CNBG_0166
Supercontig_2.1	CodingQuarry_v1.1	CDS	465187	465378	.	-	2	Parent=CNBG_0166
Supercontig_2.1	CodingQuarry_v1.1	CDS	465434	465723	.	-	2	Parent=CNBG_0166
Supercontig_2.1	CodingQuarry_v1.1	CDS	465780	465887	.	-	0	Parent=CNBG_0166
Supercontig_2.1	CodingQuarry_v1.1	mRNA	466189	470637	.	+	.	ID=CNBG_0167;geneID=CNBG_0167
Supercontig_2.1	CodingQuarry_v1.1	CDS	466189	466341	.	+	1	Parent=CNBG_0167
Supercontig_2.1	CodingQuarry_v1.1	CDS	466421	466753	.	+	1	Parent=CNBG_0167
Supercontig_2.1	CodingQuarry_v1.1	CDS	466811	466818	.	+	0	Parent=CNBG_0167
Supercontig_2.1	CodingQuarry_v1.1	CDS	466868	467007	.	+	2	Parent=CNBG_0167
Supercontig_2.1	CodingQuarry_v1.1	CDS	467059	468069	.	+	2	Parent=CNBG_0167
Supercontig_2.1	CodingQuarry_v1.1	CDS	468120	468182	.	+	2	Parent=CNBG_0167
Supercontig_2.1	CodingQuarry_v1.1	CDS	468236	468306	.	+	0	Parent=CNBG_0167
Supercontig_2.1	CodingQuarry_v1.1	CDS	468359	468405	.	+	0	Parent=CNBG_0167
Supercontig_2.1	CodingQuarry_v1.1	CDS	468461	468703	.	+	0	Parent=CNBG_0167
Supercontig_2.1	CodingQuarry_v1.1	CDS	468755	468774	.	+	2	Parent=CNBG_0167
Supercontig_2.1	CodingQuarry_v1.1	CDS	468831	468970	.	+	1	Parent=CNBG_0167
Supercontig_2.1	CodingQuarry_v1.1	CDS	469021	469143	.	+	1	Parent=CNBG_0167
Supercontig_2.1	CodingQuarry_v1.1	CDS	469198	469267	.	+	2	Parent=CNBG_0167
Supercontig_2.1	CodingQuarry_v1.1	CDS	469321	469462	.	+	0	Parent=CNBG_0167
Supercontig_2.1	CodingQuarry_v1.1	CDS	469513	469549	.	+	1	Parent=CNBG_0167
Supercontig_2.1	CodingQuarry_v1.1	CDS	469600	469719	.	+	1	Parent=CNBG_0167
Supercontig_2.1	CodingQuarry_v1.1	CDS	469771	470185	.	+	2	Parent=CNBG_0167
Supercontig_2.1	CodingQuarry_v1.1	CDS	470241	470637	.	+	0	Parent=CNBG_0167
Supercontig_2.1	CodingQuarry_v1.1	mRNA	471120	473671	.	+	.	ID=CNBG_0168;geneID=CNBG_0168
Supercontig_2.1	CodingQuarry_v1.1	CDS	471120	471535	.	+	2	Parent=CNBG_0168
Supercontig_2.1	CodingQuarry_v1.1	CDS	471666	471701	.	+	2	Parent=CNBG_0168
Supercontig_2.1	CodingQuarry_v1.1	CDS	471837	471943	.	+	1	Parent=CNBG_0168
Supercontig_2.1	CodingQuarry_v1.1	CDS	472004	472109	.	+	2	Parent=CNBG_0168
Supercontig_2.1	CodingQuarry_v1.1	CDS	472162	472321	.	+	0	Parent=CNBG_0168
Supercontig_2.1	CodingQuarry_v1.1	CDS	472375	472584	.	+	0	Parent=CNBG_0168
Supercontig_2.1	CodingQuarry_v1.1	CDS	472636	472694	.	+	2	Parent=CNBG_0168
Supercontig_2.1	CodingQuarry_v1.1	CDS	472754	472791	.	+	1	Parent=CNBG_0168
Supercontig_2.1	CodingQuarry_v1.1	CDS	472849	473331	.	+	1	Parent=CNBG_0168
Supercontig_2.1	CodingQuarry_v1.1	CDS	473400	473671	.	+	0	Parent=CNBG_0168
Supercontig_2.1	CodingQuarry_v1.1	mRNA	473687	474250	.	-	.	ID=CNBG_9019;geneID=CNBG_9019
Supercontig_2.1	CodingQuarry_v1.1	CDS	473687	473830	.	-	0	Parent=CNBG_9019
Supercontig_2.1	CodingQuarry_v1.1	CDS	473889	473975	.	-	0	Parent=CNBG_9019
Supercontig_2.1	CodingQuarry_v1.1	CDS	474036	474095	.	-	0	Parent=CNBG_9019
Supercontig_2.1	CodingQuarry_v1.1	CDS	474142	474250	.	-	0	Parent=CNBG_9019
Supercontig_2.1	CodingQuarry_v1.1	mRNA	474566	477202	.	+	.	ID=CNBG_0169;geneID=CNBG_0169
Supercontig_2.1	CodingQuarry_v1.1	CDS	474566	475481	.	+	2	Parent=CNBG_0169
Supercontig_2.1	CodingQuarry_v1.1	CDS	475536	476342	.	+	2	Parent=CNBG_0169
Supercontig_2.1	CodingQuarry_v1.1	CDS	476397	476470	.	+	1	Parent=CNBG_0169
Supercontig_2.1	CodingQuarry_v1.1	CDS	476524	476831	.	+	0	Parent=CNBG_0169
Supercontig_2.1	CodingQuarry_v1.1	CDS	476891	477202	.	+	0	Parent=CNBG_0169
Supercontig_2.1	CodingQuarry_v1.1	mRNA	480237	482556	.	-	.	ID=CNBG_0170;geneID=CNBG_0170
Supercontig_2.1	CodingQuarry_v1.1	CDS	480237	480667	.	-	0	Parent=CNBG_0170
Supercontig_2.1	CodingQuarry_v1.1	CDS	480726	481158	.	-	0	Parent=CNBG_0170
Supercontig_2.1	CodingQuarry_v1.1	CDS	481215	481526	.	-	0	Parent=CNBG_0170
Supercontig_2.1	CodingQuarry_v1.1	CDS	481579	481718	.	-	0	Parent=CNBG_0170
Supercontig_2.1	CodingQuarry_v1.1	CDS	481769	481858	.	-	0	Parent=CNBG_0170
Supercontig_2.1	CodingQuarry_v1.1	CDS	481911	482202	.	-	0	Parent=CNBG_0170
Supercontig_2.1	CodingQuarry_v1.1	CDS	482263	482380	.	-	0	Parent=CNBG_0170
Supercontig_2.1	CodingQuarry_v1.1	CDS	482432	482556	.	-	0	Parent=CNBG_0170
Supercontig_2.1	CNB2_FINAL_CALLGENES_1	mRNA	482641	486085	.	+	.	ID=CNBG_0171;geneID=CNBG_0171
Supercontig_2.1	CNB2_FINAL_CALLGENES_1	CDS	482641	482821	.	+	0	Parent=CNBG_0171
Supercontig_2.1	CNB2_FINAL_CALLGENES_1	CDS	483179	483219	.	+	2	Parent=CNBG_0171
Supercontig_2.1	CNB2_FINAL_CALLGENES_1	CDS	483568	483597	.	+	0	Parent=CNBG_0171
Supercontig_2.1	CNB2_FINAL_CALLGENES_1	CDS	484569	484657	.	+	0	Parent=CNBG_0171
Supercontig_2.1	CNB2_FINAL_CALLGENES_1	CDS	484915	485014	.	+	1	Parent=CNBG_0171
Supercontig_2.1	CNB2_FINAL_CALLGENES_1	CDS	485166	485359	.	+	0	Parent=CNBG_0171
Supercontig_2.1	CNB2_FINAL_CALLGENES_1	CDS	485549	485609	.	+	1	Parent=CNBG_0171
Supercontig_2.1	CNB2_FINAL_CALLGENES_1	CDS	485918	485948	.	+	0	Parent=CNBG_0171
Supercontig_2.1	CNB2_FINAL_CALLGENES_1	CDS	486080	486085	.	+	2	Parent=CNBG_0171
Supercontig_2.1	CodingQuarry_v1.1	mRNA	486713	490358	.	-	.	ID=CNBG_0172;geneID=CNBG_0172
Supercontig_2.1	CodingQuarry_v1.1	CDS	486713	486935	.	-	0	Parent=CNBG_0172
Supercontig_2.1	CodingQuarry_v1.1	CDS	486989	487124	.	-	2	Parent=CNBG_0172
Supercontig_2.1	CodingQuarry_v1.1	CDS	487176	487238	.	-	1	Parent=CNBG_0172
Supercontig_2.1	CodingQuarry_v1.1	CDS	487287	487489	.	-	1	Parent=CNBG_0172
Supercontig_2.1	CodingQuarry_v1.1	CDS	487536	487672	.	-	2	Parent=CNBG_0172
Supercontig_2.1	CodingQuarry_v1.1	CDS	487733	487903	.	-	0	Parent=CNBG_0172
Supercontig_2.1	CodingQuarry_v1.1	CDS	487959	488070	.	-	0	Parent=CNBG_0172
Supercontig_2.1	CodingQuarry_v1.1	CDS	488122	488322	.	-	2	Parent=CNBG_0172
Supercontig_2.1	CodingQuarry_v1.1	CDS	488383	488417	.	-	2	Parent=CNBG_0172
Supercontig_2.1	CodingQuarry_v1.1	CDS	488475	488529	.	-	0	Parent=CNBG_0172
Supercontig_2.1	CodingQuarry_v1.1	CDS	489820	490064	.	-	0	Parent=CNBG_0172
Supercontig_2.1	CodingQuarry_v1.1	CDS	490176	490358	.	-	0	Parent=CNBG_0172
Supercontig_2.1	CodingQuarry_v1.1	mRNA	491710	495198	.	-	.	ID=CNBG_0174;geneID=CNBG_0174
Supercontig_2.1	CodingQuarry_v1.1	CDS	491710	492200	.	-	0	Parent=CNBG_0174
Supercontig_2.1	CodingQuarry_v1.1	CDS	492252	492568	.	-	0	Parent=CNBG_0174
Supercontig_2.1	CodingQuarry_v1.1	CDS	492622	493173	.	-	0	Parent=CNBG_0174
Supercontig_2.1	CodingQuarry_v1.1	CDS	493225	493344	.	-	1	Parent=CNBG_0174
Supercontig_2.1	CodingQuarry_v1.1	CDS	493399	493485	.	-	1	Parent=CNBG_0174
Supercontig_2.1	CodingQuarry_v1.1	CDS	493538	493621	.	-	1	Parent=CNBG_0174
Supercontig_2.1	CodingQuarry_v1.1	CDS	493683	494088	.	-	1	Parent=CNBG_0174
Supercontig_2.1	CodingQuarry_v1.1	CDS	494150	494752	.	-	0	Parent=CNBG_0174
Supercontig_2.1	CodingQuarry_v1.1	CDS	494819	495198	.	-	0	Parent=CNBG_0174
Supercontig_2.1	CodingQuarry_v1.1	mRNA	495557	497408	.	+	.	ID=CNBG_0175;geneID=CNBG_0175
Supercontig_2.1	CodingQuarry_v1.1	CDS	495557	495626	.	+	1	Parent=CNBG_0175
Supercontig_2.1	CodingQuarry_v1.1	CDS	495628	495741	.	+	1	Parent=CNBG_0175
Supercontig_2.1	CodingQuarry_v1.1	CDS	495784	496097	.	+	0	Parent=CNBG_0175
Supercontig_2.1	CodingQuarry_v1.1	CDS	496158	497150	.	+	0	Parent=CNBG_0175
Supercontig_2.1	CodingQuarry_v1.1	CDS	497210	497408	.	+	0	Parent=CNBG_0175
Supercontig_2.1	CodingQuarry_v1.1	mRNA	497417	499748	.	-	.	ID=CNBG_0176;geneID=CNBG_0176
Supercontig_2.1	CodingQuarry_v1.1	CDS	497417	497502	.	-	0	Parent=CNBG_0176
Supercontig_2.1	CodingQuarry_v1.1	CDS	497553	497600	.	-	2	Parent=CNBG_0176
Supercontig_2.1	CodingQuarry_v1.1	CDS	497655	497770	.	-	2	Parent=CNBG_0176
Supercontig_2.1	CodingQuarry_v1.1	CDS	497833	497873	.	-	0	Parent=CNBG_0176
Supercontig_2.1	CodingQuarry_v1.1	CDS	497925	498004	.	-	1	Parent=CNBG_0176
Supercontig_2.1	CodingQuarry_v1.1	CDS	498056	498246	.	-	2	Parent=CNBG_0176
Supercontig_2.1	CodingQuarry_v1.1	CDS	498296	498353	.	-	0	Parent=CNBG_0176
Supercontig_2.1	CodingQuarry_v1.1	CDS	498408	498493	.	-	2	Parent=CNBG_0176
Supercontig_2.1	CodingQuarry_v1.1	CDS	498540	498563	.	-	0	Parent=CNBG_0176
Supercontig_2.1	CodingQuarry_v1.1	CDS	498618	498703	.	-	0	Parent=CNBG_0176
Supercontig_2.1	CodingQuarry_v1.1	CDS	498757	498798	.	-	1	Parent=CNBG_0176
Supercontig_2.1	CodingQuarry_v1.1	CDS	498849	499748	.	-	1	Parent=CNBG_0176
Supercontig_2.1	CodingQuarry_v1.1	mRNA	500627	502892	.	+	.	ID=CNBG_0177;geneID=CNBG_0177
Supercontig_2.1	CodingQuarry_v1.1	CDS	500627	500897	.	+	0	Parent=CNBG_0177
Supercontig_2.1	CodingQuarry_v1.1	CDS	500961	501124	.	+	2	Parent=CNBG_0177
Supercontig_2.1	CodingQuarry_v1.1	CDS	501181	501194	.	+	1	Parent=CNBG_0177
Supercontig_2.1	CodingQuarry_v1.1	CDS	501247	501354	.	+	1	Parent=CNBG_0177
Supercontig_2.1	CodingQuarry_v1.1	CDS	501413	501524	.	+	2	Parent=CNBG_0177
Supercontig_2.1	CodingQuarry_v1.1	CDS	501590	501986	.	+	0	Parent=CNBG_0177
Supercontig_2.1	CodingQuarry_v1.1	CDS	502050	502192	.	+	2	Parent=CNBG_0177
Supercontig_2.1	CodingQuarry_v1.1	CDS	502268	502892	.	+	0	Parent=CNBG_0177
Supercontig_2.1	CodingQuarry_v1.1	mRNA	502929	504375	.	-	.	ID=CNBG_0178;geneID=CNBG_0178
Supercontig_2.1	CodingQuarry_v1.1	CDS	502929	503696	.	-	0	Parent=CNBG_0178
Supercontig_2.1	CodingQuarry_v1.1	CDS	503753	503851	.	-	0	Parent=CNBG_0178
Supercontig_2.1	CodingQuarry_v1.1	CDS	503901	504004	.	-	0	Parent=CNBG_0178
Supercontig_2.1	CodingQuarry_v1.1	CDS	504058	504280	.	-	1	Parent=CNBG_0178
Supercontig_2.1	CodingQuarry_v1.1	CDS	504324	504375	.	-	0	Parent=CNBG_0178
Supercontig_2.1	CodingQuarry_v1.1	mRNA	504721	505779	.	+	.	ID=CNBG_0179;geneID=CNBG_0179
Supercontig_2.1	CodingQuarry_v1.1	CDS	504721	504730	.	+	0	Parent=CNBG_0179
Supercontig_2.1	CodingQuarry_v1.1	CDS	504884	504919	.	+	0	Parent=CNBG_0179
Supercontig_2.1	CodingQuarry_v1.1	CDS	504975	505054	.	+	2	Parent=CNBG_0179
Supercontig_2.1	CodingQuarry_v1.1	CDS	505186	505335	.	+	2	Parent=CNBG_0179
Supercontig_2.1	CodingQuarry_v1.1	CDS	505392	505539	.	+	0	Parent=CNBG_0179
Supercontig_2.1	CodingQuarry_v1.1	CDS	505596	505779	.	+	0	Parent=CNBG_0179
Supercontig_2.1	CodingQuarry_v1.1	mRNA	506003	509632	.	+	.	ID=CNBG_0180;geneID=CNBG_0180
Supercontig_2.1	CodingQuarry_v1.1	CDS	506003	506328	.	+	2	Parent=CNBG_0180
Supercontig_2.1	CodingQuarry_v1.1	CDS	506398	506472	.	+	2	Parent=CNBG_0180
Supercontig_2.1	CodingQuarry_v1.1	CDS	506529	508758	.	+	0	Parent=CNBG_0180
Supercontig_2.1	CodingQuarry_v1.1	CDS	508812	508873	.	+	2	Parent=CNBG_0180
Supercontig_2.1	CodingQuarry_v1.1	CDS	508922	509111	.	+	0	Parent=CNBG_0180
Supercontig_2.1	CodingQuarry_v1.1	CDS	509162	509632	.	+	0	Parent=CNBG_0180
Supercontig_2.1	CodingQuarry_v1.1	mRNA	510061	511442	.	-	.	ID=CNBG_0181;geneID=CNBG_0181
Supercontig_2.1	CodingQuarry_v1.1	CDS	510061	510414	.	-	0	Parent=CNBG_0181
Supercontig_2.1	CodingQuarry_v1.1	CDS	510475	510588	.	-	2	Parent=CNBG_0181
Supercontig_2.1	CodingQuarry_v1.1	CDS	510710	510780	.	-	2	Parent=CNBG_0181
Supercontig_2.1	CodingQuarry_v1.1	CDS	510843	510947	.	-	0	Parent=CNBG_0181
Supercontig_2.1	CodingQuarry_v1.1	CDS	511002	511442	.	-	0	Parent=CNBG_0181
Supercontig_2.1	CNB2_FINAL_CALLGENES_1	mRNA	512483	514672	.	-	.	ID=CNBG_0182;geneID=CNBG_0182
Supercontig_2.1	CNB2_FINAL_CALLGENES_1	CDS	512483	512956	.	-	2	Parent=CNBG_0182
Supercontig_2.1	CNB2_FINAL_CALLGENES_1	CDS	513021	513431	.	-	2	Parent=CNBG_0182
Supercontig_2.1	CNB2_FINAL_CALLGENES_1	CDS	513491	513696	.	-	1	Parent=CNBG_0182
Supercontig_2.1	CNB2_FINAL_CALLGENES_1	CDS	513764	513962	.	-	2	Parent=CNBG_0182
Supercontig_2.1	CNB2_FINAL_CALLGENES_1	CDS	514032	514406	.	-	2	Parent=CNBG_0182
Supercontig_2.1	CNB2_FINAL_CALLGENES_1	CDS	514465	514672	.	-	0	Parent=CNBG_0182
Supercontig_2.1	CNB2_FINAL_CALLGENES_1	mRNA	517111	518298	.	-	.	ID=CNBG_0183;geneID=CNBG_0183
Supercontig_2.1	CNB2_FINAL_CALLGENES_1	CDS	517111	517330	.	-	0	Parent=CNBG_0183
Supercontig_2.1	CNB2_FINAL_CALLGENES_1	CDS	517756	518298	.	-	0	Parent=CNBG_0183
Supercontig_2.1	CNB2_FINAL_CALLGENES_1	mRNA	519654	521563	.	+	.	ID=CNBG_0184;geneID=CNBG_0184
Supercontig_2.1	CNB2_FINAL_CALLGENES_1	CDS	519654	519706	.	+	0	Parent=CNBG_0184
Supercontig_2.1	CNB2_FINAL_CALLGENES_1	CDS	519769	520060	.	+	1	Parent=CNBG_0184
Supercontig_2.1	CNB2_FINAL_CALLGENES_1	CDS	520112	520201	.	+	0	Parent=CNBG_0184
Supercontig_2.1	CNB2_FINAL_CALLGENES_1	CDS	520252	520391	.	+	0	Parent=CNBG_0184
Supercontig_2.1	CNB2_FINAL_CALLGENES_1	CDS	520444	520755	.	+	1	Parent=CNBG_0184
Supercontig_2.1	CNB2_FINAL_CALLGENES_1	CDS	520811	521243	.	+	1	Parent=CNBG_0184
Supercontig_2.1	CNB2_FINAL_CALLGENES_1	CDS	521302	521563	.	+	0	Parent=CNBG_0184
Supercontig_2.1	CodingQuarry_v1.1	mRNA	522131	526297	.	-	.	ID=CNBG_0185;geneID=CNBG_0185
Supercontig_2.1	CodingQuarry_v1.1	CDS	522131	522545	.	-	0	Parent=CNBG_0185
Supercontig_2.1	CodingQuarry_v1.1	CDS	522599	522725	.	-	0	Parent=CNBG_0185
Supercontig_2.1	CodingQuarry_v1.1	CDS	522778	522864	.	-	2	Parent=CNBG_0185
Supercontig_2.1	CodingQuarry_v1.1	CDS	522918	523023	.	-	2	Parent=CNBG_0185
Supercontig_2.1	CodingQuarry_v1.1	CDS	523075	523175	.	-	1	Parent=CNBG_0185
Supercontig_2.1	CodingQuarry_v1.1	CDS	523236	523573	.	-	2	Parent=CNBG_0185
Supercontig_2.1	CodingQuarry_v1.1	CDS	523628	524197	.	-	0	Parent=CNBG_0185
Supercontig_2.1	CodingQuarry_v1.1	CDS	524249	524459	.	-	0	Parent=CNBG_0185
Supercontig_2.1	CodingQuarry_v1.1	CDS	524515	524792	.	-	2	Parent=CNBG_0185
Supercontig_2.1	CodingQuarry_v1.1	CDS	524856	524943	.	-	0	Parent=CNBG_0185
Supercontig_2.1	CodingQuarry_v1.1	CDS	524985	525075	.	-	2	Parent=CNBG_0185
Supercontig_2.1	CodingQuarry_v1.1	CDS	525114	525195	.	-	1	Parent=CNBG_0185
Supercontig_2.1	CodingQuarry_v1.1	CDS	525245	525550	.	-	0	Parent=CNBG_0185
Supercontig_2.1	CodingQuarry_v1.1	CDS	525613	525777	.	-	0	Parent=CNBG_0185
Supercontig_2.1	CodingQuarry_v1.1	CDS	526124	526297	.	-	0	Parent=CNBG_0185
Supercontig_2.1	CodingQuarry_v1.1	mRNA	526874	528939	.	+	.	ID=CNBG_0186;geneID=CNBG_0186
Supercontig_2.1	CodingQuarry_v1.1	CDS	526874	527013	.	+	1	Parent=CNBG_0186
Supercontig_2.1	CodingQuarry_v1.1	CDS	527092	527147	.	+	1	Parent=CNBG_0186
Supercontig_2.1	CodingQuarry_v1.1	CDS	527219	527527	.	+	1	Parent=CNBG_0186
Supercontig_2.1	CodingQuarry_v1.1	CDS	527571	527659	.	+	0	Parent=CNBG_0186
Supercontig_2.1	CodingQuarry_v1.1	CDS	527702	527718	.	+	2	Parent=CNBG_0186
Supercontig_2.1	CodingQuarry_v1.1	CDS	527759	527881	.	+	2	Parent=CNBG_0186
Supercontig_2.1	CodingQuarry_v1.1	CDS	527935	527955	.	+	2	Parent=CNBG_0186
Supercontig_2.1	CodingQuarry_v1.1	CDS	528020	528210	.	+	1	Parent=CNBG_0186
Supercontig_2.1	CodingQuarry_v1.1	CDS	528282	528425	.	+	1	Parent=CNBG_0186
Supercontig_2.1	CodingQuarry_v1.1	CDS	528488	528703	.	+	1	Parent=CNBG_0186
Supercontig_2.1	CodingQuarry_v1.1	CDS	528757	528939	.	+	0	Parent=CNBG_0186
Supercontig_2.1	CodingQuarry_v1.1	mRNA	529065	531241	.	+	.	ID=CNBG_0187;geneID=CNBG_0187
Supercontig_2.1	CodingQuarry_v1.1	CDS	529065	529159	.	+	0	Parent=CNBG_0187
Supercontig_2.1	CodingQuarry_v1.1	CDS	529292	529341	.	+	0	Parent=CNBG_0187
Supercontig_2.1	CodingQuarry_v1.1	CDS	529397	529415	.	+	1	Parent=CNBG_0187
Supercontig_2.1	CodingQuarry_v1.1	CDS	529471	529526	.	+	0	Parent=CNBG_0187
Supercontig_2.1	CodingQuarry_v1.1	CDS	529577	529681	.	+	0	Parent=CNBG_0187
Supercontig_2.1	CodingQuarry_v1.1	CDS	529743	529848	.	+	1	Parent=CNBG_0187
Supercontig_2.1	CodingQuarry_v1.1	CDS	529899	530214	.	+	2	Parent=CNBG_0187
Supercontig_2.1	CodingQuarry_v1.1	CDS	530267	530425	.	+	2	Parent=CNBG_0187
Supercontig_2.1	CodingQuarry_v1.1	CDS	530478	530916	.	+	0	Parent=CNBG_0187
Supercontig_2.1	CodingQuarry_v1.1	CDS	530972	531241	.	+	0	Parent=CNBG_0187
Supercontig_2.1	CodingQuarry_v1.1	mRNA	531387	533368	.	+	.	ID=CNBG_0188;geneID=CNBG_0188
Supercontig_2.1	CodingQuarry_v1.1	CDS	531387	532029	.	+	2	Parent=CNBG_0188
Supercontig_2.1	CodingQuarry_v1.1	CDS	532106	532453	.	+	2	Parent=CNBG_0188
Supercontig_2.1	CodingQuarry_v1.1	CDS	532515	533368	.	+	0	Parent=CNBG_0188
Supercontig_2.1	CodingQuarry_v1.1	mRNA	533379	534452	.	-	.	ID=CNBG_0189;geneID=CNBG_0189
Supercontig_2.1	CodingQuarry_v1.1	CDS	533379	533588	.	-	0	Parent=CNBG_0189
Supercontig_2.1	CodingQuarry_v1.1	CDS	533651	533856	.	-	0	Parent=CNBG_0189
Supercontig_2.1	CodingQuarry_v1.1	CDS	533927	534062	.	-	0	Parent=CNBG_0189
Supercontig_2.1	CodingQuarry_v1.1	CDS	534128	534452	.	-	0	Parent=CNBG_0189
Supercontig_2.1	CodingQuarry_v1.1	mRNA	534662	536519	.	+	.	ID=CNBG_0190;geneID=CNBG_0190
Supercontig_2.1	CodingQuarry_v1.1	CDS	534662	534836	.	+	1	Parent=CNBG_0190
Supercontig_2.1	CodingQuarry_v1.1	CDS	534898	534983	.	+	0	Parent=CNBG_0190
Supercontig_2.1	CodingQuarry_v1.1	CDS	535035	535166	.	+	0	Parent=CNBG_0190
Supercontig_2.1	CodingQuarry_v1.1	CDS	535220	535354	.	+	0	Parent=CNBG_0190
Supercontig_2.1	CodingQuarry_v1.1	CDS	535404	536065	.	+	2	Parent=CNBG_0190
Supercontig_2.1	CodingQuarry_v1.1	CDS	536120	536519	.	+	0	Parent=CNBG_0190
Supercontig_2.1	CodingQuarry_v1.1	mRNA	536524	540296	.	-	.	ID=CNBG_0191;geneID=CNBG_0191
Supercontig_2.1	CodingQuarry_v1.1	CDS	536524	538288	.	-	0	Parent=CNBG_0191
Supercontig_2.1	CodingQuarry_v1.1	CDS	538329	539083	.	-	0	Parent=CNBG_0191
Supercontig_2.1	CodingQuarry_v1.1	CDS	539135	539352	.	-	1	Parent=CNBG_0191
Supercontig_2.1	CodingQuarry_v1.1	CDS	539393	539493	.	-	2	Parent=CNBG_0191
Supercontig_2.1	CodingQuarry_v1.1	CDS	539546	539674	.	-	0	Parent=CNBG_0191
Supercontig_2.1	CodingQuarry_v1.1	CDS	539719	539788	.	-	0	Parent=CNBG_0191
Supercontig_2.1	CodingQuarry_v1.1	CDS	539828	540296	.	-	2	Parent=CNBG_0191
Supercontig_2.1	CodingQuarry_v1.1	mRNA	540417	542260	.	+	.	ID=CNBG_0192;geneID=CNBG_0192
Supercontig_2.1	CodingQuarry_v1.1	CDS	540417	540615	.	+	0	Parent=CNBG_0192
Supercontig_2.1	CodingQuarry_v1.1	CDS	540654	540899	.	+	0	Parent=CNBG_0192
Supercontig_2.1	CodingQuarry_v1.1	CDS	540955	541221	.	+	0	Parent=CNBG_0192
Supercontig_2.1	CodingQuarry_v1.1	CDS	541276	541590	.	+	0	Parent=CNBG_0192
Supercontig_2.1	CodingQuarry_v1.1	CDS	541641	541925	.	+	0	Parent=CNBG_0192
Supercontig_2.1	CodingQuarry_v1.1	CDS	541969	542260	.	+	0	Parent=CNBG_0192
Supercontig_2.1	CodingQuarry_v1.1	mRNA	542538	543015	.	+	.	ID=CNBG_0193;geneID=CNBG_0193
Supercontig_2.1	CodingQuarry_v1.1	CDS	542538	542790	.	+	1	Parent=CNBG_0193
Supercontig_2.1	CodingQuarry_v1.1	CDS	542847	542875	.	+	0	Parent=CNBG_0193
Supercontig_2.1	CodingQuarry_v1.1	CDS	542914	543015	.	+	0	Parent=CNBG_0193
Supercontig_2.1	CodingQuarry_v1.1	mRNA	543017	544748	.	-	.	ID=CNBG_0194;geneID=CNBG_0194
Supercontig_2.1	CodingQuarry_v1.1	CDS	543017	543263	.	-	0	Parent=CNBG_0194
Supercontig_2.1	CodingQuarry_v1.1	CDS	543303	543313	.	-	0	Parent=CNBG_0194
Supercontig_2.1	CodingQuarry_v1.1	CDS	543369	543422	.	-	0	Parent=CNBG_0194
Supercontig_2.1	CodingQuarry_v1.1	CDS	543476	543695	.	-	0	Parent=CNBG_0194
Supercontig_2.1	CodingQuarry_v1.1	CDS	543745	544042	.	-	0	Parent=CNBG_0194
Supercontig_2.1	CodingQuarry_v1.1	CDS	544093	544255	.	-	0	Parent=CNBG_0194
Supercontig_2.1	CodingQuarry_v1.1	CDS	544299	544320	.	-	0	Parent=CNBG_0194
Supercontig_2.1	CodingQuarry_v1.1	CDS	544365	544461	.	-	0	Parent=CNBG_0194
Supercontig_2.1	CodingQuarry_v1.1	CDS	544524	544748	.	-	0	Parent=CNBG_0194
Supercontig_2.1	CodingQuarry_v1.1	mRNA	544901	546275	.	-	.	ID=CNBG_0195;geneID=CNBG_0195
Supercontig_2.1	CodingQuarry_v1.1	CDS	544901	545362	.	-	0	Parent=CNBG_0195
Supercontig_2.1	CodingQuarry_v1.1	CDS	545419	545803	.	-	0	Parent=CNBG_0195
Supercontig_2.1	CodingQuarry_v1.1	CDS	545841	546275	.	-	0	Parent=CNBG_0195
Supercontig_2.1	CodingQuarry_v1.1	mRNA	546440	548000	.	+	.	ID=CNBG_0196;geneID=CNBG_0196
Supercontig_2.1	CodingQuarry_v1.1	CDS	546440	546551	.	+	2	Parent=CNBG_0196
Supercontig_2.1	CodingQuarry_v1.1	CDS	546590	546859	.	+	2	Parent=CNBG_0196
Supercontig_2.1	CodingQuarry_v1.1	CDS	546910	547026	.	+	2	Parent=CNBG_0196
Supercontig_2.1	CodingQuarry_v1.1	CDS	547083	547250	.	+	2	Parent=CNBG_0196
Supercontig_2.1	CodingQuarry_v1.1	CDS	547307	547366	.	+	2	Parent=CNBG_0196
Supercontig_2.1	CodingQuarry_v1.1	CDS	547404	547449	.	+	0	Parent=CNBG_0196
Supercontig_2.1	CodingQuarry_v1.1	CDS	547493	547588	.	+	0	Parent=CNBG_0196
Supercontig_2.1	CodingQuarry_v1.1	CDS	547640	547825	.	+	0	Parent=CNBG_0196
Supercontig_2.1	CodingQuarry_v1.1	CDS	547883	548000	.	+	0	Parent=CNBG_0196
Supercontig_2.1	CodingQuarry_v1.1	mRNA	560852	566349	.	+	.	ID=CNBG_0197;geneID=CNBG_0197
Supercontig_2.1	CodingQuarry_v1.1	CDS	560852	561145	.	+	0	Parent=CNBG_0197
Supercontig_2.1	CodingQuarry_v1.1	CDS	561199	561417	.	+	0	Parent=CNBG_0197
Supercontig_2.1	CodingQuarry_v1.1	CDS	561468	561580	.	+	2	Parent=CNBG_0197
Supercontig_2.1	CodingQuarry_v1.1	CDS	561635	561704	.	+	0	Parent=CNBG_0197
Supercontig_2.1	CodingQuarry_v1.1	CDS	561761	561906	.	+	2	Parent=CNBG_0197
Supercontig_2.1	CodingQuarry_v1.1	CDS	561961	562058	.	+	1	Parent=CNBG_0197
Supercontig_2.1	CodingQuarry_v1.1	CDS	562110	562192	.	+	0	Parent=CNBG_0197
Supercontig_2.1	CodingQuarry_v1.1	CDS	562243	562437	.	+	0	Parent=CNBG_0197
Supercontig_2.1	CodingQuarry_v1.1	CDS	562489	562715	.	+	2	Parent=CNBG_0197
Supercontig_2.1	CodingQuarry_v1.1	CDS	562762	562952	.	+	1	Parent=CNBG_0197
Supercontig_2.1	CodingQuarry_v1.1	CDS	563013	563106	.	+	2	Parent=CNBG_0197
Supercontig_2.1	CodingQuarry_v1.1	CDS	563161	563476	.	+	0	Parent=CNBG_0197
Supercontig_2.1	CodingQuarry_v1.1	CDS	563526	563909	.	+	0	Parent=CNBG_0197
Supercontig_2.1	CodingQuarry_v1.1	CDS	563966	564497	.	+	1	Parent=CNBG_0197
Supercontig_2.1	CodingQuarry_v1.1	CDS	564550	564662	.	+	0	Parent=CNBG_0197
Supercontig_2.1	CodingQuarry_v1.1	CDS	564718	564891	.	+	0	Parent=CNBG_0197
Supercontig_2.1	CodingQuarry_v1.1	CDS	564946	565182	.	+	0	Parent=CNBG_0197
Supercontig_2.1	CodingQuarry_v1.1	CDS	565232	565513	.	+	0	Parent=CNBG_0197
Supercontig_2.1	CodingQuarry_v1.1	CDS	565567	565683	.	+	0	Parent=CNBG_0197
Supercontig_2.1	CodingQuarry_v1.1	CDS	565736	566109	.	+	2	Parent=CNBG_0197
Supercontig_2.1	CodingQuarry_v1.1	CDS	566161	566349	.	+	0	Parent=CNBG_0197
Supercontig_2.1	CodingQuarry_v1.1	mRNA	566581	570026	.	+	.	ID=CNBG_0198;geneID=CNBG_0198
Supercontig_2.1	CodingQuarry_v1.1	CDS	566581	568021	.	+	2	Parent=CNBG_0198
Supercontig_2.1	CodingQuarry_v1.1	CDS	568072	568183	.	+	0	Parent=CNBG_0198
Supercontig_2.1	CodingQuarry_v1.1	CDS	568230	568400	.	+	0	Parent=CNBG_0198
Supercontig_2.1	CodingQuarry_v1.1	CDS	568463	568519	.	+	0	Parent=CNBG_0198
Supercontig_2.1	CodingQuarry_v1.1	CDS	568577	568750	.	+	0	Parent=CNBG_0198
Supercontig_2.1	CodingQuarry_v1.1	CDS	568809	569007	.	+	1	Parent=CNBG_0198
Supercontig_2.1	CodingQuarry_v1.1	CDS	569061	569399	.	+	1	Parent=CNBG_0198
Supercontig_2.1	CodingQuarry_v1.1	CDS	569459	569580	.	+	0	Parent=CNBG_0198
Supercontig_2.1	CodingQuarry_v1.1	CDS	569639	569941	.	+	0	Parent=CNBG_0198
Supercontig_2.1	CodingQuarry_v1.1	CDS	569997	570026	.	+	0	Parent=CNBG_0198
Supercontig_2.1	CodingQuarry_v1.1	mRNA	570033	571428	.	-	.	ID=CNBG_0199;geneID=CNBG_0199
Supercontig_2.1	CodingQuarry_v1.1	CDS	570033	570151	.	-	0	Parent=CNBG_0199
Supercontig_2.1	CodingQuarry_v1.1	CDS	570208	570424	.	-	1	Parent=CNBG_0199
Supercontig_2.1	CodingQuarry_v1.1	CDS	570477	570564	.	-	0	Parent=CNBG_0199
Supercontig_2.1	CodingQuarry_v1.1	CDS	570624	571012	.	-	2	Parent=CNBG_0199
Supercontig_2.1	CodingQuarry_v1.1	CDS	571079	571328	.	-	0	Parent=CNBG_0199
Supercontig_2.1	CodingQuarry_v1.1	CDS	571381	571428	.	-	2	Parent=CNBG_0199
Supercontig_2.1	CodingQuarry_v1.1	mRNA	571583	572308	.	+	.	ID=CNBG_0200;geneID=CNBG_0200
Supercontig_2.1	CodingQuarry_v1.1	CDS	571583	571772	.	+	1	Parent=CNBG_0200
Supercontig_2.1	CodingQuarry_v1.1	CDS	571848	572046	.	+	2	Parent=CNBG_0200
Supercontig_2.1	CodingQuarry_v1.1	CDS	572106	572308	.	+	0	Parent=CNBG_0200
Supercontig_2.1	CodingQuarry_v1.1	mRNA	572317	577680	.	-	.	ID=CNBG_0201;geneID=CNBG_0201
Supercontig_2.1	CodingQuarry_v1.1	CDS	572317	572621	.	-	0	Parent=CNBG_0201
Supercontig_2.1	CodingQuarry_v1.1	CDS	572677	572838	.	-	0	Parent=CNBG_0201
Supercontig_2.1	CodingQuarry_v1.1	CDS	572891	573071	.	-	0	Parent=CNBG_0201
Supercontig_2.1	CodingQuarry_v1.1	CDS	573129	573188	.	-	2	Parent=CNBG_0201
Supercontig_2.1	CodingQuarry_v1.1	CDS	573245	573285	.	-	2	Parent=CNBG_0201
Supercontig_2.1	CodingQuarry_v1.1	CDS	573344	573453	.	-	0	Parent=CNBG_0201
Supercontig_2.1	CodingQuarry_v1.1	CDS	573512	573905	.	-	1	Parent=CNBG_0201
Supercontig_2.1	CodingQuarry_v1.1	CDS	573958	574099	.	-	0	Parent=CNBG_0201
Supercontig_2.1	CodingQuarry_v1.1	CDS	574152	574215	.	-	0	Parent=CNBG_0201
Supercontig_2.1	CodingQuarry_v1.1	CDS	574275	574289	.	-	0	Parent=CNBG_0201
Supercontig_2.1	CodingQuarry_v1.1	CDS	574339	576288	.	-	1	Parent=CNBG_0201
Supercontig_2.1	CodingQuarry_v1.1	CDS	576341	576742	.	-	1	Parent=CNBG_0201
Supercontig_2.1	CodingQuarry_v1.1	CDS	576795	576855	.	-	1	Parent=CNBG_0201
Supercontig_2.1	CodingQuarry_v1.1	CDS	576902	577086	.	-	0	Parent=CNBG_0201
Supercontig_2.1	CodingQuarry_v1.1	CDS	577140	577254	.	-	1	Parent=CNBG_0201
Supercontig_2.1	CodingQuarry_v1.1	CDS	577305	577537	.	-	0	Parent=CNBG_0201
Supercontig_2.1	CodingQuarry_v1.1	CDS	577574	577680	.	-	1	Parent=CNBG_0201
Supercontig_2.1	CodingQuarry_v1.1	mRNA	577839	579749	.	+	.	ID=CNBG_9020;geneID=CNBG_9020
Supercontig_2.1	CodingQuarry_v1.1	CDS	577839	578160	.	+	0	Parent=CNBG_9020
Supercontig_2.1	CodingQuarry_v1.1	CDS	578212	578381	.	+	0	Parent=CNBG_9020
Supercontig_2.1	CodingQuarry_v1.1	CDS	578431	578522	.	+	2	Parent=CNBG_9020
Supercontig_2.1	CodingQuarry_v1.1	CDS	578575	579749	.	+	0	Parent=CNBG_9020
Supercontig_2.1	CodingQuarry_v1.1	mRNA	580108	581596	.	+	.	ID=CNBG_0203;geneID=CNBG_0203
Supercontig_2.1	CodingQuarry_v1.1	CDS	580108	580256	.	+	2	Parent=CNBG_0203
Supercontig_2.1	CodingQuarry_v1.1	CDS	580338	581292	.	+	2	Parent=CNBG_0203
Supercontig_2.1	CodingQuarry_v1.1	CDS	581353	581596	.	+	0	Parent=CNBG_0203
Supercontig_2.1	CodingQuarry_v1.1	mRNA	581752	582761	.	+	.	ID=CNBG_0204;geneID=CNBG_0204
Supercontig_2.1	CodingQuarry_v1.1	CDS	581752	581843	.	+	1	Parent=CNBG_0204
Supercontig_2.1	CodingQuarry_v1.1	CDS	581898	581943	.	+	2	Parent=CNBG_0204
Supercontig_2.1	CodingQuarry_v1.1	CDS	582002	582107	.	+	0	Parent=CNBG_0204
Supercontig_2.1	CodingQuarry_v1.1	CDS	582163	582406	.	+	1	Parent=CNBG_0204
Supercontig_2.1	CodingQuarry_v1.1	CDS	582519	582761	.	+	0	Parent=CNBG_0204
Supercontig_2.1	CodingQuarry_v1.1	mRNA	582787	583825	.	-	.	ID=CNBG_0205;geneID=CNBG_0205
Supercontig_2.1	CodingQuarry_v1.1	CDS	582787	583151	.	-	0	Parent=CNBG_0205
Supercontig_2.1	CodingQuarry_v1.1	CDS	583205	583450	.	-	1	Parent=CNBG_0205
Supercontig_2.1	CodingQuarry_v1.1	CDS	583509	583825	.	-	1	Parent=CNBG_0205
Supercontig_2.1	CodingQuarry_v1.1	mRNA	583977	584854	.	+	.	ID=CNBG_0206;geneID=CNBG_0206
Supercontig_2.1	CodingQuarry_v1.1	CDS	583977	584127	.	+	1	Parent=CNBG_0206
Supercontig_2.1	CodingQuarry_v1.1	CDS	584184	584294	.	+	1	Parent=CNBG_0206
Supercontig_2.1	CodingQuarry_v1.1	CDS	584367	584494	.	+	0	Parent=CNBG_0206
Supercontig_2.1	CodingQuarry_v1.1	CDS	584554	584854	.	+	0	Parent=CNBG_0206
Supercontig_2.1	CodingQuarry_v1.1	mRNA	585102	586524	.	+	.	ID=CNBG_0207;geneID=CNBG_0207
Supercontig_2.1	CodingQuarry_v1.1	CDS	585102	585287	.	+	2	Parent=CNBG_0207
Supercontig_2.1	CodingQuarry_v1.1	CDS	585348	585934	.	+	1	Parent=CNBG_0207
Supercontig_2.1	CodingQuarry_v1.1	CDS	585994	586524	.	+	0	Parent=CNBG_0207
Supercontig_2.1	CodingQuarry_v1.1	mRNA	586530	587857	.	-	.	ID=CNBG_0208;geneID=CNBG_0208
Supercontig_2.1	CodingQuarry_v1.1	CDS	586530	586884	.	-	2	Parent=CNBG_0208
Supercontig_2.1	CodingQuarry_v1.1	CDS	586939	587205	.	-	2	Parent=CNBG_0208
Supercontig_2.1	CodingQuarry_v1.1	CDS	587266	587381	.	-	2	Parent=CNBG_0208
Supercontig_2.1	CodingQuarry_v1.1	CDS	587439	587510	.	-	2	Parent=CNBG_0208
Supercontig_2.1	CodingQuarry_v1.1	CDS	587574	587608	.	-	2	Parent=CNBG_0208
Supercontig_2.1	CodingQuarry_v1.1	CDS	587672	587857	.	-	2	Parent=CNBG_0208
Supercontig_2.1	CodingQuarry_v1.1	mRNA	588025	590638	.	-	.	ID=CNBG_0209;geneID=CNBG_0209
Supercontig_2.1	CodingQuarry_v1.1	CDS	588025	588642	.	-	0	Parent=CNBG_0209
Supercontig_2.1	CodingQuarry_v1.1	CDS	588698	588816	.	-	0	Parent=CNBG_0209
Supercontig_2.1	CodingQuarry_v1.1	CDS	588866	588988	.	-	1	Parent=CNBG_0209
Supercontig_2.1	CodingQuarry_v1.1	CDS	589035	589409	.	-	1	Parent=CNBG_0209
Supercontig_2.1	CodingQuarry_v1.1	CDS	589459	589587	.	-	1	Parent=CNBG_0209
Supercontig_2.1	CodingQuarry_v1.1	CDS	589636	589758	.	-	1	Parent=CNBG_0209
Supercontig_2.1	CodingQuarry_v1.1	CDS	589814	589936	.	-	1	Parent=CNBG_0209
Supercontig_2.1	CodingQuarry_v1.1	CDS	589988	590110	.	-	1	Parent=CNBG_0209
Supercontig_2.1	CodingQuarry_v1.1	CDS	590166	590402	.	-	1	Parent=CNBG_0209
Supercontig_2.1	CodingQuarry_v1.1	CDS	590465	590638	.	-	1	Parent=CNBG_0209
Supercontig_2.1	CodingQuarry_v1.1	mRNA	590803	591908	.	+	.	ID=CNBG_0210;geneID=CNBG_0210
Supercontig_2.1	CodingQuarry_v1.1	CDS	590803	590827	.	+	2	Parent=CNBG_0210
Supercontig_2.1	CodingQuarry_v1.1	CDS	590875	590934	.	+	2	Parent=CNBG_0210
Supercontig_2.1	CodingQuarry_v1.1	CDS	590983	591286	.	+	2	Parent=CNBG_0210
Supercontig_2.1	CodingQuarry_v1.1	CDS	591342	591908	.	+	0	Parent=CNBG_0210
Supercontig_2.1	CodingQuarry_v1.1	mRNA	592077	594030	.	+	.	ID=CNBG_0211;geneID=CNBG_0211
Supercontig_2.1	CodingQuarry_v1.1	CDS	592077	592113	.	+	2	Parent=CNBG_0211
Supercontig_2.1	CodingQuarry_v1.1	CDS	592162	592264	.	+	0	Parent=CNBG_0211
Supercontig_2.1	CodingQuarry_v1.1	CDS	592327	592433	.	+	2	Parent=CNBG_0211
Supercontig_2.1	CodingQuarry_v1.1	CDS	592513	592645	.	+	0	Parent=CNBG_0211
Supercontig_2.1	CodingQuarry_v1.1	CDS	592707	593117	.	+	0	Parent=CNBG_0211
Supercontig_2.1	CodingQuarry_v1.1	CDS	593182	593592	.	+	0	Parent=CNBG_0211
Supercontig_2.1	CodingQuarry_v1.1	CDS	593640	594030	.	+	0	Parent=CNBG_0211
Supercontig_2.1	CodingQuarry_v1.1	mRNA	594244	595860	.	+	.	ID=CNBG_0212;geneID=CNBG_0212
Supercontig_2.1	CodingQuarry_v1.1	CDS	594244	594269	.	+	2	Parent=CNBG_0212
Supercontig_2.1	CodingQuarry_v1.1	CDS	594335	594491	.	+	2	Parent=CNBG_0212
Supercontig_2.1	CodingQuarry_v1.1	CDS	594539	594637	.	+	2	Parent=CNBG_0212
Supercontig_2.1	CodingQuarry_v1.1	CDS	594705	595061	.	+	2	Parent=CNBG_0212
Supercontig_2.1	CodingQuarry_v1.1	CDS	595107	595164	.	+	0	Parent=CNBG_0212
Supercontig_2.1	CodingQuarry_v1.1	CDS	595225	595306	.	+	1	Parent=CNBG_0212
Supercontig_2.1	CodingQuarry_v1.1	CDS	595364	595548	.	+	0	Parent=CNBG_0212
Supercontig_2.1	CodingQuarry_v1.1	CDS	595608	595727	.	+	0	Parent=CNBG_0212
Supercontig_2.1	CodingQuarry_v1.1	CDS	595792	595860	.	+	0	Parent=CNBG_0212
Supercontig_2.1	CodingQuarry_v1.1	mRNA	595942	597913	.	-	.	ID=CNBG_0213;geneID=CNBG_0213
Supercontig_2.1	CodingQuarry_v1.1	CDS	595942	596135	.	-	0	Parent=CNBG_0213
Supercontig_2.1	CodingQuarry_v1.1	CDS	596180	596293	.	-	2	Parent=CNBG_0213
Supercontig_2.1	CodingQuarry_v1.1	CDS	596341	596692	.	-	2	Parent=CNBG_0213
Supercontig_2.1	CodingQuarry_v1.1	CDS	596747	596849	.	-	1	Parent=CNBG_0213
Supercontig_2.1	CodingQuarry_v1.1	CDS	596902	597489	.	-	0	Parent=CNBG_0213
Supercontig_2.1	CodingQuarry_v1.1	CDS	597537	597913	.	-	0	Parent=CNBG_0213
Supercontig_2.1	CodingQuarry_v1.1	mRNA	598153	599556	.	-	.	ID=CNBG_0214;geneID=CNBG_0214
Supercontig_2.1	CodingQuarry_v1.1	CDS	598153	598542	.	-	0	Parent=CNBG_0214
Supercontig_2.1	CodingQuarry_v1.1	CDS	598590	599556	.	-	2	Parent=CNBG_0214
Supercontig_2.1	CodingQuarry_v1.1	mRNA	600451	602273	.	-	.	ID=CNBG_0215;geneID=CNBG_0215
Supercontig_2.1	CodingQuarry_v1.1	CDS	600451	600671	.	-	0	Parent=CNBG_0215
Supercontig_2.1	CodingQuarry_v1.1	CDS	600722	600964	.	-	0	Parent=CNBG_0215
Supercontig_2.1	CodingQuarry_v1.1	CDS	601015	601251	.	-	0	Parent=CNBG_0215
Supercontig_2.1	CodingQuarry_v1.1	CDS	601298	601497	.	-	0	Parent=CNBG_0215
Supercontig_2.1	CodingQuarry_v1.1	CDS	601545	601655	.	-	1	Parent=CNBG_0215
Supercontig_2.1	CodingQuarry_v1.1	CDS	601708	601755	.	-	1	Parent=CNBG_0215
Supercontig_2.1	CodingQuarry_v1.1	CDS	601811	602273	.	-	1	Parent=CNBG_0215
Supercontig_2.1	CodingQuarry_v1.1	mRNA	602860	604729	.	-	.	ID=CNBG_0216;geneID=CNBG_0216
Supercontig_2.1	CodingQuarry_v1.1	CDS	602860	603446	.	-	0	Parent=CNBG_0216
Supercontig_2.1	CodingQuarry_v1.1	CDS	603499	603659	.	-	1	Parent=CNBG_0216
Supercontig_2.1	CodingQuarry_v1.1	CDS	603712	604201	.	-	2	Parent=CNBG_0216
Supercontig_2.1	CodingQuarry_v1.1	CDS	604261	604340	.	-	1	Parent=CNBG_0216
Supercontig_2.1	CodingQuarry_v1.1	CDS	604407	604434	.	-	2	Parent=CNBG_0216
Supercontig_2.1	CodingQuarry_v1.1	CDS	604506	604546	.	-	1	Parent=CNBG_0216
Supercontig_2.1	CodingQuarry_v1.1	CDS	604630	604729	.	-	2	Parent=CNBG_0216
Supercontig_2.1	CodingQuarry_v1.1	mRNA	605586	607849	.	-	.	ID=CNBG_0217;geneID=CNBG_0217
Supercontig_2.1	CodingQuarry_v1.1	CDS	605586	606271	.	-	0	Parent=CNBG_0217
Supercontig_2.1	CodingQuarry_v1.1	CDS	606328	606507	.	-	0	Parent=CNBG_0217
Supercontig_2.1	CodingQuarry_v1.1	CDS	606566	606673	.	-	0	Parent=CNBG_0217
Supercontig_2.1	CodingQuarry_v1.1	CDS	606735	606894	.	-	0	Parent=CNBG_0217
Supercontig_2.1	CodingQuarry_v1.1	CDS	606949	607027	.	-	0	Parent=CNBG_0217
Supercontig_2.1	CodingQuarry_v1.1	CDS	607082	607282	.	-	0	Parent=CNBG_0217
Supercontig_2.1	CodingQuarry_v1.1	CDS	607333	607459	.	-	1	Parent=CNBG_0217
Supercontig_2.1	CodingQuarry_v1.1	CDS	607508	607608	.	-	0	Parent=CNBG_0217
Supercontig_2.1	CodingQuarry_v1.1	CDS	607674	607704	.	-	1	Parent=CNBG_0217
Supercontig_2.1	CodingQuarry_v1.1	CDS	607759	607849	.	-	0	Parent=CNBG_0217
Supercontig_2.1	CodingQuarry_v1.1	mRNA	609888	615863	.	+	.	ID=CNBG_0218;geneID=CNBG_0218
Supercontig_2.1	CodingQuarry_v1.1	CDS	609888	610297	.	+	2	Parent=CNBG_0218
Supercontig_2.1	CodingQuarry_v1.1	CDS	610364	612258	.	+	2	Parent=CNBG_0218
Supercontig_2.1	CodingQuarry_v1.1	CDS	612306	612555	.	+	0	Parent=CNBG_0218
Supercontig_2.1	CodingQuarry_v1.1	CDS	612603	613700	.	+	0	Parent=CNBG_0218
Supercontig_2.1	CodingQuarry_v1.1	CDS	613752	613832	.	+	0	Parent=CNBG_0218
Supercontig_2.1	CodingQuarry_v1.1	CDS	613884	615086	.	+	0	Parent=CNBG_0218
Supercontig_2.1	CodingQuarry_v1.1	CDS	615136	615212	.	+	2	Parent=CNBG_0218
Supercontig_2.1	CodingQuarry_v1.1	CDS	615262	615504	.	+	2	Parent=CNBG_0218
Supercontig_2.1	CodingQuarry_v1.1	CDS	615557	615603	.	+	1	Parent=CNBG_0218
Supercontig_2.1	CodingQuarry_v1.1	CDS	615655	615863	.	+	0	Parent=CNBG_0218
Supercontig_2.1	CodingQuarry_v1.1	mRNA	615869	617333	.	-	.	ID=CNBG_0219;geneID=CNBG_0219
Supercontig_2.1	CodingQuarry_v1.1	CDS	615869	616031	.	-	0	Parent=CNBG_0219
Supercontig_2.1	CodingQuarry_v1.1	CDS	616082	616157	.	-	2	Parent=CNBG_0219
Supercontig_2.1	CodingQuarry_v1.1	CDS	616214	616479	.	-	1	Parent=CNBG_0219
Supercontig_2.1	CodingQuarry_v1.1	CDS	616546	616765	.	-	2	Parent=CNBG_0219
Supercontig_2.1	CodingQuarry_v1.1	CDS	616816	616917	.	-	1	Parent=CNBG_0219
Supercontig_2.1	CodingQuarry_v1.1	CDS	616971	617240	.	-	1	Parent=CNBG_0219
Supercontig_2.1	CodingQuarry_v1.1	CDS	617279	617333	.	-	1	Parent=CNBG_0219
Supercontig_2.1	CodingQuarry_v1.1	mRNA	617480	619714	.	+	.	ID=CNBG_0220;geneID=CNBG_0220
Supercontig_2.1	CodingQuarry_v1.1	CDS	617480	617550	.	+	0	Parent=CNBG_0220
Supercontig_2.1	CodingQuarry_v1.1	CDS	617601	617827	.	+	0	Parent=CNBG_0220
Supercontig_2.1	CodingQuarry_v1.1	CDS	617889	617915	.	+	0	Parent=CNBG_0220
Supercontig_2.1	CodingQuarry_v1.1	CDS	617952	618078	.	+	0	Parent=CNBG_0220
Supercontig_2.1	CodingQuarry_v1.1	CDS	618119	618189	.	+	2	Parent=CNBG_0220
Supercontig_2.1	CodingQuarry_v1.1	CDS	618243	618588	.	+	0	Parent=CNBG_0220
Supercontig_2.1	CodingQuarry_v1.1	CDS	618640	618792	.	+	0	Parent=CNBG_0220
Supercontig_2.1	CodingQuarry_v1.1	CDS	618847	618945	.	+	0	Parent=CNBG_0220
Supercontig_2.1	CodingQuarry_v1.1	CDS	618996	619020	.	+	1	Parent=CNBG_0220
Supercontig_2.1	CodingQuarry_v1.1	CDS	619059	619714	.	+	0	Parent=CNBG_0220
Supercontig_2.1	CNB2_FINAL_CALLGENES_1	mRNA	619876	622224	.	+	.	ID=CNBG_0221;geneID=CNBG_0221
Supercontig_2.1	CNB2_FINAL_CALLGENES_1	CDS	619876	620064	.	+	0	Parent=CNBG_0221
Supercontig_2.1	CNB2_FINAL_CALLGENES_1	CDS	620124	620243	.	+	0	Parent=CNBG_0221
Supercontig_2.1	CNB2_FINAL_CALLGENES_1	CDS	620295	620408	.	+	0	Parent=CNBG_0221
Supercontig_2.1	CNB2_FINAL_CALLGENES_1	CDS	620474	621026	.	+	0	Parent=CNBG_0221
Supercontig_2.1	CNB2_FINAL_CALLGENES_1	CDS	621078	621142	.	+	2	Parent=CNBG_0221
Supercontig_2.1	CNB2_FINAL_CALLGENES_1	CDS	621198	621551	.	+	0	Parent=CNBG_0221
Supercontig_2.1	CNB2_FINAL_CALLGENES_1	CDS	621615	622224	.	+	0	Parent=CNBG_0221
Supercontig_2.1	CodingQuarry_v1.1	mRNA	622370	623277	.	-	.	ID=CNBG_0222;geneID=CNBG_0222
Supercontig_2.1	CodingQuarry_v1.1	CDS	622370	622575	.	-	0	Parent=CNBG_0222
Supercontig_2.1	CodingQuarry_v1.1	CDS	622626	622728	.	-	1	Parent=CNBG_0222
Supercontig_2.1	CodingQuarry_v1.1	CDS	622785	622899	.	-	0	Parent=CNBG_0222
Supercontig_2.1	CodingQuarry_v1.1	CDS	622953	623151	.	-	2	Parent=CNBG_0222
Supercontig_2.1	CodingQuarry_v1.1	CDS	623207	623277	.	-	2	Parent=CNBG_0222
Supercontig_2.1	CodingQuarry_v1.1	mRNA	623410	626625	.	+	.	ID=CNBG_0223;geneID=CNBG_0223
Supercontig_2.1	CodingQuarry_v1.1	CDS	623410	623515	.	+	0	Parent=CNBG_0223
Supercontig_2.1	CodingQuarry_v1.1	CDS	623572	623717	.	+	0	Parent=CNBG_0223
Supercontig_2.1	CodingQuarry_v1.1	CDS	623784	623934	.	+	1	Parent=CNBG_0223
Supercontig_2.1	CodingQuarry_v1.1	CDS	623983	624053	.	+	0	Parent=CNBG_0223
Supercontig_2.1	CodingQuarry_v1.1	CDS	624103	624230	.	+	2	Parent=CNBG_0223
Supercontig_2.1	CodingQuarry_v1.1	CDS	624279	624365	.	+	2	Parent=CNBG_0223
Supercontig_2.1	CodingQuarry_v1.1	CDS	624418	624748	.	+	0	Parent=CNBG_0223
Supercontig_2.1	CodingQuarry_v1.1	CDS	624793	624896	.	+	2	Parent=CNBG_0223
Supercontig_2.1	CodingQuarry_v1.1	CDS	624950	625176	.	+	1	Parent=CNBG_0223
Supercontig_2.1	CodingQuarry_v1.1	CDS	625239	625449	.	+	2	Parent=CNBG_0223
Supercontig_2.1	CodingQuarry_v1.1	CDS	625496	625720	.	+	2	Parent=CNBG_0223
Supercontig_2.1	CodingQuarry_v1.1	CDS	625772	625841	.	+	0	Parent=CNBG_0223
Supercontig_2.1	CodingQuarry_v1.1	CDS	625886	625962	.	+	2	Parent=CNBG_0223
Supercontig_2.1	CodingQuarry_v1.1	CDS	626011	626093	.	+	1	Parent=CNBG_0223
Supercontig_2.1	CodingQuarry_v1.1	CDS	626141	626199	.	+	0	Parent=CNBG_0223
Supercontig_2.1	CodingQuarry_v1.1	CDS	626257	626625	.	+	0	Parent=CNBG_0223
Supercontig_2.1	CodingQuarry_v1.1	mRNA	626636	628209	.	-	.	ID=CNBG_0224;geneID=CNBG_0224
Supercontig_2.1	CodingQuarry_v1.1	CDS	626636	626885	.	-	0	Parent=CNBG_0224
Supercontig_2.1	CodingQuarry_v1.1	CDS	626935	627379	.	-	0	Parent=CNBG_0224
Supercontig_2.1	CodingQuarry_v1.1	CDS	627437	627626	.	-	0	Parent=CNBG_0224
Supercontig_2.1	CodingQuarry_v1.1	CDS	627682	627792	.	-	2	Parent=CNBG_0224
Supercontig_2.1	CodingQuarry_v1.1	CDS	627845	627882	.	-	2	Parent=CNBG_0224
Supercontig_2.1	CodingQuarry_v1.1	CDS	627932	627953	.	-	0	Parent=CNBG_0224
Supercontig_2.1	CodingQuarry_v1.1	CDS	628017	628209	.	-	2	Parent=CNBG_0224
Supercontig_2.1	CodingQuarry_v1.1	mRNA	629188	630151	.	-	.	ID=CNBG_0225;geneID=CNBG_0225
Supercontig_2.1	CodingQuarry_v1.1	CDS	629188	629323	.	-	0	Parent=CNBG_0225
Supercontig_2.1	CodingQuarry_v1.1	CDS	629382	629441	.	-	0	Parent=CNBG_0225
Supercontig_2.1	CodingQuarry_v1.1	CDS	629494	629585	.	-	0	Parent=CNBG_0225
Supercontig_2.1	CodingQuarry_v1.1	CDS	629791	629948	.	-	1	Parent=CNBG_0225
Supercontig_2.1	CodingQuarry_v1.1	CDS	630025	630044	.	-	2	Parent=CNBG_0225
Supercontig_2.1	CodingQuarry_v1.1	CDS	630112	630151	.	-	2	Parent=CNBG_0225
Supercontig_2.1	CodingQuarry_v1.1	mRNA	630410	631619	.	+	.	ID=CNBG_0226;geneID=CNBG_0226
Supercontig_2.1	CodingQuarry_v1.1	CDS	630410	630689	.	+	0	Parent=CNBG_0226
Supercontig_2.1	CodingQuarry_v1.1	CDS	630757	630794	.	+	2	Parent=CNBG_0226
Supercontig_2.1	CodingQuarry_v1.1	CDS	630842	631071	.	+	1	Parent=CNBG_0226
Supercontig_2.1	CodingQuarry_v1.1	CDS	631123	631278	.	+	1	Parent=CNBG_0226
Supercontig_2.1	CodingQuarry_v1.1	CDS	631339	631619	.	+	0	Parent=CNBG_0226
Supercontig_2.1	CodingQuarry_v1.1	mRNA	631654	634015	.	-	.	ID=CNBG_0227;geneID=CNBG_0227
Supercontig_2.1	CodingQuarry_v1.1	CDS	631654	631944	.	-	0	Parent=CNBG_0227
Supercontig_2.1	CodingQuarry_v1.1	CDS	631999	632735	.	-	0	Parent=CNBG_0227
Supercontig_2.1	CodingQuarry_v1.1	CDS	632784	633176	.	-	1	Parent=CNBG_0227
Supercontig_2.1	CodingQuarry_v1.1	CDS	633227	633511	.	-	1	Parent=CNBG_0227
Supercontig_2.1	CodingQuarry_v1.1	CDS	633562	634015	.	-	1	Parent=CNBG_0227
Supercontig_2.1	CodingQuarry_v1.1	mRNA	634344	636710	.	+	.	ID=CNBG_0228;geneID=CNBG_0228
Supercontig_2.1	CodingQuarry_v1.1	CDS	634344	634902	.	+	0	Parent=CNBG_0228
Supercontig_2.1	CodingQuarry_v1.1	CDS	634963	635132	.	+	2	Parent=CNBG_0228
Supercontig_2.1	CodingQuarry_v1.1	CDS	635175	635433	.	+	0	Parent=CNBG_0228
Supercontig_2.1	CodingQuarry_v1.1	CDS	635496	635718	.	+	1	Parent=CNBG_0228
Supercontig_2.1	CodingQuarry_v1.1	CDS	635774	635903	.	+	2	Parent=CNBG_0228
Supercontig_2.1	CodingQuarry_v1.1	CDS	635953	636201	.	+	2	Parent=CNBG_0228
Supercontig_2.1	CodingQuarry_v1.1	CDS	636271	636710	.	+	0	Parent=CNBG_0228
Supercontig_2.1	CodingQuarry_v1.1	mRNA	637337	639519	.	+	.	ID=CNBG_0229;geneID=CNBG_0229
Supercontig_2.1	CodingQuarry_v1.1	CDS	637337	637539	.	+	2	Parent=CNBG_0229
Supercontig_2.1	CodingQuarry_v1.1	CDS	637576	637619	.	+	2	Parent=CNBG_0229
Supercontig_2.1	CodingQuarry_v1.1	CDS	637673	638302	.	+	2	Parent=CNBG_0229
Supercontig_2.1	CodingQuarry_v1.1	CDS	638357	638552	.	+	0	Parent=CNBG_0229
Supercontig_2.1	CodingQuarry_v1.1	CDS	638600	639519	.	+	0	Parent=CNBG_0229
Supercontig_2.1	CodingQuarry_v1.1	mRNA	639844	642821	.	-	.	ID=CNBG_0230;geneID=CNBG_0230
Supercontig_2.1	CodingQuarry_v1.1	CDS	639844	640211	.	-	0	Parent=CNBG_0230
Supercontig_2.1	CodingQuarry_v1.1	CDS	640272	640420	.	-	1	Parent=CNBG_0230
Supercontig_2.1	CodingQuarry_v1.1	CDS	640486	640519	.	-	2	Parent=CNBG_0230
Supercontig_2.1	CodingQuarry_v1.1	CDS	640578	640701	.	-	1	Parent=CNBG_0230
Supercontig_2.1	CodingQuarry_v1.1	CDS	640754	641014	.	-	0	Parent=CNBG_0230
Supercontig_2.1	CodingQuarry_v1.1	CDS	641062	641373	.	-	0	Parent=CNBG_0230
Supercontig_2.1	CodingQuarry_v1.1	CDS	641424	642047	.	-	0	Parent=CNBG_0230
Supercontig_2.1	CodingQuarry_v1.1	CDS	642096	642821	.	-	0	Parent=CNBG_0230
Supercontig_2.1	CodingQuarry_v1.1	mRNA	645695	647234	.	+	.	ID=CNBG_0231;geneID=CNBG_0231
Supercontig_2.1	CodingQuarry_v1.1	CDS	645695	646017	.	+	0	Parent=CNBG_0231
Supercontig_2.1	CodingQuarry_v1.1	CDS	646094	646541	.	+	1	Parent=CNBG_0231
Supercontig_2.1	CodingQuarry_v1.1	CDS	646599	647063	.	+	1	Parent=CNBG_0231
Supercontig_2.1	CodingQuarry_v1.1	CDS	647117	647234	.	+	0	Parent=CNBG_0231
Supercontig_2.1	CodingQuarry_v1.1	mRNA	647677	650408	.	+	.	ID=CNBG_0232;geneID=CNBG_0232
Supercontig_2.1	CodingQuarry_v1.1	CDS	647677	647957	.	+	0	Parent=CNBG_0232
Supercontig_2.1	CodingQuarry_v1.1	CDS	648021	649173	.	+	0	Parent=CNBG_0232
Supercontig_2.1	CodingQuarry_v1.1	CDS	649243	650408	.	+	0	Parent=CNBG_0232
Supercontig_2.1	CodingQuarry_v1.1	mRNA	650877	652285	.	+	.	ID=CNBG_0233;geneID=CNBG_0233
Supercontig_2.1	CodingQuarry_v1.1	CDS	650877	650974	.	+	1	Parent=CNBG_0233
Supercontig_2.1	CodingQuarry_v1.1	CDS	651039	651063	.	+	1	Parent=CNBG_0233
Supercontig_2.1	CodingQuarry_v1.1	CDS	651125	651250	.	+	1	Parent=CNBG_0233
Supercontig_2.1	CodingQuarry_v1.1	CDS	651304	651854	.	+	0	Parent=CNBG_0233
Supercontig_2.1	CodingQuarry_v1.1	CDS	651912	652285	.	+	0	Parent=CNBG_0233
Supercontig_2.1	CodingQuarry_v1.1	mRNA	652313	653729	.	-	.	ID=CNBG_0234;geneID=CNBG_0234
Supercontig_2.1	CodingQuarry_v1.1	CDS	652313	652800	.	-	0	Parent=CNBG_0234
Supercontig_2.1	CodingQuarry_v1.1	CDS	652855	653048	.	-	0	Parent=CNBG_0234
Supercontig_2.1	CodingQuarry_v1.1	CDS	653098	653111	.	-	1	Parent=CNBG_0234
Supercontig_2.1	CodingQuarry_v1.1	CDS	653165	653228	.	-	1	Parent=CNBG_0234
Supercontig_2.1	CodingQuarry_v1.1	CDS	653299	653562	.	-	2	Parent=CNBG_0234
Supercontig_2.1	CodingQuarry_v1.1	CDS	653615	653729	.	-	2	Parent=CNBG_0234
Supercontig_2.1	CodingQuarry_v1.1	mRNA	653902	654904	.	+	.	ID=CNBG_0235;geneID=CNBG_0235
Supercontig_2.1	CodingQuarry_v1.1	CDS	653902	654062	.	+	0	Parent=CNBG_0235
Supercontig_2.1	CodingQuarry_v1.1	CDS	654113	654139	.	+	0	Parent=CNBG_0235
Supercontig_2.1	CodingQuarry_v1.1	CDS	654185	654250	.	+	0	Parent=CNBG_0235
Supercontig_2.1	CodingQuarry_v1.1	CDS	654311	654568	.	+	0	Parent=CNBG_0235
Supercontig_2.1	CodingQuarry_v1.1	CDS	654625	654726	.	+	0	Parent=CNBG_0235
Supercontig_2.1	CodingQuarry_v1.1	CDS	654779	654904	.	+	0	Parent=CNBG_0235
Supercontig_2.1	CodingQuarry_v1.1	mRNA	654914	656024	.	-	.	ID=CNBG_0236;geneID=CNBG_0236
Supercontig_2.1	CodingQuarry_v1.1	CDS	654914	655501	.	-	0	Parent=CNBG_0236
Supercontig_2.1	CodingQuarry_v1.1	CDS	655559	655736	.	-	1	Parent=CNBG_0236
Supercontig_2.1	CodingQuarry_v1.1	CDS	655796	655933	.	-	0	Parent=CNBG_0236
Supercontig_2.1	CodingQuarry_v1.1	CDS	655989	656024	.	-	0	Parent=CNBG_0236
Supercontig_2.1	CodingQuarry_v1.1	mRNA	656211	659707	.	-	.	ID=CNBG_0237;geneID=CNBG_0237
Supercontig_2.1	CodingQuarry_v1.1	CDS	656211	656876	.	-	0	Parent=CNBG_0237
Supercontig_2.1	CodingQuarry_v1.1	CDS	656944	657151	.	-	0	Parent=CNBG_0237
Supercontig_2.1	CodingQuarry_v1.1	CDS	657213	658237	.	-	2	Parent=CNBG_0237
Supercontig_2.1	CodingQuarry_v1.1	CDS	658295	659056	.	-	0	Parent=CNBG_0237
Supercontig_2.1	CodingQuarry_v1.1	CDS	659277	659707	.	-	0	Parent=CNBG_0237
Supercontig_2.1	CodingQuarry_v1.1	mRNA	661127	662702	.	+	.	ID=CNBG_0238;geneID=CNBG_0238
Supercontig_2.1	CodingQuarry_v1.1	CDS	661127	661467	.	+	0	Parent=CNBG_0238
Supercontig_2.1	CodingQuarry_v1.1	CDS	661553	661726	.	+	0	Parent=CNBG_0238
Supercontig_2.1	CodingQuarry_v1.1	CDS	661797	662347	.	+	2	Parent=CNBG_0238
Supercontig_2.1	CodingQuarry_v1.1	CDS	662407	662702	.	+	0	Parent=CNBG_0238
Supercontig_2.1	CodingQuarry_v1.1	mRNA	662765	665270	.	-	.	ID=CNBG_0239;geneID=CNBG_0239
Supercontig_2.1	CodingQuarry_v1.1	CDS	662765	663137	.	-	0	Parent=CNBG_0239
Supercontig_2.1	CodingQuarry_v1.1	CDS	663188	664398	.	-	1	Parent=CNBG_0239
Supercontig_2.1	CodingQuarry_v1.1	CDS	664448	664617	.	-	2	Parent=CNBG_0239
Supercontig_2.1	CodingQuarry_v1.1	CDS	664672	664775	.	-	0	Parent=CNBG_0239
Supercontig_2.1	CodingQuarry_v1.1	CDS	664828	664893	.	-	1	Parent=CNBG_0239
Supercontig_2.1	CodingQuarry_v1.1	CDS	664950	664962	.	-	1	Parent=CNBG_0239
Supercontig_2.1	CodingQuarry_v1.1	CDS	665016	665068	.	-	0	Parent=CNBG_0239
Supercontig_2.1	CodingQuarry_v1.1	CDS	665128	665188	.	-	1	Parent=CNBG_0239
Supercontig_2.1	CodingQuarry_v1.1	CDS	665239	665270	.	-	1	Parent=CNBG_0239
Supercontig_2.1	CodingQuarry_v1.1	mRNA	665983	667341	.	-	.	ID=CNBG_0240;geneID=CNBG_0240
Supercontig_2.1	CodingQuarry_v1.1	CDS	665983	666101	.	-	0	Parent=CNBG_0240
Supercontig_2.1	CodingQuarry_v1.1	CDS	666159	666713	.	-	1	Parent=CNBG_0240
Supercontig_2.1	CodingQuarry_v1.1	CDS	666765	667005	.	-	1	Parent=CNBG_0240
Supercontig_2.1	CodingQuarry_v1.1	CDS	667077	667341	.	-	0	Parent=CNBG_0240
Supercontig_2.1	CodingQuarry_v1.1	mRNA	667998	672591	.	+	.	ID=CNBG_0241;geneID=CNBG_0241
Supercontig_2.1	CodingQuarry_v1.1	CDS	667998	668163	.	+	2	Parent=CNBG_0241
Supercontig_2.1	CodingQuarry_v1.1	CDS	668496	668522	.	+	2	Parent=CNBG_0241
Supercontig_2.1	CodingQuarry_v1.1	CDS	668639	669010	.	+	2	Parent=CNBG_0241
[truncated: 45,926 more rows]
