# Supplementary material for: Transcriptional Analysis Allows Genome Reannotation and Reveals that Cryptococcus gattii VGII Undergoes Nutrient Restriction during Infection
Source: Microorganisms. 2017 Aug 23;5(3):49. doi: 10.3390/microorganisms5030049 (PMC5620640; doi:10.3390/microorganisms5030049)
Supplement: Supplementary file 1 [file microorganisms-05-00049-s001.zip › Table S1.xlsx]

## Sheet: Sheet1
tracking_id	class_code	nearest_ref_id	gene_id	gene_short_name	tss_id	locus	length	coverage	FPKM	FPKM_conf_lo	FPKM_conf_hi	FPKM_status
CNBG_9385	-	-	CNBG_9385	-	-	Supercontig_2.8:871303-871825	-	-	89303.4	89001.5	89605.4	OK
CNBG_5853	-	-	CNBG_5853	-	-	Supercontig_2.18:10927-11446	-	-	18712.3	18577.5	18847	OK
CNBG_2441	-	-	CNBG_2441	-	-	Supercontig_2.5:1106193-1106685	-	-	11920	11828.2	12011.8	OK
CNBG_9549	-	-	CNBG_9549	-	-	Supercontig_2.14:223248-223844	-	-	10335.8	10258	10413.7	OK
CNBG_4811	-	-	CNBG_4811	-	-	Supercontig_2.13:220886-222541	-	-	9360.59	9327.7	9393.47	OK
CNBG_4834	-	-	CNBG_4834	-	-	Supercontig_2.13:287398-289594	-	-	8539.61	8512.6	8566.61	OK
CNBG_1440	-	-	CNBG_1440	-	-	Supercontig_2.3:1031276-1031889	-	-	7717.17	7653.64	7780.69	OK
CNBG_5006	-	-	CNBG_5006	-	-	Supercontig_2.14:169387-170515	-	-	5494.81	5460.11	5529.51	OK
CNBG_1942	-	-	CNBG_1942	-	-	Supercontig_2.4:1028462-1029849	-	-	5384.31	5359.65	5408.98	OK
CNBG_0170	-	-	CNBG_0170	-	-	Supercontig_2.1:480236-482556	-	-	4905.2	4887.17	4923.23	OK
CNBG_4071	-	-	CNBG_4071	-	-	Supercontig_2.9:252666-253333	-	-	4891.89	4833.14	4950.64	OK
CNBG_3851	-	-	CNBG_3851	-	-	Supercontig_2.10:381074-381764	-	-	4779.27	4725.56	4832.99	OK
CNBG_6001	-	-	CNBG_6001	-	-	Supercontig_2.20:178912-181969	-	-	4679.19	4664.7	4693.69	OK
CNBG_0718	-	-	CNBG_0718	-	-	Supercontig_2.2:452724-454671	-	-	4497.95	4478.76	4517.15	OK
CNBG_5461	-	-	CNBG_5461	-	-	Supercontig_2.16:213133-213929	-	-	4443.46	4377.13	4509.79	OK
CNBG_0335	-	-	CNBG_0335	-	-	Supercontig_2.1:944633-945362	-	-	4325.15	4276.56	4373.74	OK
CNBG_0846	-	-	CNBG_0846	-	-	Supercontig_2.2:801823-805000	-	-	3708.99	3696.1	3721.88	OK
CNBG_3734	-	-	CNBG_3734	-	-	Supercontig_2.10:41128-44015	-	-	3660.36	3647.32	3673.4	OK
CNBG_9056	-	-	CNBG_9056	-	-	Supercontig_2.2:358826-362543	-	-	3619.86	3608.69	3631.03	OK
CNBG_4911	-	-	CNBG_4911	-	-	Supercontig_2.13:537592-538267	-	-	3591.83	3556.81	3626.85	OK
CNBG_4924	-	-	CNBG_4924	-	-	Supercontig_2.13:575325-576044	-	-	3574.25	3533.38	3615.12	OK
CNBG_9631	-	-	CNBG_9631	-	-	Supercontig_2.19:166040-166430	-	-	3366.85	3269.89	3463.8	OK
CNBG_5663	-	-	CNBG_5663	-	-	Supercontig_2.17:163777-164951	-	-	3082.83	3054.25	3111.41	OK
CNBG_9568	-	-	CNBG_9568	-	-	Supercontig_2.14:613033-613610	-	-	3080.14	3031.97	3128.32	OK
CNBG_5726	-	-	CNBG_5726	-	-	Supercontig_2.17:366583-369061	-	-	3002.81	2988.59	3017.02	OK
CNBG_2455	-	-	CNBG_2455	-	-	Supercontig_2.5:1148034-1148877	-	-	3000.31	2971.23	3029.38	OK
CNBG_0739	-	-	CNBG_0739	-	-	Supercontig_2.2:503416-504437	-	-	2973.29	2940.69	3005.88	OK
CNBG_2968	-	-	CNBG_2968	-	-	Supercontig_2.7:95664-97367	-	-	2969.75	2951.71	2987.78	OK
CNBG_0867	-	-	CNBG_0867	-	-	Supercontig_2.2:871268-871939	-	-	2940.7	2894.22	2987.18	OK
CNBG_3690	-	-	CNBG_3690	-	-	Supercontig_2.8:982866-983585	-	-	2880.47	2848.18	2912.77	OK
CNBG_0265	-	-	CNBG_0265	-	-	Supercontig_2.1:730440-731747	-	-	2879.57	2853.37	2905.77	OK
CNBG_2469	-	-	CNBG_2469	-	-	Supercontig_2.5:1195077-1196074	-	-	2840.07	2810.67	2869.47	OK
CNBG_9101	-	-	CNBG_9101	-	-	Supercontig_2.3:136543-137482	-	-	2779.17	2741.45	2816.89	OK
CNBG_3655	-	-	CNBG_3655	-	-	Supercontig_2.8:881102-881850	-	-	2729.61	2681.96	2777.27	OK
CNBG_1119	-	-	CNBG_1119	-	-	Supercontig_2.3:104806-105611	-	-	2718.73	2670.61	2766.84	OK
CNBG_2959	-	-	CNBG_2959	-	-	Supercontig_2.7:65151-66474	-	-	2715.21	2696.62	2733.8	OK
CNBG_2132	-	-	CNBG_2132	-	-	Supercontig_2.5:282780-283972	-	-	2709.54	2686.17	2732.92	OK
CNBG_4316	-	-	CNBG_4316	-	-	Supercontig_2.11:189484-190370	-	-	2673.73	2630.01	2717.46	OK
CNBG_6175	-	-	CNBG_6175	-	-	Supercontig_2.24:3449-4307	-	-	2668.78	2644.14	2693.43	OK
CNBG_2296	-	-	CNBG_2296	-	-	Supercontig_2.5:728700-729779	-	-	2633.92	2601.47	2666.37	OK
CNBG_2828	-	-	CNBG_2828	-	-	Supercontig_2.6:923653-925868	-	-	2597.45	2584.01	2610.9	OK
CNBG_1643	-	-	CNBG_1643	-	-	Supercontig_2.4:206263-207028	-	-	2588.67	2560.51	2616.83	OK
CNBG_1212	-	-	CNBG_1212	-	-	Supercontig_2.3:400719-401732	-	-	2561.97	2529.96	2593.98	OK
CNBG_5375	-	-	CNBG_5375	-	-	Supercontig_2.15:560145-561130	-	-	2487.32	2464.46	2510.19	OK
CNBG_5859	-	-	CNBG_5859	-	-	Supercontig_2.18:29974-30661	-	-	2475.92	2429.16	2522.69	OK
CNBG_5879	-	-	CNBG_5879	-	-	Supercontig_2.18:119715-120422	-	-	2470.74	2438.64	2502.85	OK
CNBG_9381	-	-	CNBG_9381	-	-	Supercontig_2.8:753980-754519	-	-	2465.3	2388.46	2542.15	OK
CNBG_3840	-	-	CNBG_3840	-	-	Supercontig_2.10:354370-356343	-	-	2457.17	2443.54	2470.79	OK
CNBG_5466	-	-	CNBG_5466	-	-	Supercontig_2.16:229490-230623	-	-	2411.66	2390.43	2432.89	OK
CNBG_3813	-	-	CNBG_3813	-	-	Supercontig_2.10:284150-284743	-	-	2312.86	2278.87	2346.85	OK
CNBG_1151	-	-	CNBG_1151	-	-	Supercontig_2.3:212702-213683	-	-	2306.16	2276.69	2335.63	OK
CNBG_1225	-	-	CNBG_1225	-	-	Supercontig_2.3:426793-427829	-	-	2304.02	2272.83	2335.22	OK
CNBG_2368	-	-	CNBG_2368	-	-	Supercontig_2.5:899868-900626	-	-	2302.34	2257.28	2347.41	OK
CNBG_5635	-	-	CNBG_5635	-	-	Supercontig_2.17:96030-96918	-	-	2287.09	2260.18	2314	OK
CNBG_0148	-	-	CNBG_0148	-	-	Supercontig_2.1:396889-397771	-	-	2272.12	2243.96	2300.28	OK
CNBG_0225	-	-	CNBG_0225	-	-	Supercontig_2.1:629187-630151	-	-	2267.56	2237.87	2297.25	OK
CNBG_1744	-	-	CNBG_1744	-	-	Supercontig_2.4:473438-474330	-	-	2227.19	2194.98	2259.4	OK
CNBG_5941	-	-	CNBG_5941	-	-	Supercontig_2.20:25347-26283	-	-	2212.76	2189.11	2236.41	OK
CNBG_1274	-	-	CNBG_1274	-	-	Supercontig_2.3:564288-564902	-	-	2193.23	2161.79	2224.67	OK
CNBG_2105	-	-	CNBG_2105	-	-	Supercontig_2.5:211601-212684	-	-	2189.57	2161.12	2218.02	OK
CNBG_4049	-	-	CNBG_4049	-	-	Supercontig_2.9:200407-201938	-	-	2178.14	2159.24	2197.04	OK
CNBG_5013	-	-	CNBG_5013	-	-	Supercontig_2.14:187534-188494	-	-	2175.17	2150.66	2199.67	OK
CNBG_4042	-	-	CNBG_4042	-	-	Supercontig_2.9:183330-184362	-	-	2130.93	2107.62	2154.25	OK
CNBG_3456	-	-	CNBG_3456	-	-	Supercontig_2.8:353774-354623	-	-	2116.12	2086.51	2145.72	OK
CNBG_0793	-	-	CNBG_0793	-	-	Supercontig_2.2:637113-638283	-	-	2114.73	2092.8	2136.66	OK
CNBG_0896	-	-	CNBG_0896	-	-	Supercontig_2.2:931338-932234	-	-	2114.21	2086.69	2141.73	OK
CNBG_3465	-	-	CNBG_3465	-	-	Supercontig_2.8:374490-375640	-	-	2111.53	2062	2161.06	OK
CNBG_5992	-	-	CNBG_5992	-	-	Supercontig_2.20:155704-156862	-	-	2111.44	2088.09	2134.79	OK
CNBG_4465	-	-	CNBG_4465	-	-	Supercontig_2.11:602961-605381	-	-	2108.13	2096.28	2119.99	OK
CNBG_3411	-	-	CNBG_3411	-	-	Supercontig_2.8:254983-255852	-	-	2104.11	2077.5	2130.72	OK
CNBG_1782	-	-	CNBG_1782	-	-	Supercontig_2.4:580684-581556	-	-	2096.57	2068.73	2124.4	OK
CNBG_1117	-	-	CNBG_1117	-	-	Supercontig_2.3:101985-102870	-	-	2096.16	2067.76	2124.56	OK
CNBG_5292	-	-	CNBG_5292	-	-	Supercontig_2.15:319219-320314	-	-	2074.23	2056.19	2092.27	OK
CNBG_1160	-	-	CNBG_1160	-	-	Supercontig_2.3:238251-239174	-	-	2050.37	2022.13	2078.61	OK
CNBG_3943	-	-	CNBG_3943	-	-	Supercontig_2.10:640925-641811	-	-	2040.22	2018.98	2061.47	OK
CNBG_1258	-	-	CNBG_1258	-	-	Supercontig_2.3:522791-523848	-	-	2030.97	2004.91	2057.04	OK
CNBG_4346	-	-	CNBG_4346	-	-	Supercontig_2.11:263379-264142	-	-	2023.49	1993.04	2053.94	OK
CNBG_5454	-	-	CNBG_5454	-	-	Supercontig_2.16:196002-197253	-	-	2016.99	1988.11	2045.86	OK
CNBG_2316	-	-	CNBG_2316	-	-	Supercontig_2.5:770411-771285	-	-	2014.58	1987.57	2041.59	OK
CNBG_5839	-	-	CNBG_5839	-	-	Supercontig_2.19:245626-246835	-	-	1991.21	1967.45	2014.97	OK
CNBG_3797	-	-	CNBG_3797	-	-	Supercontig_2.10:229505-230134	-	-	1987.64	1957.92	2017.37	OK
CNBG_0140	-	-	CNBG_0140	-	-	Supercontig_2.1:379204-380309	-	-	1977.93	1957.34	1998.53	OK
CNBG_4430	-	-	CNBG_4430	-	-	Supercontig_2.11:501910-503249	-	-	1976.98	1959.59	1994.37	OK
CNBG_2387	-	-	CNBG_2387	-	-	Supercontig_2.5:961105-962242	-	-	1974.14	1952.86	1995.42	OK
CNBG_2976	-	-	CNBG_2976	-	-	Supercontig_2.7:122954-123953	-	-	1933.98	1906.65	1961.31	OK
CNBG_1027	-	-	CNBG_1027	-	-	Supercontig_2.2:1310874-1313016	-	-	1912.29	1900.71	1923.87	OK
CNBG_5600	-	-	CNBG_5600	-	-	Supercontig_2.16:556252-556922	-	-	1904.17	1877.59	1930.75	OK
CNBG_3948	-	-	CNBG_3948	-	-	Supercontig_2.10:655964-657143	-	-	1897.53	1873.78	1921.28	OK
CNBG_9219	-	-	CNBG_9219	-	-	Supercontig_2.5:593717-594242	-	-	1888.44	1843.25	1933.62	OK
CNBG_5036	-	-	CNBG_5036	-	-	Supercontig_2.14:253856-255494	-	-	1854.59	1839.76	1869.42	OK
CNBG_0720	-	-	CNBG_0720	-	-	Supercontig_2.2:456635-457729	-	-	1830.45	1812.03	1848.87	OK
CNBG_1859	-	-	CNBG_1859	-	-	Supercontig_2.4:780139-781555	-	-	1828.38	1813.34	1843.42	OK
CNBG_1288	-	-	CNBG_1288	-	-	Supercontig_2.3:609976-611307	-	-	1828.3	1812.24	1844.37	OK
CNBG_5911	-	-	CNBG_5911	-	-	Supercontig_2.18:227422-228721	-	-	1817.69	1783.61	1851.76	OK
CNBG_4317	-	-	CNBG_4317	-	-	Supercontig_2.11:190622-192036	-	-	1813.14	1795.57	1830.71	OK
CNBG_0310	-	-	CNBG_0310	-	-	Supercontig_2.1:869922-871058	-	-	1800.18	1782.69	1817.66	OK
CNBG_4922	-	-	CNBG_4922	-	-	Supercontig_2.13:567313-568445	-	-	1783.72	1766.76	1800.67	OK
CNBG_9481	-	-	CNBG_9481	-	-	Supercontig_2.12:105916-106512	-	-	1754.77	1726.39	1783.15	OK
CNBG_4932	-	-	CNBG_4932	-	-	Supercontig_2.13:596404-597666	-	-	1752.69	1732.05	1773.33	OK
CNBG_0721	-	-	CNBG_0721	-	-	Supercontig_2.2:457956-458724	-	-	1751.51	1727.86	1775.16	OK
CNBG_1273	-	-	CNBG_1273	-	-	Supercontig_2.3:562468-564023	-	-	1748.86	1732.29	1765.42	OK
CNBG_1355	-	-	CNBG_1355	-	-	Supercontig_2.3:803106-804896	-	-	1747.44	1735.06	1759.83	OK
CNBG_9399	-	-	CNBG_9399	-	-	Supercontig_2.9:182012-182970	-	-	1736.48	1713.93	1759.03	OK
CNBG_5802	-	-	CNBG_5802	-	-	Supercontig_2.19:139298-141292	-	-	1735.42	1723.4	1747.43	OK
CNBG_0751	-	-	CNBG_0751	-	-	Supercontig_2.2:531179-531971	-	-	1716.95	1695.24	1738.66	OK
CNBG_5762	-	-	CNBG_5762	-	-	Supercontig_2.19:34070-35281	-	-	1711.77	1694.72	1728.81	OK
CNBG_1565	-	-	CNBG_1565	-	-	Supercontig_2.3:1367745-1368803	-	-	1710.32	1693.38	1727.26	OK
CNBG_2318	-	-	CNBG_2318	-	-	Supercontig_2.5:773442-775455	-	-	1706.62	1688.94	1724.29	OK
CNBG_1866	-	-	CNBG_1866	-	-	Supercontig_2.4:819912-821738	-	-	1703.01	1688.81	1717.21	OK
CNBG_5058	-	-	CNBG_5058	-	-	Supercontig_2.14:303614-307527	-	-	1678.53	1670.95	1686.12	OK
CNBG_0519	-	-	CNBG_0519	-	-	Supercontig_2.1:1438704-1439858	-	-	1662.34	1642.61	1682.08	OK
CNBG_3378	-	-	CNBG_3378	-	-	Supercontig_2.8:169380-170451	-	-	1658.21	1639.04	1677.39	OK
CNBG_2614	-	-	CNBG_2614	-	-	Supercontig_2.6:347714-348796	-	-	1652.99	1632.28	1673.7	OK
CNBG_3719	-	-	CNBG_3719	-	-	Supercontig_2.8:1068830-1069967	-	-	1644.74	1629.57	1659.9	OK
CNBG_2973	-	-	CNBG_2973	-	-	Supercontig_2.7:116371-117756	-	-	1619.79	1605.12	1634.47	OK
CNBG_5081	-	-	CNBG_5081	-	-	Supercontig_2.14:363658-365199	-	-	1611.92	1598.74	1625.11	OK
CNBG_3058	-	-	CNBG_3058	-	-	Supercontig_2.7:354886-356555	-	-	1601.44	1588.61	1614.28	OK
CNBG_2442	-	-	CNBG_2442	-	-	Supercontig_2.5:1107326-1108032	-	-	1573.8	1551.55	1596.05	OK
CNBG_1932	-	-	CNBG_1932	-	-	Supercontig_2.4:1002300-1003326	-	-	1563.49	1544.13	1582.86	OK
CNBG_3860	-	-	CNBG_3860	-	-	Supercontig_2.10:403684-405680	-	-	1554.61	1543.35	1565.88	OK
CNBG_1243	-	-	CNBG_1243	-	-	Supercontig_2.3:480872-482210	-	-	1546.46	1532.17	1560.75	OK
CNBG_1959	-	-	CNBG_1959	-	-	Supercontig_2.4:1079514-1080566	-	-	1539.25	1523.04	1555.45	OK
CNBG_0239	-	-	CNBG_0239	-	-	Supercontig_2.1:662764-665270	-	-	1520.63	1511.04	1530.22	OK
CNBG_5810	-	-	CNBG_5810	-	-	Supercontig_2.19:166843-167700	-	-	1518.98	1495.51	1542.44	OK
CNBG_3581	-	-	CNBG_3581	-	-	Supercontig_2.8:691326-692142	-	-	1515.35	1487.47	1543.23	OK
CNBG_2470	-	-	CNBG_2470	-	-	Supercontig_2.5:1196356-1199515	-	-	1475.5	1466.65	1484.36	OK
CNBG_0179	-	-	CNBG_0179	-	-	Supercontig_2.1:504720-505779	-	-	1465.59	1444.98	1486.2	OK
CNBG_4789	-	-	CNBG_4789	-	-	Supercontig_2.13:150781-151675	-	-	1465.34	1444.15	1486.53	OK
CNBG_2195	-	-	CNBG_2195	-	-	Supercontig_2.5:455822-457760	-	-	1449.86	1439.31	1460.4	OK
CNBG_1802	-	-	CNBG_1802	-	-	Supercontig_2.4:637679-639273	-	-	1435.57	1423.03	1448.11	OK
CNBG_3493	-	-	CNBG_3493	-	-	Supercontig_2.8:452439-453986	-	-	1431.5	1417.81	1445.19	OK
CNBG_3023	-	-	CNBG_3023	-	-	Supercontig_2.7:260379-262175	-	-	1426.45	1414.2	1438.7	OK
CNBG_6137	-	-	CNBG_6137	-	-	Supercontig_2.22:132266-134814	-	-	1419.35	1410.18	1428.51	OK
CNBG_2962	-	-	CNBG_2962	-	-	Supercontig_2.7:73390-74670	-	-	1411.16	1395.74	1426.58	OK
CNBG_4805	-	-	CNBG_4805	-	-	Supercontig_2.13:206714-207756	-	-	1408.33	1390.4	1426.25	OK
CNBG_0626	-	-	CNBG_0626	-	-	Supercontig_2.2:197444-197981	-	-	1398.67	1360.88	1436.46	OK
CNBG_3266	-	-	CNBG_3266	-	-	Supercontig_2.7:974733-977314	-	-	1397.87	1389.08	1406.67	OK
CNBG_1423	-	-	CNBG_1423	-	-	Supercontig_2.3:992627-994520	-	-	1355.34	1343.9	1366.77	OK
CNBG_2617	-	-	CNBG_2617	-	-	Supercontig_2.6:352106-353160	-	-	1354.34	1337.79	1370.88	OK
CNBG_2366	-	-	CNBG_2366	-	-	Supercontig_2.5:895635-896946	-	-	1331.04	1317.52	1344.56	OK
CNBG_5403	-	-	CNBG_5403	-	-	Supercontig_2.16:61208-61729	-	-	1303.09	1277.32	1328.86	OK
CNBG_5217	-	-	CNBG_5217	-	-	Supercontig_2.15:127795-128649	-	-	1298.11	1281.29	1314.93	OK
CNBG_1919	-	-	CNBG_1919	-	-	Supercontig_2.4:958795-960363	-	-	1297.34	1283.3	1311.37	OK
CNBG_5051	-	-	CNBG_5051	-	-	Supercontig_2.14:284900-285512	-	-	1288.01	1258.86	1317.15	OK
CNBG_1454	-	-	CNBG_1454	-	-	Supercontig_2.3:1063808-1065881	-	-	1278.01	1266.83	1289.19	OK
CNBG_3641	-	-	CNBG_3641	-	-	Supercontig_2.8:848352-849312	-	-	1276.16	1256.63	1295.68	OK
CNBG_1855	-	-	CNBG_1855	-	-	Supercontig_2.4:771623-772512	-	-	1270.93	1254.87	1286.99	OK
CNBG_2173	-	-	CNBG_2173	-	-	Supercontig_2.5:403021-403860	-	-	1262.61	1242.83	1282.4	OK
CNBG_9636	-	-	CNBG_9636	-	-	Supercontig_2.19:259098-260796	-	-	1250.26	1238.83	1261.68	OK
CNBG_1146	-	-	CNBG_1146	-	-	Supercontig_2.3:200163-202240	-	-	1236.73	1226.56	1246.9	OK
CNBG_0629	-	-	CNBG_0629	-	-	Supercontig_2.2:205507-206952	-	-	1233.78	1221.7	1245.87	OK
CNBG_1692	-	-	CNBG_1692	-	-	Supercontig_2.4:335490-338229	-	-	1233.28	1224.21	1242.35	OK
CNBG_9543	-	-	CNBG_9543	-	-	Supercontig_2.13:628574-629326	-	-	1222.4	1206.34	1238.46	OK
CNBG_4631	-	-	CNBG_4631	-	-	Supercontig_2.12:402159-402809	-	-	1204.87	1182.53	1227.21	OK
CNBG_4396	-	-	CNBG_4396	-	-	Supercontig_2.11:408274-409804	-	-	1195	1182.55	1207.45	OK
CNBG_0575	-	-	CNBG_0575	-	-	Supercontig_2.2:69648-72159	-	-	1184.15	1175.83	1192.47	OK
CNBG_0309	-	-	CNBG_0309	-	-	Supercontig_2.1:868964-869832	-	-	1166	1150.27	1181.74	OK
CNBG_0560	-	-	CNBG_0560	-	-	Supercontig_2.2:40166-41140	-	-	1151.34	1136.06	1166.62	OK
CNBG_3820	-	-	CNBG_3820	-	-	Supercontig_2.10:296039-297016	-	-	1148.99	1133.19	1164.8	OK
CNBG_5474	-	-	CNBG_5474	-	-	Supercontig_2.16:247100-249454	-	-	1147.29	1139.19	1155.38	OK
CNBG_5828	-	-	CNBG_5828	-	-	Supercontig_2.19:207897-208796	-	-	1135.03	1120.42	1149.64	OK
CNBG_3337	-	-	CNBG_3337	-	-	Supercontig_2.8:54654-55415	-	-	1128.28	1111.1	1145.47	OK
CNBG_4851	-	-	CNBG_4851	-	-	Supercontig_2.13:324762-325624	-	-	1128.15	1109.72	1146.58	OK
CNBG_2994	-	-	CNBG_2994	-	-	Supercontig_2.7:171669-172951	-	-	1122.95	1108.23	1137.67	OK
CNBG_3571	-	-	CNBG_3571	-	-	Supercontig_2.8:657176-658438	-	-	1121.33	1108.99	1133.67	OK
CNBG_2604	-	-	CNBG_2604	-	-	Supercontig_2.6:318897-320152	-	-	1115.89	1102.67	1129.1	OK
CNBG_0409	-	-	CNBG_0409	-	-	Supercontig_2.1:1139842-1140672	-	-	1113.19	1087.95	1138.43	OK
CNBG_4553	-	-	CNBG_4553	-	-	Supercontig_2.12:183113-186673	-	-	1105.34	1098.38	1112.31	OK
CNBG_9392	-	-	CNBG_9392	-	-	Supercontig_2.8:989787-992276	-	-	1093.53	1085.91	1101.16	OK
CNBG_6169	-	-	CNBG_6169	-	-	Supercontig_2.23:90568-91125	-	-	1090.13	1057.71	1122.55	OK
CNBG_9645	-	-	CNBG_9645	-	-	Supercontig_2.20:135185-135617	-	-	1089.59	1051.76	1127.42	OK
CNBG_5765	-	-	CNBG_5765	-	-	Supercontig_2.19:41383-43516	-	-	1086.42	1074.47	1098.37	OK
CNBG_5781	-	-	CNBG_5781	-	-	Supercontig_2.19:79153-80500	-	-	1060.17	1046.39	1073.94	OK
CNBG_0439	-	-	CNBG_0439	-	-	Supercontig_2.1:1224650-1225735	-	-	1059.9	1046.65	1073.16	OK
CNBG_3998	-	-	CNBG_3998	-	-	Supercontig_2.9:73639-74659	-	-	1058.69	1039.08	1078.29	OK
CNBG_3568	-	-	CNBG_3568	-	-	Supercontig_2.8:649576-651118	-	-	1044.2	1029.87	1058.53	OK
CNBG_3327	-	-	CNBG_3327	-	-	Supercontig_2.8:31409-32225	-	-	1039.82	1014.83	1064.8	OK
CNBG_6003	-	-	CNBG_6003	-	-	Supercontig_2.20:185137-189239	-	-	1027.11	1021.04	1033.18	OK
CNBG_5414	-	-	CNBG_5414	-	-	Supercontig_2.16:92653-93377	-	-	1022.44	1002.89	1041.98	OK
CNBG_5422	-	-	CNBG_5422	-	-	Supercontig_2.16:108435-109489	-	-	1022.32	1007.35	1037.29	OK
CNBG_1489	-	-	CNBG_1489	-	-	Supercontig_2.3:1153039-1154888	-	-	1019.66	1009.66	1029.65	OK
CNBG_6094	-	-	CNBG_6094	-	-	Supercontig_2.22:10928-11729	-	-	1013.89	993.84	1033.94	OK
CNBG_0070	-	-	CNBG_0070	-	-	Supercontig_2.1:195381-196524	-	-	1002.01	988.229	1015.78	OK
CNBG_5905	-	-	CNBG_5905	-	-	Supercontig_2.18:205934-209543	-	-	994.199	987.555	1000.84	OK
CNBG_1137	-	-	CNBG_1137	-	-	Supercontig_2.3:157041-160145	-	-	984.123	977.36	990.887	OK
CNBG_6115	-	-	CNBG_6115	-	-	Supercontig_2.22:63299-63867	-	-	980.676	938.297	1023.05	OK
CNBG_3615	-	-	CNBG_3615	-	-	Supercontig_2.8:782331-783558	-	-	969.196	957.277	981.114	OK
CNBG_1730	-	-	CNBG_1730	-	-	Supercontig_2.4:443057-444079	-	-	961.09	948.066	974.114	OK
CNBG_9511	-	-	CNBG_9511	-	-	Supercontig_2.12:600388-602983	-	-	958.02	949.281	966.76	OK
CNBG_3630	-	-	CNBG_3630	-	-	Supercontig_2.8:821393-822212	-	-	948.526	930.937	966.115	OK
CNBG_9418	-	-	CNBG_9418	-	-	Supercontig_2.9:716639-717225	-	-	945.499	927.009	963.989	OK
CNBG_2051	-	-	CNBG_2051	-	-	Supercontig_2.5:57820-59191	-	-	944.309	933.137	955.48	OK
CNBG_1433	-	-	CNBG_1433	-	-	Supercontig_2.3:1016367-1018184	-	-	943.773	934.871	952.675	OK
CNBG_1843	-	-	CNBG_1843	-	-	Supercontig_2.4:737345-738593	-	-	937.878	922.569	953.186	OK
CNBG_1488	-	-	CNBG_1488	-	-	Supercontig_2.3:1150690-1152692	-	-	937.357	928.787	945.926	OK
CNBG_1414	-	-	CNBG_1414	-	-	Supercontig_2.3:968971-970588	-	-	931.33	921.168	941.491	OK
CNBG_5267	-	-	CNBG_5267	-	-	Supercontig_2.15:258533-260074	-	-	923.637	914.173	933.101	OK
CNBG_3964	-	-	CNBG_3964	-	-	Supercontig_2.10:706853-708924	-	-	913.517	905.175	921.858	OK
CNBG_3290	-	-	CNBG_3290	-	-	Supercontig_2.7:1041604-1042825	-	-	907.746	896.182	919.31	OK
CNBG_1429	-	-	CNBG_1429	-	-	Supercontig_2.3:1004817-1006972	-	-	907.392	898.084	916.7	OK
CNBG_4611	-	-	CNBG_4611	-	-	Supercontig_2.12:342283-344941	-	-	907.325	899.877	914.773	OK
CNBG_3303	-	-	CNBG_3303	-	-	Supercontig_2.7:1084192-1085021	-	-	892.904	878.626	907.182	OK
CNBG_3505	-	-	CNBG_3505	-	-	Supercontig_2.8:481211-481808	-	-	891.814	866.759	916.869	OK
CNBG_4756	-	-	CNBG_4756	-	-	Supercontig_2.13:45399-47827	-	-	888.984	881.743	896.224	OK
CNBG_3631	-	-	CNBG_3631	-	-	Supercontig_2.8:823521-824599	-	-	878.918	862.173	895.663	OK
CNBG_9597	-	-	CNBG_9597	-	-	Supercontig_2.16:152860-153372	-	-	875.854	854.832	896.877	OK
CNBG_9348	-	-	CNBG_9348	-	-	Supercontig_2.7:998425-998996	-	-	856.63	835.406	877.853	OK
CNBG_1632	-	-	CNBG_1632	-	-	Supercontig_2.4:172367-174556	-	-	848.23	840.487	855.973	OK
CNBG_2594	-	-	CNBG_2594	-	-	Supercontig_2.6:292730-293865	-	-	846.296	833.304	859.288	OK
CNBG_4237	-	-	CNBG_4237	-	-	Supercontig_2.9:691003-692322	-	-	835.145	824.263	846.026	OK
CNBG_3288	-	-	CNBG_3288	-	-	Supercontig_2.7:1038646-1039496	-	-	827.539	811.765	843.314	OK
CNBG_1793	-	-	CNBG_1793	-	-	Supercontig_2.4:612064-614451	-	-	820.646	812.981	828.31	OK
CNBG_9013	-	-	CNBG_9013	-	-	Supercontig_2.1:310784-313180	-	-	818.81	811.066	826.555	OK
CNBG_0090	-	-	CNBG_0090	-	-	Supercontig_2.1:246637-247731	-	-	815.799	803.655	827.943	OK
CNBG_9027	-	-	CNBG_9027	-	-	Supercontig_2.1:729474-730018	-	-	812.787	771.563	854.011	OK
CNBG_3688	-	-	CNBG_3688	-	-	Supercontig_2.8:976709-977465	-	-	805.765	789.983	821.546	OK
CNBG_4274	-	-	CNBG_4274	-	-	Supercontig_2.11:77937-79303	-	-	804.046	793.829	814.262	OK
CNBG_4540	-	-	CNBG_4540	-	-	Supercontig_2.12:139821-141537	-	-	790.356	781.872	798.84	OK
CNBG_9419	-	-	CNBG_9419	-	-	Supercontig_2.10:19613-20253	-	-	789.302	751.23	827.374	OK
CNBG_2923	-	-	CNBG_2923	-	-	Supercontig_2.6:1193358-1194801	-	-	786.842	777.459	796.224	OK
CNBG_1251	-	-	CNBG_1251	-	-	Supercontig_2.3:506276-507387	-	-	785.123	772.527	797.72	OK
CNBG_5603	-	-	CNBG_5603	-	-	Supercontig_2.17:2668-4057	-	-	784.112	774.682	793.541	OK
CNBG_2009	-	-	CNBG_2009	-	-	Supercontig_2.4:1244396-1246080	-	-	782.263	770.03	794.496	OK
CNBG_5588	-	-	CNBG_5588	-	-	Supercontig_2.16:532926-533968	-	-	779.339	766.651	792.026	OK
CNBG_1712	-	-	CNBG_1712	-	-	Supercontig_2.4:386800-389460	-	-	775.4	769.135	781.664	OK
CNBG_9064	-	-	CNBG_9064	-	-	Supercontig_2.2:647122-648965	-	-	767.317	759.504	775.131	OK
CNBG_3525	-	-	CNBG_3525	-	-	Supercontig_2.8:531194-533505	-	-	760.25	753.288	767.213	OK
CNBG_6128	-	-	CNBG_6128	-	-	Supercontig_2.22:99361-100070	-	-	758.25	741.906	774.594	OK
CNBG_1325	-	-	CNBG_1325	-	-	Supercontig_2.3:722866-724628	-	-	747.49	739.125	755.854	OK
CNBG_3287	-	-	CNBG_3287	-	-	Supercontig_2.7:1034624-1037069	-	-	746.067	739.492	752.643	OK
CNBG_4801	-	-	CNBG_4801	-	-	Supercontig_2.13:183294-185436	-	-	745.722	737.532	753.912	OK
CNBG_3338	-	-	CNBG_3338	-	-	Supercontig_2.8:55728-57637	-	-	738.633	729.659	747.607	OK
CNBG_3560	-	-	CNBG_3560	-	-	Supercontig_2.8:634566-635203	-	-	735.23	712.723	757.737	OK
CNBG_0620	-	-	CNBG_0620	-	-	Supercontig_2.2:181752-182989	-	-	720.083	708.599	731.567	OK
CNBG_9245	-	-	CNBG_9245	-	-	Supercontig_2.6:29675-31893	-	-	708.831	701.956	715.705	OK
CNBG_3328	-	-	CNBG_3328	-	-	Supercontig_2.8:32400-32805	-	-	707.567	679.62	735.515	OK
CNBG_9406	-	-	CNBG_9406	-	-	Supercontig_2.9:375814-376251	-	-	706.791	680.927	732.656	OK
CNBG_3970	-	-	CNBG_3970	-	-	Supercontig_2.9:8377-9777	-	-	700.562	688.824	712.301	OK
CNBG_2760	-	-	CNBG_2760	-	-	Supercontig_2.6:745694-746031	-	-	695.944	656.614	735.275	OK
CNBG_3471	-	-	CNBG_3471	-	-	Supercontig_2.8:388622-390032	-	-	695.787	684.033	707.541	OK
CNBG_3511	-	-	CNBG_3511	-	-	Supercontig_2.8:498681-501562	-	-	695.23	688.674	701.786	OK
CNBG_1282	-	-	CNBG_1282	-	-	Supercontig_2.3:585297-586002	-	-	692.888	678.275	707.501	OK
CNBG_5278	-	-	CNBG_5278	-	-	Supercontig_2.15:281540-284832	-	-	690.108	684.705	695.512	OK
CNBG_4406	-	-	CNBG_4406	-	-	Supercontig_2.11:432252-433400	-	-	687.534	674.675	700.392	OK
CNBG_3274	-	-	CNBG_3274	-	-	Supercontig_2.7:1000530-1001925	-	-	682.917	673.833	692.001	OK
CNBG_3874	-	-	CNBG_3874	-	-	Supercontig_2.10:451023-452500	-	-	677.612	669.63	685.594	OK
CNBG_1602	-	-	CNBG_1602	-	-	Supercontig_2.4:76784-79727	-	-	677.554	670.862	684.247	OK
CNBG_1673	-	-	CNBG_1673	-	-	Supercontig_2.4:288486-289361	-	-	671.369	658.929	683.809	OK
CNBG_5412	-	-	CNBG_5412	-	-	Supercontig_2.16:89148-90521	-	-	670.001	656.124	683.879	OK
CNBG_3231	-	-	CNBG_3231	-	-	Supercontig_2.7:860019-860679	-	-	669.883	654.599	685.168	OK
CNBG_1468	-	-	CNBG_1468	-	-	Supercontig_2.3:1103653-1105702	-	-	668.655	661.706	675.604	OK
CNBG_3745	-	-	CNBG_3745	-	-	Supercontig_2.10:78542-80100	-	-	663.83	655.078	672.581	OK
CNBG_1262	-	-	CNBG_1262	-	-	Supercontig_2.3:530909-533405	-	-	663.793	656.945	670.642	OK
CNBG_0959	-	-	CNBG_0959	-	-	Supercontig_2.2:1123190-1123979	-	-	659.223	644.507	673.938	OK
CNBG_1854	-	-	CNBG_1854	-	-	Supercontig_2.4:769892-770536	-	-	650.303	635.111	665.496	OK
CNBG_3627	-	-	CNBG_3627	-	-	Supercontig_2.8:814071-815359	-	-	646.685	636.276	657.095	OK
CNBG_5789	-	-	CNBG_5789	-	-	Supercontig_2.19:100510-102355	-	-	643.692	635.4	651.984	OK
CNBG_0189	-	-	CNBG_0189	-	-	Supercontig_2.1:533378-534452	-	-	641.185	630.664	651.705	OK
CNBG_0716	-	-	CNBG_0716	-	-	Supercontig_2.2:444527-445423	-	-	640.317	627.905	652.728	OK
CNBG_5977	-	-	CNBG_5977	-	-	Supercontig_2.20:113064-113834	-	-	639.532	626.371	652.692	OK
CNBG_4326	-	-	CNBG_4326	-	-	Supercontig_2.11:210962-212595	-	-	636.794	629.669	643.919	OK
CNBG_6126	-	-	CNBG_6126	-	-	Supercontig_2.22:95881-96656	-	-	636.738	623.094	650.382	OK
CNBG_1213	-	-	CNBG_1213	-	-	Supercontig_2.3:402008-402448	-	-	636.436	595.713	677.159	OK
CNBG_3146	-	-	CNBG_3146	-	-	Supercontig_2.7:617080-618509	-	-	634.118	626.058	642.179	OK
CNBG_3047	-	-	CNBG_3047	-	-	Supercontig_2.7:331309-333001	-	-	633.527	624.902	642.151	OK
CNBG_4420	-	-	CNBG_4420	-	-	Supercontig_2.11:472679-473593	-	-	629.368	616.051	642.684	OK
CNBG_5109	-	-	CNBG_5109	-	-	Supercontig_2.14:441530-442312	-	-	624.326	611.788	636.864	OK
CNBG_6070	-	-	CNBG_6070	-	-	Supercontig_2.21:134354-136792	-	-	624.221	618.143	630.298	OK
CNBG_4722	-	-	CNBG_4722	-	-	Supercontig_2.12:646828-647737	-	-	623.164	609.819	636.508	OK
CNBG_4651	-	-	CNBG_4651	-	-	Supercontig_2.12:449248-451377	-	-	620.312	613.844	626.78	OK
CNBG_2340	-	-	CNBG_2340	-	-	Supercontig_2.5:831699-832798	-	-	620.226	608.733	631.719	OK
CNBG_4836	-	-	CNBG_4836	-	-	Supercontig_2.13:291931-293248	-	-	618.916	608.689	629.142	OK
CNBG_6034	-	-	CNBG_6034	-	-	Supercontig_2.21:31673-34065	-	-	617.504	610.184	624.825	OK
CNBG_9572	-	-	CNBG_9572	-	-	Supercontig_2.15:49400-49893	-	-	612.908	594.883	630.932	OK
CNBG_4819	-	-	CNBG_4819	-	-	Supercontig_2.13:243909-245431	-	-	612.703	604.698	620.707	OK
CNBG_0705	-	-	CNBG_0705	-	-	Supercontig_2.2:416556-419848	-	-	607.581	602.299	612.863	OK
CNBG_2730	-	-	CNBG_2730	-	-	Supercontig_2.6:674567-675246	-	-	606.925	592.657	621.194	OK
CNBG_2056	-	-	CNBG_2056	-	-	Supercontig_2.5:75144-76026	-	-	606.857	594.265	619.448	OK
CNBG_0737	-	-	CNBG_0737	-	-	Supercontig_2.2:499460-501225	-	-	606.431	599.432	613.43	OK
CNBG_3720	-	-	CNBG_3720	-	-	Supercontig_2.8:1070312-1071829	-	-	602.341	594.651	610.031	OK
CNBG_3152	-	-	CNBG_3152	-	-	Supercontig_2.7:635875-637484	-	-	599.707	592.468	606.947	OK
CNBG_3166	-	-	CNBG_3166	-	-	Supercontig_2.7:675025-677259	-	-	592.172	585.291	599.053	OK
CNBG_6067	-	-	CNBG_6067	-	-	Supercontig_2.21:127981-128525	-	-	588.818	561.701	615.935	OK
CNBG_3824	-	-	CNBG_3824	-	-	Supercontig_2.10:305532-306812	-	-	587.008	578.03	595.986	OK
CNBG_6150	-	-	CNBG_6150	-	-	Supercontig_2.23:35257-36270	-	-	586.919	576.358	597.48	OK
CNBG_6151	-	-	CNBG_6151	-	-	Supercontig_2.23:36991-39221	-	-	586.2	579.727	592.674	OK
CNBG_9361	-	-	CNBG_9361	-	-	Supercontig_2.8:362517-364627	-	-	583.891	577.464	590.319	OK
CNBG_1816	-	-	CNBG_1816	-	-	Supercontig_2.4:669315-670992	-	-	583.648	575.884	591.412	OK
CNBG_5029	-	-	CNBG_5029	-	-	Supercontig_2.14:230806-232615	-	-	582.515	574.946	590.084	OK
CNBG_1127	-	-	CNBG_1127	-	-	Supercontig_2.3:126597-129564	-	-	581.241	576.258	586.225	OK
CNBG_4617	-	-	CNBG_4617	-	-	Supercontig_2.12:366535-368368	-	-	580.795	571.129	590.461	OK
CNBG_0031	-	-	CNBG_0031	-	-	Supercontig_2.1:100562-101547	-	-	578.039	567.057	589.021	OK
CNBG_1256	-	-	CNBG_1256	-	-	Supercontig_2.3:518195-520881	-	-	575.317	570.127	580.508	OK
CNBG_5408	-	-	CNBG_5408	-	-	Supercontig_2.16:72840-74131	-	-	574.313	564.409	584.217	OK
CNBG_2328	-	-	CNBG_2328	-	-	Supercontig_2.5:799133-800043	-	-	572.643	560.33	584.957	OK
CNBG_4708	-	-	CNBG_4708	-	-	Supercontig_2.12:605285-611383	-	-	572.332	568.694	575.969	OK
CNBG_4912	-	-	CNBG_4912	-	-	Supercontig_2.13:539538-542262	-	-	570.898	565.573	576.223	OK
CNBG_3738	-	-	CNBG_3738	-	-	Supercontig_2.10:57109-58616	-	-	569.625	561.613	577.637	OK
CNBG_5704	-	-	CNBG_5704	-	-	Supercontig_2.17:301447-302787	-	-	569.323	557.357	581.289	OK
CNBG_4085	-	-	CNBG_4085	-	-	Supercontig_2.9:285348-286293	-	-	568.128	557.487	578.77	OK
CNBG_4847	-	-	CNBG_4847	-	-	Supercontig_2.13:317840-318532	-	-	567.331	552.774	581.887	OK
CNBG_9685	-	-	CNBG_9685	-	-	Supercontig_2.2:812571-813913	-	-	562.897	553.771	572.024	OK
CNBG_4796	-	-	CNBG_4796	-	-	Supercontig_2.13:168470-172201	-	-	561.257	556.721	565.794	OK
CNBG_0300	-	-	CNBG_0300	-	-	Supercontig_2.1:815166-816011	-	-	560.366	543.491	577.24	OK
CNBG_5240	-	-	CNBG_5240	-	-	Supercontig_2.15:186328-188287	-	-	558.846	551.68	566.012	OK
CNBG_0758	-	-	CNBG_0758	-	-	Supercontig_2.2:547444-548655	-	-	558.615	549.818	567.412	OK
CNBG_6127	-	-	CNBG_6127	-	-	Supercontig_2.22:98218-98969	-	-	556.66	543.575	569.746	OK
CNBG_0982	-	-	CNBG_0982	-	-	Supercontig_2.2:1181216-1182043	-	-	554.531	544.33	564.732	OK
CNBG_9372	-	-	CNBG_9372	-	-	Supercontig_2.8:587576-588331	-	-	553.867	540.935	566.798	OK
CNBG_0440	-	-	CNBG_0440	-	-	Supercontig_2.1:1227435-1228977	-	-	552.145	544.488	559.802	OK
CNBG_4476	-	-	CNBG_4476	-	-	Supercontig_2.11:642209-644902	-	-	552.079	545.974	558.184	OK
CNBG_0493	-	-	CNBG_0493	-	-	Supercontig_2.1:1371003-1372821	-	-	551.179	544.304	558.053	OK
CNBG_4995	-	-	CNBG_4995	-	-	Supercontig_2.14:135413-137965	-	-	551.127	545.565	556.688	OK
CNBG_5195	-	-	CNBG_5195	-	-	Supercontig_2.15:67819-69151	-	-	549.696	538.789	560.603	OK
CNBG_3345	-	-	CNBG_3345	-	-	Supercontig_2.8:72913-74184	-	-	547.793	538.457	557.129	OK
CNBG_0462	-	-	CNBG_0462	-	-	Supercontig_2.1:1285301-1285934	-	-	547.558	531.966	563.149	OK
CNBG_4409	-	-	CNBG_4409	-	-	Supercontig_2.11:442417-443477	-	-	546.718	533.87	559.567	OK
CNBG_0572	-	-	CNBG_0572	-	-	Supercontig_2.2:64742-66881	-	-	542.867	536.48	549.254	OK
CNBG_5332	-	-	CNBG_5332	-	-	Supercontig_2.15:446909-449146	-	-	541.638	535.887	547.388	OK
CNBG_0430	-	-	CNBG_0430	-	-	Supercontig_2.1:1201675-1202791	-	-	541.274	531.586	550.962	OK
CNBG_0401	-	-	CNBG_0401	-	-	Supercontig_2.1:1119529-1120060	-	-	536.797	514.869	558.726	OK
CNBG_4365	-	-	CNBG_4365	-	-	Supercontig_2.11:316205-317550	-	-	535.915	526.577	545.253	OK
CNBG_4823	-	-	CNBG_4823	-	-	Supercontig_2.13:256687-258379	-	-	535.699	528.505	542.894	OK
CNBG_4499	-	-	CNBG_4499	-	-	Supercontig_2.12:18356-21062	-	-	530.066	524.685	535.446	OK
CNBG_1076	-	-	CNBG_1076	-	-	Supercontig_2.2:1446162-1447141	-	-	528.519	517.018	540.02	OK
CNBG_0585	-	-	CNBG_0585	-	-	Supercontig_2.2:100582-101258	-	-	528.347	513.087	543.606	OK
CNBG_3529	-	-	CNBG_3529	-	-	Supercontig_2.8:542761-544559	-	-	525.796	518.656	532.936	OK
CNBG_4001	-	-	CNBG_4001	-	-	Supercontig_2.9:82063-83636	-	-	524.919	517.245	532.592	OK
CNBG_0875	-	-	CNBG_0875	-	-	Supercontig_2.2:890793-892246	-	-	524.596	514.428	534.764	OK
CNBG_9509	-	-	CNBG_9509	-	-	Supercontig_2.12:580640-582207	-	-	523.691	516.66	530.723	OK
CNBG_0806	-	-	CNBG_0806	-	-	Supercontig_2.2:684622-686786	-	-	522.969	516.665	529.272	OK
CNBG_0085	-	-	CNBG_0085	-	-	Supercontig_2.1:235476-235975	-	-	521.605	500.234	542.975	OK
CNBG_1950	-	-	CNBG_1950	-	-	Supercontig_2.4:1049334-1051763	-	-	520.243	513.989	526.498	OK
CNBG_6185	-	-	CNBG_6185	-	-	Supercontig_2.24:29606-31146	-	-	519.632	511.427	527.838	OK
CNBG_5446	-	-	CNBG_5446	-	-	Supercontig_2.16:174301-176121	-	-	512.688	505.595	519.78	OK
CNBG_3346	-	-	CNBG_3346	-	-	Supercontig_2.8:75149-75929	-	-	512.472	499.89	525.054	OK
CNBG_3204	-	-	CNBG_3204	-	-	Supercontig_2.7:781029-782578	-	-	512.243	505.051	519.436	OK
CNBG_1221	-	-	CNBG_1221	-	-	Supercontig_2.3:416464-417678	-	-	511.003	501.173	520.833	OK
CNBG_3106	-	-	CNBG_3106	-	-	Supercontig_2.7:493973-498233	-	-	510.848	506.644	515.053	OK
CNBG_5326	-	-	CNBG_5326	-	-	Supercontig_2.15:425630-427157	-	-	510.19	502.438	517.943	OK
CNBG_4559	-	-	CNBG_4559	-	-	Supercontig_2.12:203512-204396	-	-	508.916	496.407	521.425	OK
CNBG_1383	-	-	CNBG_1383	-	-	Supercontig_2.3:890597-891447	-	-	508.039	488.393	527.685	OK
CNBG_0803	-	-	CNBG_0803	-	-	Supercontig_2.2:674210-675824	-	-	499.519	492.056	506.983	OK
CNBG_1745	-	-	CNBG_1745	-	-	Supercontig_2.4:476159-478179	-	-	494.944	488.701	501.187	OK
CNBG_0502	-	-	CNBG_0502	-	-	Supercontig_2.1:1387103-1387755	-	-	494.512	480.763	508.26	OK
CNBG_0008	-	-	CNBG_0008	-	-	Supercontig_2.1:29143-32137	-	-	493.813	488.68	498.946	OK
CNBG_0080	-	-	CNBG_0080	-	-	Supercontig_2.1:222620-224765	-	-	493.351	485.573	501.13	OK
CNBG_1727	-	-	CNBG_1727	-	-	Supercontig_2.4:434956-436239	-	-	491.552	483.221	499.883	OK
CNBG_3432	-	-	CNBG_3432	-	-	Supercontig_2.8:300878-301859	-	-	491.358	481.656	501.06	OK
CNBG_1921	-	-	CNBG_1921	-	-	Supercontig_2.4:962433-965151	-	-	489.851	484.526	495.177	OK
CNBG_6021	-	-	CNBG_6021	-	-	Supercontig_2.20:236928-239529	-	-	489.276	484.34	494.212	OK
CNBG_6002	-	-	CNBG_6002	-	-	Supercontig_2.20:182512-184035	-	-	488.387	481.412	495.363	OK
CNBG_0318	-	-	CNBG_0318	-	-	Supercontig_2.1:896191-897419	-	-	487.304	477.555	497.053	OK
CNBG_4719	-	-	CNBG_4719	-	-	Supercontig_2.12:640178-641805	-	-	487.143	479.464	494.822	OK
CNBG_0421	-	-	CNBG_0421	-	-	Supercontig_2.1:1177158-1178891	-	-	485.608	478.746	492.471	OK
CNBG_4842	-	-	CNBG_4842	-	-	Supercontig_2.13:303644-305546	-	-	480.937	475.17	486.704	OK
CNBG_1499	-	-	CNBG_1499	-	-	Supercontig_2.3:1175894-1178965	-	-	480.295	475.616	484.973	OK
CNBG_4696	-	-	CNBG_4696	-	-	Supercontig_2.12:567308-569963	-	-	478.248	473.065	483.431	OK
CNBG_0242	-	-	CNBG_0242	-	-	Supercontig_2.1:673310-675322	-	-	478.085	471.622	484.547	OK
CNBG_3344	-	-	CNBG_3344	-	-	Supercontig_2.8:69989-72412	-	-	476.879	471.2	482.559	OK
CNBG_3940	-	-	CNBG_3940	-	-	Supercontig_2.10:633297-634946	-	-	476.438	469.102	483.774	OK
CNBG_9686	-	-	CNBG_9686	-	-	Supercontig_2.2:979664-980309	-	-	473.436	455.889	490.982	OK
CNBG_5630	-	-	CNBG_5630	-	-	Supercontig_2.17:83302-85760	-	-	471.117	465.509	476.725	OK
CNBG_5438	-	-	CNBG_5438	-	-	Supercontig_2.16:146599-147790	-	-	469.79	460.217	479.363	OK
CNBG_3324	-	-	CNBG_3324	-	-	Supercontig_2.8:24589-26915	-	-	469.706	462.788	476.624	OK
CNBG_2961	-	-	CNBG_2961	-	-	Supercontig_2.7:70873-72131	-	-	469.669	458.293	481.045	OK
CNBG_3067	-	-	CNBG_3067	-	-	Supercontig_2.7:380291-381252	-	-	469.228	457.792	480.665	OK
CNBG_0774	-	-	CNBG_0774	-	-	Supercontig_2.2:586915-587866	-	-	469.136	458.563	479.71	OK
CNBG_0970	-	-	CNBG_0970	-	-	Supercontig_2.2:1152467-1154710	-	-	467.81	462.496	473.123	OK
CNBG_1981	-	-	CNBG_1981	-	-	Supercontig_2.4:1154272-1155360	-	-	467.511	458.423	476.599	OK
CNBG_4757	-	-	CNBG_4757	-	-	Supercontig_2.13:48147-49364	-	-	466.49	458.652	474.328	OK
CNBG_3660	-	-	CNBG_3660	-	-	Supercontig_2.8:894315-897721	-	-	463.085	458.115	468.055	OK
CNBG_3853	-	-	CNBG_3853	-	-	Supercontig_2.10:384472-385778	-	-	461.501	452.316	470.686	OK
CNBG_9702	-	-	CNBG_9702	-	-	Supercontig_2.7:935137-935849	-	-	460.728	449.768	471.688	OK
CNBG_3586	-	-	CNBG_3586	-	-	Supercontig_2.8:704952-707454	-	-	460.55	454.871	466.229	OK
CNBG_0428	-	-	CNBG_0428	-	-	Supercontig_2.1:1193872-1198115	-	-	460.454	455.83	465.077	OK
CNBG_0594	-	-	CNBG_0594	-	-	Supercontig_2.2:117259-119761	-	-	459.203	454.374	464.031	OK
CNBG_0025	-	-	CNBG_0025	-	-	Supercontig_2.1:78758-79765	-	-	458.321	447.909	468.733	OK
CNBG_2780	-	-	CNBG_2780	-	-	Supercontig_2.6:795620-797377	-	-	456.78	449.766	463.793	OK
CNBG_2930	-	-	CNBG_2930	-	-	Supercontig_2.6:1211979-1213377	-	-	455.696	448.562	462.83	OK
CNBG_5759	-	-	CNBG_5759	-	-	Supercontig_2.19:24534-26415	-	-	455.508	448.651	462.366	OK
CNBG_0891	-	-	CNBG_0891	-	-	Supercontig_2.2:922305-923305	-	-	454.375	442.207	466.543	OK
CNBG_5676	-	-	CNBG_5676	-	-	Supercontig_2.17:204303-205172	-	-	453.945	443.788	464.102	OK
CNBG_0463	-	-	CNBG_0463	-	-	Supercontig_2.1:1287217-1289084	-	-	453.628	447.619	459.637	OK
CNBG_2052	-	-	CNBG_2052	-	-	Supercontig_2.5:61045-64145	-	-	449.093	444.074	454.112	OK
CNBG_3707	-	-	CNBG_3707	-	-	Supercontig_2.8:1031311-1033373	-	-	448.545	441.913	455.178	OK
CNBG_2595	-	-	CNBG_2595	-	-	Supercontig_2.6:295583-297958	-	-	447.74	442.315	453.166	OK
CNBG_2122	-	-	CNBG_2122	-	-	Supercontig_2.5:261657-263609	-	-	447.623	441.842	453.404	OK
CNBG_0211	-	-	CNBG_0211	-	-	Supercontig_2.1:592076-594030	-	-	447.18	441.111	453.248	OK
CNBG_1679	-	-	CNBG_1679	-	-	Supercontig_2.4:305283-308437	-	-	447.162	442.748	451.577	OK
CNBG_4721	-	-	CNBG_4721	-	-	Supercontig_2.12:645088-646601	-	-	446.958	439.932	453.984	OK
CNBG_4294	-	-	CNBG_4294	-	-	Supercontig_2.11:137710-138221	-	-	445.566	420.985	470.147	OK
CNBG_5498	-	-	CNBG_5498	-	-	Supercontig_2.16:300498-301384	-	-	444.082	432.563	455.602	OK
CNBG_0362	-	-	CNBG_0362	-	-	Supercontig_2.1:1008489-1009417	-	-	443.823	434.202	453.445	OK
CNBG_1138	-	-	CNBG_1138	-	-	Supercontig_2.3:161005-166563	-	-	442.307	438.958	445.657	OK
CNBG_4785	-	-	CNBG_4785	-	-	Supercontig_2.13:141836-144517	-	-	441.806	436.75	446.861	OK
CNBG_0543	-	-	CNBG_0543	-	-	Supercontig_2.2:5229-6886	-	-	440.218	432.904	447.532	OK
CNBG_5967	-	-	CNBG_5967	-	-	Supercontig_2.20:91740-93497	-	-	437.9	431.617	444.184	OK
CNBG_1275	-	-	CNBG_1275	-	-	Supercontig_2.3:565632-566247	-	-	434.751	422.594	446.909	OK
CNBG_1358	-	-	CNBG_1358	-	-	Supercontig_2.3:813112-813833	-	-	433.728	416.736	450.721	OK
CNBG_2301	-	-	CNBG_2301	-	-	Supercontig_2.5:738389-739237	-	-	433.727	413.862	453.591	OK
CNBG_3143	-	-	CNBG_3143	-	-	Supercontig_2.7:606330-608906	-	-	432.389	427.513	437.265	OK
CNBG_5255	-	-	CNBG_5255	-	-	Supercontig_2.15:230039-232355	-	-	432.186	413.432	450.94	OK
CNBG_1238	-	-	CNBG_1238	-	-	Supercontig_2.3:468976-470955	-	-	428.151	421.253	435.048	OK
CNBG_1380	-	-	CNBG_1380	-	-	Supercontig_2.3:885060-887147	-	-	425.638	420.43	430.846	OK
CNBG_4616	-	-	CNBG_4616	-	-	Supercontig_2.12:365412-366283	-	-	425.352	408.217	442.486	OK
CNBG_6075	-	-	CNBG_6075	-	-	Supercontig_2.21:147828-149944	-	-	424.001	418.307	429.694	OK
CNBG_3677	-	-	CNBG_3677	-	-	Supercontig_2.8:944673-946075	-	-	423.423	415.41	431.435	OK
CNBG_1920	-	-	CNBG_1920	-	-	Supercontig_2.4:960390-961734	-	-	423.235	416.253	430.217	OK
CNBG_0497	-	-	CNBG_0497	-	-	Supercontig_2.1:1378986-1380482	-	-	423.226	416.357	430.096	OK
CNBG_3739	-	-	CNBG_3739	-	-	Supercontig_2.10:58923-60105	-	-	423.168	415.061	431.274	OK
CNBG_3383	-	-	CNBG_3383	-	-	Supercontig_2.8:181411-183728	-	-	422.898	417.715	428.082	OK
CNBG_3206	-	-	CNBG_3206	-	-	Supercontig_2.7:785504-786998	-	-	422.679	414.789	430.57	OK
CNBG_3656	-	-	CNBG_3656	-	-	Supercontig_2.8:882461-883792	-	-	421.638	412.639	430.638	OK
CNBG_3979	-	-	CNBG_3979	-	-	Supercontig_2.9:35085-36201	-	-	420.479	411.839	429.118	OK
CNBG_3684	-	-	CNBG_3684	-	-	Supercontig_2.8:961167-962577	-	-	419.337	403.104	435.571	OK
CNBG_4286	-	-	CNBG_4286	-	-	Supercontig_2.11:116912-119129	-	-	419.073	413.601	424.545	OK
CNBG_5596	-	-	CNBG_5596	-	-	Supercontig_2.16:548960-550567	-	-	418.205	411.458	424.952	OK
CNBG_1371	-	-	CNBG_1371	-	-	Supercontig_2.3:842506-844778	-	-	416.72	411.448	421.991	OK
CNBG_0624	-	-	CNBG_0624	-	-	Supercontig_2.2:190095-190716	-	-	415.957	403.025	428.889	OK
CNBG_0332	-	-	CNBG_0332	-	-	Supercontig_2.1:939396-941891	-	-	415.458	410.367	420.55	OK
CNBG_0528	-	-	CNBG_0528	-	-	Supercontig_2.1:1461436-1465474	-	-	411.938	408.265	415.612	OK
CNBG_6202	-	-	CNBG_6202	-	-	Supercontig_2.24:76725-78149	-	-	411.331	400.11	422.552	OK
CNBG_1588	-	-	CNBG_1588	-	-	Supercontig_2.4:30025-32078	-	-	410.925	405.574	416.276	OK
CNBG_5100	-	-	CNBG_5100	-	-	Supercontig_2.14:412704-413419	-	-	410.864	399.147	422.581	OK
CNBG_2422	-	-	CNBG_2422	-	-	Supercontig_2.5:1059792-1060995	-	-	409.094	401.401	416.787	OK
CNBG_0449	-	-	CNBG_0449	-	-	Supercontig_2.1:1252375-1256295	-	-	409.021	405.366	412.676	OK
CNBG_2285	-	-	CNBG_2285	-	-	Supercontig_2.5:704049-705256	-	-	408.477	399.655	417.299	OK
CNBG_0338	-	-	CNBG_0338	-	-	Supercontig_2.1:950738-952167	-	-	407.822	400.112	415.532	OK
CNBG_3897	-	-	CNBG_3897	-	-	Supercontig_2.10:504572-506870	-	-	407.671	402.588	412.753	OK
CNBG_2170	-	-	CNBG_2170	-	-	Supercontig_2.5:396053-398792	-	-	407.602	402.899	412.305	OK
CNBG_0557	-	-	CNBG_0557	-	-	Supercontig_2.2:34028-35905	-	-	405.085	399.366	410.803	OK
CNBG_9716	-	-	CNBG_9716	-	-	Supercontig_2.17:167816-168254	-	-	404.594	382.806	426.382	OK
CNBG_0577	-	-	CNBG_0577	-	-	Supercontig_2.2:75756-76275	-	-	404.527	366.871	442.182	OK
CNBG_2079	-	-	CNBG_2079	-	-	Supercontig_2.5:142037-143968	-	-	404.489	398.925	410.054	OK
CNBG_0184	-	-	CNBG_0184	-	-	Supercontig_2.1:519653-521563	-	-	404.447	398.633	410.26	OK
CNBG_4010	-	-	CNBG_4010	-	-	Supercontig_2.9:98519-99425	-	-	404.299	394.985	413.613	OK
CNBG_3842	-	-	CNBG_3842	-	-	Supercontig_2.10:358959-360384	-	-	403.623	395.528	411.719	OK
CNBG_9620	-	-	CNBG_9620	-	-	Supercontig_2.18:20309-20692	-	-	403.457	362.378	444.537	OK
CNBG_4951	-	-	CNBG_4951	-	-	Supercontig_2.13:654560-657173	-	-	398.975	393.949	404.001	OK
CNBG_3565	-	-	CNBG_3565	-	-	Supercontig_2.8:642254-643665	-	-	398.916	392.312	405.52	OK
CNBG_4089	-	-	CNBG_4089	-	-	Supercontig_2.9:291844-292887	-	-	396.125	387.952	404.299	OK
CNBG_5871	-	-	CNBG_5871	-	-	Supercontig_2.18:83303-85388	-	-	394.116	388.307	399.926	OK
CNBG_0204	-	-	CNBG_0204	-	-	Supercontig_2.1:581751-582761	-	-	392.991	383.642	402.34	OK
CNBG_0028	-	-	CNBG_0028	-	-	Supercontig_2.1:90000-92132	-	-	392.739	387.72	397.758	OK
CNBG_0745	-	-	CNBG_0745	-	-	Supercontig_2.2:519656-520681	-	-	392.605	384.398	400.811	OK
CNBG_3643	-	-	CNBG_3643	-	-	Supercontig_2.8:852120-852930	-	-	392.282	382.582	401.982	OK
CNBG_1820	-	-	CNBG_1820	-	-	Supercontig_2.4:680398-684142	-	-	391.679	387.647	395.711	OK
CNBG_0193	-	-	CNBG_0193	-	-	Supercontig_2.1:542537-543015	-	-	390.996	375.003	406.988	OK
CNBG_2363	-	-	CNBG_2363	-	-	Supercontig_2.5:890676-892239	-	-	387.799	380.372	395.225	OK
CNBG_2659	-	-	CNBG_2659	-	-	Supercontig_2.6:480396-481360	-	-	387.125	378.785	395.466	OK
CNBG_4943	-	-	CNBG_4943	-	-	Supercontig_2.13:621067-623087	-	-	385.253	379.504	391.003	OK
CNBG_2214	-	-	CNBG_2214	-	-	Supercontig_2.5:504918-506366	-	-	385.226	378.905	391.547	OK
CNBG_5349	-	-	CNBG_5349	-	-	Supercontig_2.15:484578-486667	-	-	384.067	378.941	389.193	OK
CNBG_3216	-	-	CNBG_3216	-	-	Supercontig_2.7:815932-818393	-	-	383.637	377.795	389.479	OK
CNBG_0685	-	-	CNBG_0685	-	-	Supercontig_2.2:356036-357415	-	-	382.908	374.969	390.847	OK
CNBG_4642	-	-	CNBG_4642	-	-	Supercontig_2.12:427140-428152	-	-	381.772	373.1	390.443	OK
CNBG_0570	-	-	CNBG_0570	-	-	Supercontig_2.2:61676-62487	-	-	381.328	369.105	393.551	OK
CNBG_3569	-	-	CNBG_3569	-	-	Supercontig_2.8:652063-653919	-	-	380.433	374.088	386.778	OK
CNBG_5509	-	-	CNBG_5509	-	-	Supercontig_2.16:322858-324233	-	-	379.864	371.22	388.508	OK
CNBG_0048	-	-	CNBG_0048	-	-	Supercontig_2.1:136351-140207	-	-	378.701	374.947	382.455	OK
CNBG_5517	-	-	CNBG_5517	-	-	Supercontig_2.16:336816-337569	-	-	377.969	364.703	391.235	OK
CNBG_6066	-	-	CNBG_6066	-	-	Supercontig_2.21:125915-127447	-	-	377.667	371.378	383.956	OK
CNBG_1323	-	-	CNBG_1323	-	-	Supercontig_2.3:719535-720760	-	-	376.638	368.938	384.337	OK
CNBG_2221	-	-	CNBG_2221	-	-	Supercontig_2.5:525694-527451	-	-	375.61	370.033	381.186	OK
CNBG_4192	-	-	CNBG_4192	-	-	Supercontig_2.9:569529-571146	-	-	375.233	368.999	381.467	OK
CNBG_1907	-	-	CNBG_1907	-	-	Supercontig_2.4:932982-933896	-	-	374.973	362.546	387.4	OK
CNBG_1109	-	-	CNBG_1109	-	-	Supercontig_2.3:79415-80658	-	-	374.95	365.417	384.484	OK
CNBG_5693	-	-	CNBG_5693	-	-	Supercontig_2.17:272471-273559	-	-	374.496	357.958	391.035	OK
CNBG_2621	-	-	CNBG_2621	-	-	Supercontig_2.6:360578-363199	-	-	374.33	369.91	378.751	OK
CNBG_5024	-	-	CNBG_5024	-	-	Supercontig_2.14:214178-215088	-	-	373.977	359.679	388.275	OK
CNBG_5145	-	-	CNBG_5145	-	-	Supercontig_2.14:553018-553646	-	-	373.471	361.551	385.391	OK
CNBG_5863	-	-	CNBG_5863	-	-	Supercontig_2.18:44347-47082	-	-	373.243	368.78	377.707	OK
CNBG_0290	-	-	CNBG_0290	-	-	Supercontig_2.1:794881-796154	-	-	372.817	365.402	380.231	OK
CNBG_2517	-	-	CNBG_2517	-	-	Supercontig_2.6:90655-93854	-	-	372.43	367.996	376.864	OK
CNBG_4299	-	-	CNBG_4299	-	-	Supercontig_2.11:144915-145447	-	-	372.324	358.176	386.473	OK
CNBG_1858	-	-	CNBG_1858	-	-	Supercontig_2.4:778982-780109	-	-	372.197	361.12	383.274	OK
CNBG_2740	-	-	CNBG_2740	-	-	Supercontig_2.6:700681-702367	-	-	371.399	365.698	377.1	OK
CNBG_4429	-	-	CNBG_4429	-	-	Supercontig_2.11:498943-501232	-	-	369.833	364.813	374.853	OK
CNBG_5569	-	-	CNBG_5569	-	-	Supercontig_2.16:467913-469086	-	-	369.775	362.19	377.36	OK
CNBG_5536	-	-	CNBG_5536	-	-	Supercontig_2.16:386811-388420	-	-	368.763	362.895	374.632	OK
CNBG_0035	-	-	CNBG_0035	-	-	Supercontig_2.1:108066-109577	-	-	367.514	360.713	374.315	OK
CNBG_5686	-	-	CNBG_5686	-	-	Supercontig_2.17:239136-241302	-	-	366.773	361.959	371.588	OK
CNBG_2209	-	-	CNBG_2209	-	-	Supercontig_2.5:493087-494939	-	-	366.761	361.091	372.432	OK
CNBG_4027	-	-	CNBG_4027	-	-	Supercontig_2.9:141133-142391	-	-	366.66	358.964	374.356	OK
CNBG_2855	-	-	CNBG_2855	-	-	Supercontig_2.6:1003050-1006066	-	-	366.639	362.057	371.22	OK
CNBG_2354	-	-	CNBG_2354	-	-	Supercontig_2.5:867803-868714	-	-	366.059	357.242	374.875	OK
CNBG_9225	-	-	CNBG_9225	-	-	Supercontig_2.5:892484-894093	-	-	365.293	358.587	371.999	OK
CNBG_2763	-	-	CNBG_2763	-	-	Supercontig_2.6:750406-751756	-	-	365.169	356.991	373.348	OK
CNBG_5135	-	-	CNBG_5135	-	-	Supercontig_2.14:520724-521671	-	-	365.071	355.219	374.922	OK
CNBG_3118	-	-	CNBG_3118	-	-	Supercontig_2.7:531027-533071	-	-	364.695	359.511	369.878	OK
CNBG_9520	-	-	CNBG_9520	-	-	Supercontig_2.13:116778-120762	-	-	364.664	360.982	368.346	OK
CNBG_9416	-	-	CNBG_9416	-	-	Supercontig_2.9:677659-680268	-	-	363.575	358.803	368.347	OK
CNBG_1122	-	-	CNBG_1122	-	-	Supercontig_2.3:111300-112663	-	-	363.555	354.907	372.202	OK
CNBG_0723	-	-	CNBG_0723	-	-	Supercontig_2.2:462078-464812	-	-	363.202	358.913	367.49	OK
CNBG_2661	-	-	CNBG_2661	-	-	Supercontig_2.6:482954-484072	-	-	363.147	354.955	371.339	OK
CNBG_4768	-	-	CNBG_4768	-	-	Supercontig_2.13:78567-81074	-	-	363.099	358.534	367.663	OK
CNBG_5861	-	-	CNBG_5861	-	-	Supercontig_2.18:38232-38347	-	-	362.606	66.5394	658.672	OK
CNBG_0069	-	-	CNBG_0069	-	-	Supercontig_2.1:192749-195204	-	-	361.961	356.692	367.23	OK
CNBG_5524	-	-	CNBG_5524	-	-	Supercontig_2.16:352620-354661	-	-	361.639	356.254	367.024	OK
CNBG_6200	-	-	CNBG_6200	-	-	Supercontig_2.24:68680-70617	-	-	361.504	355.053	367.954	OK
CNBG_2808	-	-	CNBG_2808	-	-	Supercontig_2.6:878806-880058	-	-	360.799	353.126	368.473	OK
CNBG_5144	-	-	CNBG_5144	-	-	Supercontig_2.14:551669-552300	-	-	360.468	348.785	372.15	OK
CNBG_3539	-	-	CNBG_3539	-	-	Supercontig_2.8:569660-570411	-	-	359.559	349.266	369.853	OK
CNBG_0547	-	-	CNBG_0547	-	-	Supercontig_2.2:10397-13262	-	-	359.328	354.784	363.873	OK
CNBG_4769	-	-	CNBG_4769	-	-	Supercontig_2.13:83512-87428	-	-	358.653	354.409	362.896	OK
CNBG_3469	-	-	CNBG_3469	-	-	Supercontig_2.8:382500-385126	-	-	357.066	352.618	361.513	OK
CNBG_5288	-	-	CNBG_5288	-	-	Supercontig_2.15:308619-311439	-	-	357.063	352.55	361.575	OK
CNBG_0355	-	-	CNBG_0355	-	-	Supercontig_2.1:990219-990999	-	-	356.784	339.054	374.513	OK
CNBG_2382	-	-	CNBG_2382	-	-	Supercontig_2.5:941205-942570	-	-	356.358	348.913	363.803	OK
CNBG_5631	-	-	CNBG_5631	-	-	Supercontig_2.17:86326-87995	-	-	356.18	350.444	361.916	OK
CNBG_3703	-	-	CNBG_3703	-	-	Supercontig_2.8:1019449-1021420	-	-	355.45	349.558	361.342	OK
CNBG_1663	-	-	CNBG_1663	-	-	Supercontig_2.4:260757-264837	-	-	355.282	351.809	358.754	OK
CNBG_2657	-	-	CNBG_2657	-	-	Supercontig_2.6:469690-470858	-	-	354.168	344.532	363.803	OK
CNBG_3064	-	-	CNBG_3064	-	-	Supercontig_2.7:367997-370080	-	-	353.772	348.568	358.976	OK
CNBG_4873	-	-	CNBG_4873	-	-	Supercontig_2.13:405698-408069	-	-	353.587	348.82	358.355	OK
CNBG_4830	-	-	CNBG_4830	-	-	Supercontig_2.13:277622-278815	-	-	353.536	345.807	361.265	OK
CNBG_4909	-	-	CNBG_4909	-	-	Supercontig_2.13:530509-532534	-	-	353.478	348.696	358.261	OK
CNBG_1510	-	-	CNBG_1510	-	-	Supercontig_2.3:1211625-1212353	-	-	353.157	343.771	362.544	OK
CNBG_5242	-	-	CNBG_5242	-	-	Supercontig_2.15:193166-194310	-	-	352.137	343.871	360.403	OK
CNBG_2834	-	-	CNBG_2834	-	-	Supercontig_2.6:942994-945560	-	-	351.726	347.161	356.292	OK
CNBG_2054	-	-	CNBG_2054	-	-	Supercontig_2.5:67171-68729	-	-	351.651	345.644	357.659	OK
CNBG_1361	-	-	CNBG_1361	-	-	Supercontig_2.3:816443-817761	-	-	351.539	344.977	358.101	OK
CNBG_5618	-	-	CNBG_5618	-	-	Supercontig_2.17:41062-42819	-	-	350.986	344.725	357.247	OK
CNBG_3695	-	-	CNBG_3695	-	-	Supercontig_2.8:1003856-1004756	-	-	350.2	341.694	358.707	OK
CNBG_0434	-	-	CNBG_0434	-	-	Supercontig_2.1:1216677-1218639	-	-	349.641	343.603	355.679	OK
CNBG_5457	-	-	CNBG_5457	-	-	Supercontig_2.16:203805-204900	-	-	349.389	340.857	357.92	OK
CNBG_1191	-	-	CNBG_1191	-	-	Supercontig_2.3:324334-326761	-	-	348.676	343.254	354.098	OK
CNBG_0047	-	-	CNBG_0047	-	-	Supercontig_2.1:133551-135970	-	-	348.565	343.568	353.562	OK
CNBG_6174	-	-	CNBG_6174	-	-	Supercontig_2.24:169-2592	-	-	348.147	343.226	353.069	OK
CNBG_3227	-	-	CNBG_3227	-	-	Supercontig_2.7:845977-848543	-	-	346.872	342.239	351.504	OK
CNBG_4239	-	-	CNBG_4239	-	-	Supercontig_2.9:697146-698043	-	-	343.99	332.918	355.062	OK
CNBG_9455	-	-	CNBG_9455	-	-	Supercontig_2.11:69433-71451	-	-	343.447	338.38	348.514	OK
CNBG_1769	-	-	CNBG_1769	-	-	Supercontig_2.4:543260-544067	-	-	343.007	333.231	352.783	OK
CNBG_4009	-	-	CNBG_4009	-	-	Supercontig_2.9:96983-98232	-	-	342.891	336.228	349.555	OK
CNBG_3410	-	-	CNBG_3410	-	-	Supercontig_2.8:253577-254761	-	-	342.529	335.269	349.79	OK
CNBG_3117	-	-	CNBG_3117	-	-	Supercontig_2.7:529710-530997	-	-	341.338	334.989	347.687	OK
CNBG_9346	-	-	CNBG_9346	-	-	Supercontig_2.7:952512-954181	-	-	340.76	335.455	346.065	OK
CNBG_3885	-	-	CNBG_3885	-	-	Supercontig_2.10:479415-481341	-	-	340.642	335.513	345.771	OK
CNBG_1786	-	-	CNBG_1786	-	-	Supercontig_2.4:594684-596233	-	-	340.064	334.323	345.806	OK
CNBG_5963	-	-	CNBG_5963	-	-	Supercontig_2.20:84259-86290	-	-	339.511	334.686	344.336	OK
CNBG_4245	-	-	CNBG_4245	-	-	Supercontig_2.9:718252-719683	-	-	339.345	333.195	345.495	OK
CNBG_1321	-	-	CNBG_1321	-	-	Supercontig_2.3:715338-717049	-	-	339.13	333.182	345.078	OK
CNBG_5306	-	-	CNBG_5306	-	-	Supercontig_2.15:357348-358384	-	-	338.745	329.346	348.143	OK
CNBG_3004	-	-	CNBG_3004	-	-	Supercontig_2.7:203047-203794	-	-	338.322	328.036	348.608	OK
CNBG_9684	-	-	CNBG_9684	-	-	Supercontig_2.2:744457-745376	-	-	336.542	321.917	351.168	OK
CNBG_5252	-	-	CNBG_5252	-	-	Supercontig_2.15:226950-228028	-	-	336.415	329.426	343.404	OK
CNBG_9662	-	-	CNBG_9662	-	-	Supercontig_2.21:167606-170537	-	-	334.618	330.595	338.641	OK
CNBG_0277	-	-	CNBG_0277	-	-	Supercontig_2.1:764638-766931	-	-	334.113	329.318	338.908	OK
CNBG_3452	-	-	CNBG_3452	-	-	Supercontig_2.8:344532-345956	-	-	334.018	328.251	339.785	OK
CNBG_1958	-	-	CNBG_1958	-	-	Supercontig_2.4:1076791-1079157	-	-	333.963	329.346	338.58	OK
CNBG_1063	-	-	CNBG_1063	-	-	Supercontig_2.2:1412212-1414832	-	-	333.475	329.442	337.508	OK
CNBG_2499	-	-	CNBG_2499	-	-	Supercontig_2.6:47094-48340	-	-	333.245	326.51	339.981	OK
CNBG_4014	-	-	CNBG_4014	-	-	Supercontig_2.9:110602-112597	-	-	333.223	328.092	338.355	OK
CNBG_1155	-	-	CNBG_1155	-	-	Supercontig_2.3:226334-228340	-	-	332.958	327.563	338.353	OK
CNBG_9323	-	-	CNBG_9323	-	-	Supercontig_2.7:342581-345575	-	-	332.691	328.744	336.639	OK
CNBG_2789	-	-	CNBG_2789	-	-	Supercontig_2.6:817806-818810	-	-	331.83	323.013	340.648	OK
CNBG_4184	-	-	CNBG_4184	-	-	Supercontig_2.9:547498-548906	-	-	331.476	324.401	338.551	OK
CNBG_3480	-	-	CNBG_3480	-	-	Supercontig_2.8:413100-413746	-	-	331.332	314.595	348.069	OK
CNBG_1381	-	-	CNBG_1381	-	-	Supercontig_2.3:888108-888849	-	-	331.222	315.668	346.775	OK
CNBG_9691	-	-	CNBG_9691	-	-	Supercontig_2.3:884223-884886	-	-	330.983	318.672	343.295	OK
CNBG_1638	-	-	CNBG_1638	-	-	Supercontig_2.4:190497-192000	-	-	330.314	324.104	336.524	OK
CNBG_4117	-	-	CNBG_4117	-	-	Supercontig_2.9:369734-370305	-	-	330.242	318.261	342.223	OK
CNBG_2278	-	-	CNBG_2278	-	-	Supercontig_2.5:688442-690611	-	-	330.234	324.514	335.953	OK
CNBG_6019	-	-	CNBG_6019	-	-	Supercontig_2.20:225056-227400	-	-	330.183	325.424	334.943	OK
CNBG_0889	-	-	CNBG_0889	-	-	Supercontig_2.2:918925-919873	-	-	328.497	319.29	337.704	OK
CNBG_2696	-	-	CNBG_2696	-	-	Supercontig_2.6:579319-580868	-	-	328.163	322.51	333.816	OK
CNBG_2119	-	-	CNBG_2119	-	-	Supercontig_2.5:256081-257503	-	-	325.955	319.55	332.36	OK
CNBG_3335	-	-	CNBG_3335	-	-	Supercontig_2.8:51777-52635	-	-	325.148	315.422	334.874	OK
CNBG_1024	-	-	CNBG_1024	-	-	Supercontig_2.2:1302765-1303858	-	-	325.125	317.876	332.374	OK
CNBG_0740	-	-	CNBG_0740	-	-	Supercontig_2.2:504611-505185	-	-	322.853	311.007	334.699	OK
CNBG_0879	-	-	CNBG_0879	-	-	Supercontig_2.2:898538-901504	-	-	320.477	315.7	325.254	OK
CNBG_2333	-	-	CNBG_2333	-	-	Supercontig_2.5:809929-811677	-	-	320.447	315.035	325.859	OK
CNBG_5282	-	-	CNBG_5282	-	-	Supercontig_2.15:292805-294048	-	-	320.296	313.875	326.717	OK
CNBG_5209	-	-	CNBG_5209	-	-	Supercontig_2.15:104476-105950	-	-	319.677	313.713	325.642	OK
CNBG_1386	-	-	CNBG_1386	-	-	Supercontig_2.3:897410-901329	-	-	319.185	315.815	322.555	OK
CNBG_4013	-	-	CNBG_4013	-	-	Supercontig_2.9:108894-110189	-	-	318.296	311.963	324.628	OK
CNBG_5643	-	-	CNBG_5643	-	-	Supercontig_2.17:122305-123885	-	-	318.29	313.025	323.555	OK
CNBG_3718	-	-	CNBG_3718	-	-	Supercontig_2.8:1063848-1067091	-	-	316.296	312.389	320.202	OK
CNBG_4824	-	-	CNBG_4824	-	-	Supercontig_2.13:258558-260344	-	-	315.842	309.779	321.905	OK
CNBG_9428	-	-	CNBG_9428	-	-	Supercontig_2.10:156405-156900	-	-	314.401	293.575	335.227	OK
CNBG_5115	-	-	CNBG_5115	-	-	Supercontig_2.14:450083-451560	-	-	314.39	308.946	319.834	OK
CNBG_5154	-	-	CNBG_5154	-	-	Supercontig_2.14:573244-573844	-	-	314.087	303.604	324.57	OK
CNBG_4692	-	-	CNBG_4692	-	-	Supercontig_2.12:559401-560431	-	-	313.702	305.841	321.564	OK
CNBG_9053	-	-	CNBG_9053	-	-	Supercontig_2.2:340770-341919	-	-	313.458	305.769	321.147	OK
CNBG_2212	-	-	CNBG_2212	-	-	Supercontig_2.5:501424-502600	-	-	312.555	305.87	319.24	OK
CNBG_9251	-	-	CNBG_9251	-	-	Supercontig_2.6:155806-157512	-	-	311.011	305.55	316.472	OK
CNBG_0397	-	-	CNBG_0397	-	-	Supercontig_2.1:1113080-1114607	-	-	310.303	304.103	316.502	OK
CNBG_0127	-	-	CNBG_0127	-	-	Supercontig_2.1:341407-343834	-	-	310.257	306.001	314.512	OK
CNBG_9378	-	-	CNBG_9378	-	-	Supercontig_2.8:700497-702169	-	-	309.619	302.917	316.322	OK
CNBG_3697	-	-	CNBG_3697	-	-	Supercontig_2.8:1006527-1009224	-	-	309.236	304.974	313.498	OK
CNBG_1535	-	-	CNBG_1535	-	-	Supercontig_2.3:1286379-1287579	-	-	309.209	302.505	315.914	OK
CNBG_1857	-	-	CNBG_1857	-	-	Supercontig_2.4:775281-778525	-	-	309.171	305.596	312.746	OK
CNBG_2800	-	-	CNBG_2800	-	-	Supercontig_2.6:839844-842855	-	-	309.001	305.366	312.635	OK
CNBG_3322	-	-	CNBG_3322	-	-	Supercontig_2.8:18897-20426	-	-	308.869	302.978	314.759	OK
CNBG_1829	-	-	CNBG_1829	-	-	Supercontig_2.4:704792-705662	-	-	305.956	298.016	313.896	OK
CNBG_5856	-	-	CNBG_5856	-	-	Supercontig_2.18:17097-20137	-	-	305.783	301.655	309.911	OK
CNBG_1937	-	-	CNBG_1937	-	-	Supercontig_2.4:1016426-1018527	-	-	305.437	300.622	310.252	OK
CNBG_3281	-	-	CNBG_3281	-	-	Supercontig_2.7:1017396-1019104	-	-	305.337	300.077	310.598	OK
CNBG_2099	-	-	CNBG_2099	-	-	Supercontig_2.5:201377-203367	-	-	304.971	300.473	309.47	OK
CNBG_0040	-	-	CNBG_0040	-	-	Supercontig_2.1:117736-118462	-	-	303	292.399	313.6	OK
CNBG_0269	-	-	CNBG_0269	-	-	Supercontig_2.1:742170-743679	-	-	302.859	297.008	308.71	OK
CNBG_1659	-	-	CNBG_1659	-	-	Supercontig_2.4:253543-254388	-	-	302.838	293.261	312.415	OK
CNBG_3131	-	-	CNBG_3131	-	-	Supercontig_2.7:574027-575443	-	-	302.803	296.359	309.247	OK
CNBG_9690	-	-	CNBG_9690	-	-	Supercontig_2.3:720948-722703	-	-	302.717	296.722	308.711	OK
CNBG_1724	-	-	CNBG_1724	-	-	Supercontig_2.4:423156-425181	-	-	302.464	297.464	307.463	OK
CNBG_0963	-	-	CNBG_0963	-	-	Supercontig_2.2:1135546-1137503	-	-	302.232	297.542	306.923	OK
CNBG_4927	-	-	CNBG_4927	-	-	Supercontig_2.13:582346-582923	-	-	302.176	290.485	313.868	OK
CNBG_0537	-	-	CNBG_0537	-	-	Supercontig_2.1:1490099-1491473	-	-	301.681	295.057	308.305	OK
CNBG_4534	-	-	CNBG_4534	-	-	Supercontig_2.12:123799-125012	-	-	301.276	294.992	307.56	OK
CNBG_6123	-	-	CNBG_6123	-	-	Supercontig_2.22:90241-91825	-	-	300.285	294.855	305.715	OK
CNBG_0367	-	-	CNBG_0367	-	-	Supercontig_2.1:1019087-1020065	-	-	300.011	292.825	307.197	OK
CNBG_4202	-	-	CNBG_4202	-	-	Supercontig_2.9:596681-597753	-	-	299.993	292.215	307.771	OK
CNBG_4563	-	-	CNBG_4563	-	-	Supercontig_2.12:213256-215135	-	-	299.593	293.608	305.579	OK
CNBG_1457	-	-	CNBG_1457	-	-	Supercontig_2.3:1074714-1075868	-	-	298.825	291.847	305.802	OK
CNBG_5289	-	-	CNBG_5289	-	-	Supercontig_2.15:311643-312640	-	-	298.592	287.962	309.222	OK
CNBG_1335	-	-	CNBG_1335	-	-	Supercontig_2.3:753534-754995	-	-	298.267	292.538	303.996	OK
CNBG_4145	-	-	CNBG_4145	-	-	Supercontig_2.9:439453-440055	-	-	298.061	281.912	314.21	OK
CNBG_1093	-	-	CNBG_1093	-	-	Supercontig_2.3:39376-43116	-	-	297.92	294.581	301.258	OK
CNBG_5132	-	-	CNBG_5132	-	-	Supercontig_2.14:510796-513585	-	-	297.254	293.527	300.981	OK
CNBG_1392	-	-	CNBG_1392	-	-	Supercontig_2.3:916512-918445	-	-	297.223	292.034	302.412	OK
CNBG_0371	-	-	CNBG_0371	-	-	Supercontig_2.1:1035037-1037181	-	-	296.956	292.554	301.359	OK
CNBG_0995	-	-	CNBG_0995	-	-	Supercontig_2.2:1212930-1215402	-	-	296.154	291.804	300.504	OK
CNBG_1072	-	-	CNBG_1072	-	-	Supercontig_2.2:1432014-1435194	-	-	295.633	291.455	299.81	OK
CNBG_2671	-	-	CNBG_2671	-	-	Supercontig_2.6:505497-506154	-	-	294.353	282.313	306.392	OK
CNBG_1817	-	-	CNBG_1817	-	-	Supercontig_2.4:671029-673542	-	-	294.13	289.861	298.399	OK
CNBG_3735	-	-	CNBG_3735	-	-	Supercontig_2.10:45403-47837	-	-	294.022	289.632	298.412	OK
CNBG_3225	-	-	CNBG_3225	-	-	Supercontig_2.7:840939-842326	-	-	293.787	280.235	307.338	OK
CNBG_2018	-	-	CNBG_2018	-	-	Supercontig_2.4:1268841-1270316	-	-	293.679	288.164	299.194	OK
CNBG_1055	-	-	CNBG_1055	-	-	Supercontig_2.2:1385290-1387258	-	-	293.187	288.672	297.703	OK
CNBG_5634	-	-	CNBG_5634	-	-	Supercontig_2.17:92891-94555	-	-	293.111	288.11	298.112	OK
CNBG_2183	-	-	CNBG_2183	-	-	Supercontig_2.5:424192-426042	-	-	292.695	287.604	297.786	OK
CNBG_5683	-	-	CNBG_5683	-	-	Supercontig_2.17:219177-222711	-	-	292.553	288.838	296.268	OK
CNBG_0466	-	-	CNBG_0466	-	-	Supercontig_2.1:1294243-1295771	-	-	292.455	285.681	299.229	OK
CNBG_4300	-	-	CNBG_4300	-	-	Supercontig_2.11:145717-146774	-	-	292.05	284.354	299.747	OK
CNBG_3651	-	-	CNBG_3651	-	-	Supercontig_2.8:865062-866182	-	-	291.468	284.378	298.558	OK
CNBG_2264	-	-	CNBG_2264	-	-	Supercontig_2.5:653091-653957	-	-	291.067	282.077	300.057	OK
CNBG_5277	-	-	CNBG_5277	-	-	Supercontig_2.15:279106-280241	-	-	290.787	283.607	297.967	OK
CNBG_1432	-	-	CNBG_1432	-	-	Supercontig_2.3:1013999-1016056	-	-	290.707	285.162	296.251	OK
CNBG_6162	-	-	CNBG_6162	-	-	Supercontig_2.23:70646-73322	-	-	289.532	285.416	293.648	OK
CNBG_3375	-	-	CNBG_3375	-	-	Supercontig_2.8:163810-165070	-	-	289.306	283.153	295.459	OK
CNBG_3732	-	-	CNBG_3732	-	-	Supercontig_2.10:35430-37662	-	-	287.181	282.332	292.03	OK
CNBG_1542	-	-	CNBG_1542	-	-	Supercontig_2.3:1304913-1306593	-	-	286.598	280.939	292.257	OK
CNBG_1176	-	-	CNBG_1176	-	-	Supercontig_2.3:285188-287639	-	-	285.479	281.265	289.694	OK
CNBG_3252	-	-	CNBG_3252	-	-	Supercontig_2.7:924791-926827	-	-	285.443	280.666	290.221	OK
CNBG_4649	-	-	CNBG_4649	-	-	Supercontig_2.12:443625-445405	-	-	285.266	280.611	289.921	OK
CNBG_2916	-	-	CNBG_2916	-	-	Supercontig_2.6:1168321-1168995	-	-	284.979	275.999	293.96	OK
CNBG_1188	-	-	CNBG_1188	-	-	Supercontig_2.3:317302-319603	-	-	284.786	280.546	289.027	OK
CNBG_5294	-	-	CNBG_5294	-	-	Supercontig_2.15:321115-322761	-	-	284.379	279.326	289.433	OK
CNBG_4370	-	-	CNBG_4370	-	-	Supercontig_2.11:324929-327284	-	-	283.647	279.361	287.933	OK
CNBG_6158	-	-	CNBG_6158	-	-	Supercontig_2.23:60066-62059	-	-	283.581	278.066	289.095	OK
CNBG_0841	-	-	CNBG_0841	-	-	Supercontig_2.2:785658-786993	-	-	283.496	276.6	290.393	OK
CNBG_0855	-	-	CNBG_0855	-	-	Supercontig_2.2:835081-836868	-	-	283.478	278.484	288.472	OK
CNBG_4079	-	-	CNBG_4079	-	-	Supercontig_2.9:269918-271495	-	-	282.907	276.753	289.061	OK
CNBG_1047	-	-	CNBG_1047	-	-	Supercontig_2.2:1361574-1364202	-	-	282.658	278.542	286.774	OK
CNBG_0302	-	-	CNBG_0302	-	-	Supercontig_2.1:820499-823147	-	-	281.312	277.475	285.149	OK
CNBG_0733	-	-	CNBG_0733	-	-	Supercontig_2.2:486942-490827	-	-	280.579	276.94	284.218	OK
CNBG_2767	-	-	CNBG_2767	-	-	Supercontig_2.6:757505-760843	-	-	280.094	276.814	283.375	OK
CNBG_0679	-	-	CNBG_0679	-	-	Supercontig_2.2:338956-339795	-	-	278.864	271.086	286.641	OK
CNBG_3923	-	-	CNBG_3923	-	-	Supercontig_2.10:587123-588207	-	-	278.776	272.028	285.524	OK
CNBG_4954	-	-	CNBG_4954	-	-	Supercontig_2.14:5639-10542	-	-	278.098	275.332	280.865	OK
CNBG_3330	-	-	CNBG_3330	-	-	Supercontig_2.8:36253-36955	-	-	278.02	269.443	286.597	OK
CNBG_4425	-	-	CNBG_4425	-	-	Supercontig_2.11:488661-490393	-	-	277.785	272.826	282.745	OK
CNBG_0905	-	-	CNBG_0905	-	-	Supercontig_2.2:960801-961536	-	-	277.754	269.093	286.415	OK
CNBG_0825	-	-	CNBG_0825	-	-	Supercontig_2.2:745844-747601	-	-	276.757	271.764	281.75	OK
CNBG_3163	-	-	CNBG_3163	-	-	Supercontig_2.7:669443-670770	-	-	276.677	269.863	283.49	OK
CNBG_1702	-	-	CNBG_1702	-	-	Supercontig_2.4:358645-359648	-	-	276.676	264.205	289.146	OK
CNBG_1493	-	-	CNBG_1493	-	-	Supercontig_2.3:1161881-1164244	-	-	276.625	272.58	280.671	OK
CNBG_6044	-	-	CNBG_6044	-	-	Supercontig_2.21:56044-57153	-	-	276.248	268.779	283.716	OK
CNBG_0396	-	-	CNBG_0396	-	-	Supercontig_2.1:1111135-1112779	-	-	275.993	270.888	281.099	OK
CNBG_3289	-	-	CNBG_3289	-	-	Supercontig_2.7:1039653-1041197	-	-	275.815	269.345	282.285	OK
CNBG_4046	-	-	CNBG_4046	-	-	Supercontig_2.9:192959-195066	-	-	275.749	270.861	280.636	OK
CNBG_2564	-	-	CNBG_2564	-	-	Supercontig_2.6:216832-219211	-	-	275.238	270.918	279.557	OK
CNBG_9717	-	-	CNBG_9717	-	-	Supercontig_2.19:85715-87353	-	-	275.232	270.134	280.331	OK
CNBG_4209	-	-	CNBG_4209	-	-	Supercontig_2.9:608525-610883	-	-	274.836	270.548	279.124	OK
CNBG_1584	-	-	CNBG_1584	-	-	Supercontig_2.4:13595-14984	-	-	274.606	266.392	282.82	OK
CNBG_1672	-	-	CNBG_1672	-	-	Supercontig_2.4:285776-288254	-	-	273.478	269.212	277.745	OK
CNBG_0094	-	-	CNBG_0094	-	-	Supercontig_2.1:258282-259830	-	-	272.971	267.913	278.029	OK
CNBG_9711	-	-	CNBG_9711	-	-	Supercontig_2.14:588560-588916	-	-	272.769	254.741	290.797	OK
CNBG_6064	-	-	CNBG_6064	-	-	Supercontig_2.21:117214-119841	-	-	272.315	268.375	276.255	OK
CNBG_5866	-	-	CNBG_5866	-	-	Supercontig_2.18:56228-57784	-	-	272.204	266.472	277.937	OK
CNBG_3419	-	-	CNBG_3419	-	-	Supercontig_2.8:268947-269654	-	-	271.006	261.955	280.057	OK
CNBG_0257	-	-	CNBG_0257	-	-	Supercontig_2.1:709373-710380	-	-	270.661	263.87	277.451	OK
CNBG_9121	-	-	CNBG_9121	-	-	Supercontig_2.3:724813-726843	-	-	268.982	264.746	273.218	OK
CNBG_3901	-	-	CNBG_3901	-	-	Supercontig_2.10:522604-525314	-	-	268.427	256.558	280.297	OK
CNBG_1267	-	-	CNBG_1267	-	-	Supercontig_2.3:548242-550010	-	-	267.901	262.747	273.054	OK
CNBG_5772	-	-	CNBG_5772	-	-	Supercontig_2.19:59322-61485	-	-	267.47	263.272	271.668	OK
CNBG_0228	-	-	CNBG_0228	-	-	Supercontig_2.1:634343-636710	-	-	266.851	262.742	270.961	OK
CNBG_2556	-	-	CNBG_2556	-	-	Supercontig_2.6:195464-197371	-	-	266.128	261.032	271.223	OK
CNBG_5138	-	-	CNBG_5138	-	-	Supercontig_2.14:526050-528212	-	-	264.712	260.282	269.142	OK
CNBG_0402	-	-	CNBG_0402	-	-	Supercontig_2.1:1120783-1125015	-	-	264.673	261.772	267.574	OK
CNBG_1811	-	-	CNBG_1811	-	-	Supercontig_2.4:659897-662336	-	-	263.403	259.264	267.543	OK
CNBG_2152	-	-	CNBG_2152	-	-	Supercontig_2.5:348347-350657	-	-	262.795	258.803	266.787	OK
CNBG_4104	-	-	CNBG_4104	-	-	Supercontig_2.9:329819-332191	-	-	262.757	258.304	267.211	OK
CNBG_4739	-	-	CNBG_4739	-	-	Supercontig_2.13:5304-6350	-	-	262.133	254.798	269.467	OK
CNBG_3591	-	-	CNBG_3591	-	-	Supercontig_2.8:719757-722121	-	-	261.999	257.589	266.408	OK
CNBG_4323	-	-	CNBG_4323	-	-	Supercontig_2.11:203140-205452	-	-	261.831	257.363	266.299	OK
CNBG_3585	-	-	CNBG_3585	-	-	Supercontig_2.8:702572-704339	-	-	260.905	255.95	265.861	OK
CNBG_2416	-	-	CNBG_2416	-	-	Supercontig_2.5:1045099-1048549	-	-	260.385	257.275	263.495	OK
CNBG_3812	-	-	CNBG_3812	-	-	Supercontig_2.10:283170-283910	-	-	260.028	248.479	271.576	OK
CNBG_5751	-	-	CNBG_5751	-	-	Supercontig_2.19:8492-9379	-	-	259.942	251.64	268.243	OK
CNBG_5295	-	-	CNBG_5295	-	-	Supercontig_2.15:323206-324956	-	-	259.848	254.082	265.614	OK
CNBG_2680	-	-	CNBG_2680	-	-	Supercontig_2.6:529888-532055	-	-	259.841	255.768	263.913	OK
CNBG_0507	-	-	CNBG_0507	-	-	Supercontig_2.1:1400124-1402489	-	-	259.621	255.084	264.159	OK
CNBG_5153	-	-	CNBG_5153	-	-	Supercontig_2.14:570839-571826	-	-	259.314	250.3	268.329	OK
CNBG_2298	-	-	CNBG_2298	-	-	Supercontig_2.5:732282-733012	-	-	259.275	248.333	270.217	OK
CNBG_2012	-	-	CNBG_2012	-	-	Supercontig_2.4:1254249-1256605	-	-	258.968	254.546	263.391	OK
CNBG_0658	-	-	CNBG_0658	-	-	Supercontig_2.2:283854-286268	-	-	258.866	255.004	262.727	OK
CNBG_0642	-	-	CNBG_0642	-	-	Supercontig_2.2:247708-248657	-	-	257.575	249.329	265.82	OK
CNBG_4602	-	-	CNBG_4602	-	-	Supercontig_2.12:307066-308486	-	-	257.16	251.893	262.427	OK
CNBG_2956	-	-	CNBG_2956	-	-	Supercontig_2.7:58777-60077	-	-	257.129	249.025	265.233	OK
CNBG_4362	-	-	CNBG_4362	-	-	Supercontig_2.11:310960-311993	-	-	257.096	249.345	264.848	OK
CNBG_2744	-	-	CNBG_2744	-	-	Supercontig_2.6:708566-710263	-	-	257.059	251.306	262.811	OK
CNBG_3879	-	-	CNBG_3879	-	-	Supercontig_2.10:469018-470382	-	-	256.762	247.976	265.548	OK
CNBG_2154	-	-	CNBG_2154	-	-	Supercontig_2.5:352069-353216	-	-	256.062	247.717	264.407	OK
CNBG_0187	-	-	CNBG_0187	-	-	Supercontig_2.1:529064-531241	-	-	255.733	251.156	260.31	OK
CNBG_4941	-	-	CNBG_4941	-	-	Supercontig_2.13:615623-617599	-	-	255.728	250.954	260.502	OK
CNBG_4777	-	-	CNBG_4777	-	-	Supercontig_2.13:121705-123326	-	-	255.684	250.787	260.581	OK
CNBG_3696	-	-	CNBG_3696	-	-	Supercontig_2.8:1004945-1006268	-	-	255.168	248.277	262.059	OK
CNBG_4451	-	-	CNBG_4451	-	-	Supercontig_2.11:565280-567907	-	-	254.667	250.924	258.409	OK
CNBG_0980	-	-	CNBG_0980	-	-	Supercontig_2.2:1175914-1177614	-	-	254.622	249.408	259.835	OK
CNBG_1123	-	-	CNBG_1123	-	-	Supercontig_2.3:112749-115106	-	-	253.877	249.861	257.893	OK
CNBG_1788	-	-	CNBG_1788	-	-	Supercontig_2.4:598355-599862	-	-	252.108	246.443	257.772	OK
CNBG_1615	-	-	CNBG_1615	-	-	Supercontig_2.4:131610-132822	-	-	251.181	244.993	257.37	OK
CNBG_3972	-	-	CNBG_3972	-	-	Supercontig_2.9:12878-14860	-	-	250.784	246.208	255.36	OK
CNBG_3953	-	-	CNBG_3953	-	-	Supercontig_2.10:672016-673925	-	-	250.27	245.851	254.689	OK
CNBG_3019	-	-	CNBG_3019	-	-	Supercontig_2.7:251295-253507	-	-	250.239	246.061	254.417	OK
CNBG_2169	-	-	CNBG_2169	-	-	Supercontig_2.5:391771-392983	-	-	250.14	244.155	256.126	OK
CNBG_5018	-	-	CNBG_5018	-	-	Supercontig_2.14:194834-197512	-	-	249.082	245.226	252.939	OK
CNBG_5837	-	-	CNBG_5837	-	-	Supercontig_2.19:238566-239343	-	-	248.984	239.531	258.437	OK
CNBG_5529	-	-	CNBG_5529	-	-	Supercontig_2.16:369001-371138	-	-	248.897	244.864	252.931	OK
CNBG_5983	-	-	CNBG_5983	-	-	Supercontig_2.20:126575-129252	-	-	248.397	244.092	252.701	OK
CNBG_5924	-	-	CNBG_5924	-	-	Supercontig_2.18:266480-267011	-	-	247.871	236.354	259.387	OK
CNBG_4748	-	-	CNBG_4748	-	-	Supercontig_2.13:25928-26998	-	-	247.254	240.823	253.685	OK
CNBG_2345	-	-	CNBG_2345	-	-	Supercontig_2.5:844448-846016	-	-	246.574	241.635	251.513	OK
CNBG_0420	-	-	CNBG_0420	-	-	Supercontig_2.1:1175653-1176947	-	-	246.572	240.818	252.325	OK
CNBG_3361	-	-	CNBG_3361	-	-	Supercontig_2.8:116580-118731	-	-	246.128	241.723	250.533	OK
CNBG_5531	-	-	CNBG_5531	-	-	Supercontig_2.16:374776-375965	-	-	245.559	238.514	252.605	OK
CNBG_3503	-	-	CNBG_3503	-	-	Supercontig_2.8:476907-479163	-	-	244.723	240.558	248.887	OK
CNBG_3329	-	-	CNBG_3329	-	-	Supercontig_2.8:34136-35474	-	-	244.402	239.095	249.709	OK
CNBG_4390	-	-	CNBG_4390	-	-	Supercontig_2.11:384375-386969	-	-	244.328	240.734	247.922	OK
CNBG_0854	-	-	CNBG_0854	-	-	Supercontig_2.2:832267-833808	-	-	242.995	237.705	248.286	OK
CNBG_1532	-	-	CNBG_1532	-	-	Supercontig_2.3:1282011-1282789	-	-	242.772	233.698	251.847	OK
CNBG_5054	-	-	CNBG_5054	-	-	Supercontig_2.14:291194-291768	-	-	242.389	231.787	252.99	OK
CNBG_1902	-	-	CNBG_1902	-	-	Supercontig_2.4:919455-920698	-	-	242.296	236.418	248.174	OK
CNBG_1735	-	-	CNBG_1735	-	-	Supercontig_2.4:453517-455215	-	-	242.096	237.197	246.996	OK
CNBG_6084	-	-	CNBG_6084	-	-	Supercontig_2.21:177792-180378	-	-	242.009	238.346	245.671	OK
CNBG_3589	-	-	CNBG_3589	-	-	Supercontig_2.8:714034-715835	-	-	241.982	237.365	246.599	OK
CNBG_6172	-	-	CNBG_6172	-	-	Supercontig_2.23:95680-97400	-	-	241.771	236.978	246.564	OK
CNBG_4441	-	-	CNBG_4441	-	-	Supercontig_2.11:538815-540957	-	-	241.309	237.248	245.371	OK
CNBG_4188	-	-	CNBG_4188	-	-	Supercontig_2.9:559875-561363	-	-	241.132	236.126	246.137	OK
CNBG_0312	-	-	CNBG_0312	-	-	Supercontig_2.1:876898-878148	-	-	240.706	234.945	246.467	OK
CNBG_4693	-	-	CNBG_4693	-	-	Supercontig_2.12:560699-562587	-	-	240.559	235.799	245.318	OK
CNBG_6189	-	-	CNBG_6189	-	-	Supercontig_2.24:44898-46386	-	-	240.288	235.544	245.033	OK
CNBG_9061	-	-	CNBG_9061	-	-	Supercontig_2.2:532217-533836	-	-	239.636	235.033	244.239	OK
CNBG_9321	-	-	CNBG_9321	-	-	Supercontig_2.7:288519-289022	-	-	237.76	220.366	255.153	OK
CNBG_2072	-	-	CNBG_2072	-	-	Supercontig_2.5:120477-121637	-	-	237.583	230.407	244.759	OK
CNBG_5416	-	-	CNBG_5416	-	-	Supercontig_2.16:94565-95366	-	-	237.453	229.105	245.801	OK
CNBG_0554	-	-	CNBG_0554	-	-	Supercontig_2.2:29163-30295	-	-	236.56	230.181	242.938	OK
CNBG_0976	-	-	CNBG_0976	-	-	Supercontig_2.2:1165686-1168233	-	-	236.378	232.937	239.819	OK
CNBG_4500	-	-	CNBG_4500	-	-	Supercontig_2.12:21320-23559	-	-	236.348	232.302	240.394	OK
CNBG_3317	-	-	CNBG_3317	-	-	Supercontig_2.8:6058-6707	-	-	235.954	228.169	243.739	OK
CNBG_4813	-	-	CNBG_4813	-	-	Supercontig_2.13:225949-229007	-	-	235.72	232.321	239.119	OK
CNBG_1674	-	-	CNBG_1674	-	-	Supercontig_2.4:289418-290200	-	-	235.634	228.396	242.873	OK
CNBG_3700	-	-	CNBG_3700	-	-	Supercontig_2.8:1012841-1013921	-	-	235.211	227.03	243.391	OK
CNBG_9683	-	-	CNBG_9683	-	-	Supercontig_2.2:725543-726287	-	-	235.183	225.188	245.177	OK
CNBG_2246	-	-	CNBG_2246	-	-	Supercontig_2.5:594432-596399	-	-	234.279	229.614	238.944	OK
CNBG_5182	-	-	CNBG_5182	-	-	Supercontig_2.15:35166-38842	-	-	234.066	230.997	237.134	OK
CNBG_5423	-	-	CNBG_5423	-	-	Supercontig_2.16:109720-110579	-	-	233.154	226.351	239.957	OK
CNBG_9173	-	-	CNBG_9173	-	-	Supercontig_2.4:510362-511130	-	-	232.35	222.654	242.046	OK
CNBG_6105	-	-	CNBG_6105	-	-	Supercontig_2.22:32783-34009	-	-	232.228	225.27	239.186	OK
CNBG_4216	-	-	CNBG_4216	-	-	Supercontig_2.9:631038-631770	-	-	231.276	222.869	239.683	OK
CNBG_5803	-	-	CNBG_5803	-	-	Supercontig_2.19:141788-145032	-	-	231.123	228.136	234.11	OK
CNBG_3356	-	-	CNBG_3356	-	-	Supercontig_2.8:104016-105283	-	-	230.683	225.058	236.308	OK
CNBG_2663	-	-	CNBG_2663	-	-	Supercontig_2.6:491048-492288	-	-	230.258	223.905	236.611	OK
CNBG_1406	-	-	CNBG_1406	-	-	Supercontig_2.3:950890-952649	-	-	230.103	225.449	234.757	OK
CNBG_3838	-	-	CNBG_3838	-	-	Supercontig_2.10:349567-351122	-	-	230.072	225.637	234.507	OK
CNBG_3976	-	-	CNBG_3976	-	-	Supercontig_2.9:25817-27352	-	-	229.97	224.644	235.297	OK
CNBG_4765	-	-	CNBG_4765	-	-	Supercontig_2.13:72551-73833	-	-	229.966	224.981	234.951	OK
CNBG_9320	-	-	CNBG_9320	-	-	Supercontig_2.7:255419-255648	-	-	229.915	151.847	307.983	OK
CNBG_0768	-	-	CNBG_0768	-	-	Supercontig_2.2:576650-577377	-	-	228.991	217.531	240.45	OK
CNBG_2681	-	-	CNBG_2681	-	-	Supercontig_2.6:532296-533390	-	-	228.975	221.709	236.24	OK
CNBG_4038	-	-	CNBG_4038	-	-	Supercontig_2.9:171646-173709	-	-	228.786	224.682	232.89	OK
CNBG_0929	-	-	CNBG_0929	-	-	Supercontig_2.2:1022695-1023620	-	-	228.553	222.049	235.057	OK
CNBG_0480	-	-	CNBG_0480	-	-	Supercontig_2.1:1333620-1336235	-	-	228.54	224.385	232.694	OK
CNBG_1185	-	-	CNBG_1185	-	-	Supercontig_2.3:305496-307675	-	-	227.605	223.161	232.048	OK
CNBG_5034	-	-	CNBG_5034	-	-	Supercontig_2.14:249601-250034	-	-	227.562	210.966	244.159	OK
CNBG_1228	-	-	CNBG_1228	-	-	Supercontig_2.3:434716-436914	-	-	227.488	223.669	231.306	OK
CNBG_5333	-	-	CNBG_5333	-	-	Supercontig_2.15:449161-449823	-	-	227.31	216.537	238.082	OK
CNBG_3486	-	-	CNBG_3486	-	-	Supercontig_2.8:435142-437712	-	-	227.186	223.328	231.043	OK
CNBG_3714	-	-	CNBG_3714	-	-	Supercontig_2.8:1052422-1053332	-	-	227.161	220.301	234.02	OK
CNBG_9295	-	-	CNBG_9295	-	-	Supercontig_2.6:928975-931111	-	-	226.957	223.06	230.853	OK
CNBG_5463	-	-	CNBG_5463	-	-	Supercontig_2.16:216767-220489	-	-	226.586	223.642	229.529	OK
CNBG_0818	-	-	CNBG_0818	-	-	Supercontig_2.2:723577-725326	-	-	226.477	221.864	231.089	OK
CNBG_0990	-	-	CNBG_0990	-	-	Supercontig_2.2:1196151-1197000	-	-	225.959	218.1	233.817	OK
CNBG_1402	-	-	CNBG_1402	-	-	Supercontig_2.3:943674-945230	-	-	225.871	221.289	230.453	OK
CNBG_6015	-	-	CNBG_6015	-	-	Supercontig_2.20:215557-216812	-	-	225.75	219.727	231.772	OK
CNBG_4201	-	-	CNBG_4201	-	-	Supercontig_2.9:594043-596307	-	-	225.114	221.324	228.904	OK
CNBG_4058	-	-	CNBG_4058	-	-	Supercontig_2.9:222039-222830	-	-	224.231	215.442	233.019	OK
CNBG_3509	-	-	CNBG_3509	-	-	Supercontig_2.8:493655-495305	-	-	224.071	219.388	228.755	OK
CNBG_1196	-	-	CNBG_1196	-	-	Supercontig_2.3:344849-347138	-	-	224.002	220.025	227.979	OK
CNBG_3373	-	-	CNBG_3373	-	-	Supercontig_2.8:159090-159637	-	-	223.087	209.455	236.718	OK
CNBG_5798	-	-	CNBG_5798	-	-	Supercontig_2.19:128675-131768	-	-	222.824	219.214	226.433	OK
CNBG_3175	-	-	CNBG_3175	-	-	Supercontig_2.7:695542-696629	-	-	222.622	216.122	229.121	OK
CNBG_5611	-	-	CNBG_5611	-	-	Supercontig_2.17:20622-22149	-	-	222.283	217.178	227.387	OK
CNBG_5970	-	-	CNBG_5970	-	-	Supercontig_2.20:99249-100303	-	-	222.13	216.019	228.242	OK
CNBG_3228	-	-	CNBG_3228	-	-	Supercontig_2.7:849330-851623	-	-	222.047	218.297	225.798	OK
CNBG_1074	-	-	CNBG_1074	-	-	Supercontig_2.2:1440135-1441563	-	-	221.537	216.131	226.943	OK
CNBG_0086	-	-	CNBG_0086	-	-	Supercontig_2.1:237030-237611	-	-	220.495	210.724	230.266	OK
CNBG_0482	-	-	CNBG_0482	-	-	Supercontig_2.1:1340600-1342495	-	-	220.276	215.388	225.164	OK
CNBG_5485	-	-	CNBG_5485	-	-	Supercontig_2.16:273394-274234	-	-	220.173	210.869	229.477	OK
CNBG_1017	-	-	CNBG_1017	-	-	Supercontig_2.2:1279206-1281956	-	-	219.906	216.459	223.353	OK
CNBG_2136	-	-	CNBG_2136	-	-	Supercontig_2.5:301570-304422	-	-	219.792	216.309	223.274	OK
CNBG_0946	-	-	CNBG_0946	-	-	Supercontig_2.2:1070549-1072291	-	-	219.421	214.101	224.742	OK
CNBG_4039	-	-	CNBG_4039	-	-	Supercontig_2.9:173927-176990	-	-	219.341	216.055	222.627	OK
CNBG_4185	-	-	CNBG_4185	-	-	Supercontig_2.9:549118-550490	-	-	219.335	213.996	224.673	OK
CNBG_9118	-	-	CNBG_9118	-	-	Supercontig_2.3:676943-684594	-	-	219.093	217.226	220.959	OK
CNBG_0033	-	-	CNBG_0033	-	-	Supercontig_2.1:104282-106978	-	-	218.572	215.164	221.979	OK
CNBG_4151	-	-	CNBG_4151	-	-	Supercontig_2.9:449841-451238	-	-	217.137	211.893	222.381	OK
CNBG_0599	-	-	CNBG_0599	-	-	Supercontig_2.2:135546-136653	-	-	216.573	208.673	224.474	OK
CNBG_1654	-	-	CNBG_1654	-	-	Supercontig_2.4:242996-244544	-	-	216.107	211.705	220.51	OK
CNBG_4510	-	-	CNBG_4510	-	-	Supercontig_2.12:45821-48789	-	-	216.094	212.901	219.286	OK
CNBG_0489	-	-	CNBG_0489	-	-	Supercontig_2.1:1362828-1364446	-	-	216.033	210.065	222.001	OK
CNBG_2861	-	-	CNBG_2861	-	-	Supercontig_2.6:1016088-1019564	-	-	215.825	213.066	218.584	OK
CNBG_0002	-	-	CNBG_0002	-	-	Supercontig_2.1:6605-8624	-	-	215.555	211.206	219.905	OK
CNBG_0969	-	-	CNBG_0969	-	-	Supercontig_2.2:1149503-1151623	-	-	215.526	211.314	219.738	OK
CNBG_1015	-	-	CNBG_1015	-	-	Supercontig_2.2:1273557-1274483	-	-	215.422	207.286	223.559	OK
CNBG_6171	-	-	CNBG_6171	-	-	Supercontig_2.23:92907-94859	-	-	215.313	210.863	219.763	OK
CNBG_2342	-	-	CNBG_2342	-	-	Supercontig_2.5:834727-836059	-	-	215.117	209.095	221.138	OK
CNBG_0107	-	-	CNBG_0107	-	-	Supercontig_2.1:290440-292955	-	-	214.983	210.945	219.02	OK
CNBG_2108	-	-	CNBG_2108	-	-	Supercontig_2.5:216088-217938	-	-	214.244	209.971	218.518	OK
CNBG_0131	-	-	CNBG_0131	-	-	Supercontig_2.1:355245-356079	-	-	213.723	207.225	220.221	OK
CNBG_0513	-	-	CNBG_0513	-	-	Supercontig_2.1:1414700-1417002	-	-	213.677	209.798	217.557	OK
CNBG_5308	-	-	CNBG_5308	-	-	Supercontig_2.15:360313-364389	-	-	213.316	210.68	215.951	OK
CNBG_4688	-	-	CNBG_4688	-	-	Supercontig_2.12:544359-547517	-	-	212.893	209.859	215.926	OK
CNBG_3847	-	-	CNBG_3847	-	-	Supercontig_2.10:370096-371776	-	-	212.323	207.983	216.663	OK
CNBG_9714	-	-	CNBG_9714	-	-	Supercontig_2.16:373653-374387	-	-	212.004	204.335	219.673	OK
CNBG_1699	-	-	CNBG_1699	-	-	Supercontig_2.4:352712-355036	-	-	211.969	208.198	215.741	OK
CNBG_9322	-	-	CNBG_9322	-	-	Supercontig_2.7:339845-340237	-	-	211.557	196.886	226.227	OK
CNBG_1980	-	-	CNBG_1980	-	-	Supercontig_2.4:1150891-1153270	-	-	211.12	207.656	214.584	OK
CNBG_3282	-	-	CNBG_3282	-	-	Supercontig_2.7:1019922-1021700	-	-	211.013	206.708	215.317	OK
CNBG_9661	-	-	CNBG_9661	-	-	Supercontig_2.21:165972-167503	-	-	210.875	204.858	216.893	OK
CNBG_2858	-	-	CNBG_2858	-	-	Supercontig_2.6:1010187-1011360	-	-	210.862	205.177	216.547	OK
CNBG_2764	-	-	CNBG_2764	-	-	Supercontig_2.6:751909-752803	-	-	210.741	203.491	217.99	OK
CNBG_6022	-	-	CNBG_6022	-	-	Supercontig_2.20:239942-241341	-	-	210.004	204.91	215.098	OK
CNBG_4258	-	-	CNBG_4258	-	-	Supercontig_2.11:34208-36062	-	-	209.993	205.684	214.301	OK
CNBG_5598	-	-	CNBG_5598	-	-	Supercontig_2.16:553167-554955	-	-	209.62	204.721	214.519	OK
CNBG_4942	-	-	CNBG_4942	-	-	Supercontig_2.13:617770-620470	-	-	209.395	205.725	213.065	OK
CNBG_2498	-	-	CNBG_2498	-	-	Supercontig_2.6:45066-46757	-	-	209.214	204.558	213.87	OK
CNBG_1760	-	-	CNBG_1760	-	-	Supercontig_2.4:527141-529309	-	-	209.206	205.011	213.401	OK
CNBG_5758	-	-	CNBG_5758	-	-	Supercontig_2.19:22514-24089	-	-	208.671	203.837	213.505	OK
CNBG_2348	-	-	CNBG_2348	-	-	Supercontig_2.5:851235-853073	-	-	208.642	203.977	213.307	OK
CNBG_5572	-	-	CNBG_5572	-	-	Supercontig_2.16:479494-480179	-	-	206.929	197.351	216.507	OK
CNBG_5923	-	-	CNBG_5923	-	-	Supercontig_2.18:264720-266298	-	-	206.51	199.897	213.122	OK
CNBG_1318	-	-	CNBG_1318	-	-	Supercontig_2.3:706860-707740	-	-	206.496	199.72	213.272	OK
CNBG_3030	-	-	CNBG_3030	-	-	Supercontig_2.7:278153-280624	-	-	206.336	202.794	209.879	OK
CNBG_3070	-	-	CNBG_3070	-	-	Supercontig_2.7:385944-387166	-	-	206.276	200.54	212.013	OK
CNBG_0334	-	-	CNBG_0334	-	-	Supercontig_2.1:943677-944411	-	-	206.273	197.283	215.262	OK
CNBG_1979	-	-	CNBG_1979	-	-	Supercontig_2.4:1149187-1149908	-	-	206.213	199.129	213.298	OK
CNBG_2289	-	-	CNBG_2289	-	-	Supercontig_2.5:712455-714494	-	-	206.187	202.172	210.202	OK
CNBG_9504	-	-	CNBG_9504	-	-	Supercontig_2.12:497434-499676	-	-	206.139	202.204	210.073	OK
CNBG_4517	-	-	CNBG_4517	-	-	Supercontig_2.12:69800-71417	-	-	206.037	201.577	210.497	OK
CNBG_3213	-	-	CNBG_3213	-	-	Supercontig_2.7:806999-809387	-	-	205.74	202.32	209.161	OK
CNBG_2306	-	-	CNBG_2306	-	-	Supercontig_2.5:749850-750646	-	-	205.665	199.365	211.966	OK
CNBG_4552	-	-	CNBG_4552	-	-	Supercontig_2.12:177553-180336	-	-	205.477	202.255	208.698	OK
CNBG_3516	-	-	CNBG_3516	-	-	Supercontig_2.8:512832-515959	-	-	205.452	202.196	208.709	OK
CNBG_9454	-	-	CNBG_9454	-	-	Supercontig_2.11:46418-46968	-	-	205.45	197.202	213.698	OK
CNBG_1990	-	-	CNBG_1990	-	-	Supercontig_2.4:1180782-1182724	-	-	205.224	201.413	209.035	OK
CNBG_0979	-	-	CNBG_0979	-	-	Supercontig_2.2:1170813-1173486	-	-	204.984	201.511	208.457	OK
CNBG_3293	-	-	CNBG_3293	-	-	Supercontig_2.7:1049895-1050747	-	-	204.815	197.955	211.676	OK
CNBG_2443	-	-	CNBG_2443	-	-	Supercontig_2.5:1109594-1112205	-	-	204.754	201.128	208.38	OK
CNBG_2494	-	-	CNBG_2494	-	-	Supercontig_2.6:32156-33403	-	-	204.638	198.667	210.609	OK
CNBG_1135	-	-	CNBG_1135	-	-	Supercontig_2.3:149619-153406	-	-	204.209	201.512	206.907	OK
CNBG_2002	-	-	CNBG_2002	-	-	Supercontig_2.4:1219758-1222906	-	-	204.206	201.012	207.399	OK
CNBG_0161	-	-	CNBG_0161	-	-	Supercontig_2.1:442053-445070	-	-	203.793	200.797	206.788	OK
CNBG_9157	-	-	CNBG_9157	-	-	Supercontig_2.4:75784-76276	-	-	203.624	194.596	212.652	OK
CNBG_2806	-	-	CNBG_2806	-	-	Supercontig_2.6:875586-876315	-	-	203.436	194.551	212.322	OK
CNBG_1128	-	-	CNBG_1128	-	-	Supercontig_2.3:129812-130593	-	-	202.409	194.123	210.695	OK
CNBG_2359	-	-	CNBG_2359	-	-	Supercontig_2.5:883343-884519	-	-	201.788	196.264	207.313	OK
CNBG_1261	-	-	CNBG_1261	-	-	Supercontig_2.3:529434-530535	-	-	201.631	196.241	207.021	OK
CNBG_2341	-	-	CNBG_2341	-	-	Supercontig_2.5:833473-834683	-	-	201.417	196.039	206.796	OK
CNBG_1226	-	-	CNBG_1226	-	-	Supercontig_2.3:428240-430731	-	-	200.624	196.755	204.492	OK
CNBG_3592	-	-	CNBG_3592	-	-	Supercontig_2.8:722322-725450	-	-	199.22	193.312	205.128	OK
CNBG_3753	-	-	CNBG_3753	-	-	Supercontig_2.10:107841-109904	-	-	198.682	194.779	202.585	OK
CNBG_3522	-	-	CNBG_3522	-	-	Supercontig_2.8:525594-526493	-	-	198.607	192.691	204.524	OK
CNBG_1116	-	-	CNBG_1116	-	-	Supercontig_2.3:96940-98653	-	-	198.312	194.086	202.538	OK
CNBG_5953	-	-	CNBG_5953	-	-	Supercontig_2.20:56367-57356	-	-	198.306	191.898	204.714	OK
CNBG_6073	-	-	CNBG_6073	-	-	Supercontig_2.21:144250-145134	-	-	198.192	190.642	205.742	OK
CNBG_5571	-	-	CNBG_5571	-	-	Supercontig_2.16:476187-479028	-	-	198.062	195.01	201.114	OK
CNBG_4072	-	-	CNBG_4072	-	-	Supercontig_2.9:253788-254923	-	-	197.714	192.258	203.169	OK
CNBG_0356	-	-	CNBG_0356	-	-	Supercontig_2.1:991275-991986	-	-	197.493	190.435	204.551	OK
CNBG_9494	-	-	CNBG_9494	-	-	Supercontig_2.12:331055-331739	-	-	197.016	189.057	204.975	OK
CNBG_2741	-	-	CNBG_2741	-	-	Supercontig_2.6:702698-704761	-	-	196.594	192.826	200.362	OK
CNBG_1413	-	-	CNBG_1413	-	-	Supercontig_2.3:966397-968694	-	-	196.501	192.706	200.296	OK
CNBG_2484	-	-	CNBG_2484	-	-	Supercontig_2.5:1236561-1237684	-	-	195.925	189.317	202.533	OK
CNBG_0822	-	-	CNBG_0822	-	-	Supercontig_2.2:734525-735782	-	-	195.851	190.682	201.021	OK
CNBG_1904	-	-	CNBG_1904	-	-	Supercontig_2.4:922959-927557	-	-	195.632	192.785	198.479	OK
CNBG_2503	-	-	CNBG_2503	-	-	Supercontig_2.6:57966-61520	-	-	195.308	192.506	198.111	OK
CNBG_9030	-	-	CNBG_9030	-	-	Supercontig_2.1:863124-863677	-	-	194.631	184.988	204.274	OK
CNBG_1141	-	-	CNBG_1141	-	-	Supercontig_2.3:171618-172835	-	-	194.631	188.46	200.803	OK
CNBG_5069	-	-	CNBG_5069	-	-	Supercontig_2.14:334277-334959	-	-	194.25	185.859	202.64	OK
CNBG_1852	-	-	CNBG_1852	-	-	Supercontig_2.4:762325-764800	-	-	194.189	190.745	197.632	OK
CNBG_5296	-	-	CNBG_5296	-	-	Supercontig_2.15:325219-326339	-	-	194.112	186.774	201.45	OK
CNBG_3687	-	-	CNBG_3687	-	-	Supercontig_2.8:968952-971863	-	-	193.88	190.56	197.2	OK
CNBG_4195	-	-	CNBG_4195	-	-	Supercontig_2.9:576179-577347	-	-	193.364	187.547	199.182	OK
CNBG_0687	-	-	CNBG_0687	-	-	Supercontig_2.2:366696-369427	-	-	193.104	189.936	196.273	OK
CNBG_0598	-	-	CNBG_0598	-	-	Supercontig_2.2:132953-135024	-	-	192.628	188.682	196.575	OK
CNBG_4742	-	-	CNBG_4742	-	-	Supercontig_2.13:10296-12242	-	-	192.427	188.101	196.753	OK
CNBG_2310	-	-	CNBG_2310	-	-	Supercontig_2.5:759512-761616	-	-	192.049	187.735	196.362	OK
CNBG_9365	-	-	CNBG_9365	-	-	Supercontig_2.8:426494-427056	-	-	191.773	175.739	207.807	OK
CNBG_2515	-	-	CNBG_2515	-	-	Supercontig_2.6:83931-85559	-	-	191.644	187.058	196.229	OK
CNBG_5083	-	-	CNBG_5083	-	-	Supercontig_2.14:369626-372057	-	-	191.184	187.655	194.713	OK
CNBG_2231	-	-	CNBG_2231	-	-	Supercontig_2.5:549966-551546	-	-	191.053	186.115	195.99	OK
CNBG_4157	-	-	CNBG_4157	-	-	Supercontig_2.9:470320-473395	-	-	190.528	187.617	193.44	OK
CNBG_2972	-	-	CNBG_2972	-	-	Supercontig_2.7:113977-115775	-	-	190.158	186.207	194.109	OK
CNBG_9040	-	-	CNBG_9040	-	-	Supercontig_2.1:1052563-1054545	-	-	189.758	184.271	195.246	OK
CNBG_0749	-	-	CNBG_0749	-	-	Supercontig_2.2:527167-528540	-	-	189.404	184.46	194.348	OK
CNBG_5221	-	-	CNBG_5221	-	-	Supercontig_2.15:139278-140903	-	-	189.254	184.543	193.965	OK
CNBG_2859	-	-	CNBG_2859	-	-	Supercontig_2.6:1011631-1012825	-	-	189.087	184.273	193.902	OK
CNBG_4424	-	-	CNBG_4424	-	-	Supercontig_2.11:485276-488613	-	-	189.046	186.374	191.717	OK
CNBG_2888	-	-	CNBG_2888	-	-	Supercontig_2.6:1089223-1089935	-	-	188.269	178.986	197.552	OK
CNBG_1362	-	-	CNBG_1362	-	-	Supercontig_2.3:818907-820419	-	-	188.146	183.67	192.621	OK
CNBG_0432	-	-	CNBG_0432	-	-	Supercontig_2.1:1207490-1210023	-	-	188.088	184.669	191.507	OK
CNBG_1438	-	-	CNBG_1438	-	-	Supercontig_2.3:1028298-1028879	-	-	187.99	179.02	196.959	OK
CNBG_3280	-	-	CNBG_3280	-	-	Supercontig_2.7:1016277-1016828	-	-	187.938	177.552	198.323	OK
CNBG_3297	-	-	CNBG_3297	-	-	Supercontig_2.7:1061507-1063852	-	-	187.753	183.883	191.623	OK
CNBG_0799	-	-	CNBG_0799	-	-	Supercontig_2.2:655340-659514	-	-	187.721	185.285	190.158	OK
CNBG_4402	-	-	CNBG_4402	-	-	Supercontig_2.11:418936-421734	-	-	187.537	184.529	190.546	OK
CNBG_9041	-	-	CNBG_9041	-	-	Supercontig_2.1:1199266-1201142	-	-	187.492	183.532	191.453	OK
CNBG_2903	-	-	CNBG_2903	-	-	Supercontig_2.6:1136569-1138172	-	-	187.237	182.852	191.622	OK
CNBG_2649	-	-	CNBG_2649	-	-	Supercontig_2.6:446805-448172	-	-	187.193	182.103	192.284	OK
CNBG_1861	-	-	CNBG_1861	-	-	Supercontig_2.4:789831-791669	-	-	187.043	182.86	191.225	OK
CNBG_4422	-	-	CNBG_4422	-	-	Supercontig_2.11:479551-480222	-	-	186.614	177.482	195.747	OK
CNBG_0785	-	-	CNBG_0785	-	-	Supercontig_2.2:622032-623412	-	-	186.443	181.661	191.224	OK
CNBG_0392	-	-	CNBG_0392	-	-	Supercontig_2.1:1097633-1099831	-	-	186.257	182.78	189.734	OK
CNBG_1668	-	-	CNBG_1668	-	-	Supercontig_2.4:275150-276871	-	-	186.051	181.954	190.147	OK
CNBG_1995	-	-	CNBG_1995	-	-	Supercontig_2.4:1196647-1197736	-	-	185.972	180.769	191.176	OK
CNBG_1394	-	-	CNBG_1394	-	-	Supercontig_2.3:920442-924413	-	-	185.824	183.294	188.354	OK
CNBG_3319	-	-	CNBG_3319	-	-	Supercontig_2.8:8731-10720	-	-	185.785	181.934	189.636	OK
CNBG_2425	-	-	CNBG_2425	-	-	Supercontig_2.5:1068295-1069248	-	-	185.495	178.919	192.072	OK
CNBG_2539	-	-	CNBG_2539	-	-	Supercontig_2.6:157774-158911	-	-	185.133	179.851	190.414	OK
CNBG_5629	-	-	CNBG_5629	-	-	Supercontig_2.17:76246-80736	-	-	185.061	182.704	187.418	OK
CNBG_9324	-	-	CNBG_9324	-	-	Supercontig_2.7:382598-383426	-	-	185.019	177.394	192.644	OK
CNBG_2453	-	-	CNBG_2453	-	-	Supercontig_2.5:1142400-1144271	-	-	185.011	181.191	188.83	OK
CNBG_5484	-	-	CNBG_5484	-	-	Supercontig_2.16:272129-273264	-	-	184.744	179.632	189.857	OK
CNBG_4964	-	-	CNBG_4964	-	-	Supercontig_2.14:30638-37381	-	-	184.396	182.496	186.296	OK
CNBG_3878	-	-	CNBG_3878	-	-	Supercontig_2.10:466424-468090	-	-	184.376	179.963	188.789	OK
CNBG_2299	-	-	CNBG_2299	-	-	Supercontig_2.5:733039-734415	-	-	184.272	179.414	189.129	OK
CNBG_0531	-	-	CNBG_0531	-	-	Supercontig_2.1:1470424-1472325	-	-	184.201	180.486	187.915	OK
CNBG_2196	-	-	CNBG_2196	-	-	Supercontig_2.5:458709-461026	-	-	183.806	180.017	187.596	OK
CNBG_1986	-	-	CNBG_1986	-	-	Supercontig_2.4:1168321-1170648	-	-	183.499	175.143	191.854	OK
CNBG_4763	-	-	CNBG_4763	-	-	Supercontig_2.13:66933-69191	-	-	183.077	178.818	187.336	OK
CNBG_3126	-	-	CNBG_3126	-	-	Supercontig_2.7:551251-553197	-	-	183.075	179.079	187.071	OK
CNBG_5302	-	-	CNBG_5302	-	-	Supercontig_2.15:342643-344262	-	-	182.908	178.57	187.247	OK
CNBG_2608	-	-	CNBG_2608	-	-	Supercontig_2.6:330509-331687	-	-	182.786	177.038	188.534	OK
CNBG_2346	-	-	CNBG_2346	-	-	Supercontig_2.5:847339-849335	-	-	182.699	178.881	186.516	OK
CNBG_5321	-	-	CNBG_5321	-	-	Supercontig_2.15:410411-412449	-	-	182.672	178.474	186.869	OK
CNBG_1349	-	-	CNBG_1349	-	-	Supercontig_2.3:787003-787658	-	-	181.315	173.35	189.28	OK
CNBG_0427	-	-	CNBG_0427	-	-	Supercontig_2.1:1191661-1193586	-	-	181.297	176.746	185.848	OK
CNBG_1550	-	-	CNBG_1550	-	-	Supercontig_2.3:1323474-1325368	-	-	180.877	176.574	185.18	OK
CNBG_4136	-	-	CNBG_4136	-	-	Supercontig_2.9:418209-418775	-	-	180.502	170.446	190.558	OK
CNBG_2753	-	-	CNBG_2753	-	-	Supercontig_2.6:728164-731011	-	-	180.452	177.573	183.331	OK
CNBG_9386	-	-	CNBG_9386	-	-	Supercontig_2.8:872701-877385	-	-	180.28	178.017	182.543	OK
CNBG_0924	-	-	CNBG_0924	-	-	Supercontig_2.2:1005133-1006461	-	-	180.189	174.373	186.004	OK
CNBG_5142	-	-	CNBG_5142	-	-	Supercontig_2.14:543739-547181	-	-	180.121	177.431	182.811	OK
CNBG_0009	-	-	CNBG_0009	-	-	Supercontig_2.1:32327-34201	-	-	179.901	176.129	183.672	OK
CNBG_1839	-	-	CNBG_1839	-	-	Supercontig_2.4:725047-725920	-	-	179.879	172.744	187.015	OK
CNBG_2726	-	-	CNBG_2726	-	-	Supercontig_2.6:662674-665207	-	-	179.776	176.226	183.326	OK
CNBG_4444	-	-	CNBG_4444	-	-	Supercontig_2.11:546360-548907	-	-	179.624	176.47	182.779	OK
CNBG_5369	-	-	CNBG_5369	-	-	Supercontig_2.15:541565-542439	-	-	178.609	170.154	187.064	OK
CNBG_5271	-	-	CNBG_5271	-	-	Supercontig_2.15:267068-268696	-	-	178.405	173.901	182.909	OK
CNBG_0559	-	-	CNBG_0559	-	-	Supercontig_2.2:38590-40065	-	-	178.36	173.978	182.741	OK
CNBG_5280	-	-	CNBG_5280	-	-	Supercontig_2.15:289045-290051	-	-	178.095	172.43	183.761	OK
CNBG_3045	-	-	CNBG_3045	-	-	Supercontig_2.7:325740-327641	-	-	178.091	174.352	181.831	OK
CNBG_3770	-	-	CNBG_3770	-	-	Supercontig_2.10:157016-157611	-	-	177.578	169.781	185.375	OK
CNBG_5127	-	-	CNBG_5127	-	-	Supercontig_2.14:493118-497007	-	-	177.576	174.824	180.327	OK
CNBG_0096	-	-	CNBG_0096	-	-	Supercontig_2.1:260886-262702	-	-	177.562	173.731	181.392	OK
CNBG_1676	-	-	CNBG_1676	-	-	Supercontig_2.4:294711-296638	-	-	177.131	173.28	180.982	OK
CNBG_0840	-	-	CNBG_0840	-	-	Supercontig_2.2:783450-785069	-	-	176.939	172.36	181.519	OK
CNBG_2759	-	-	CNBG_2759	-	-	Supercontig_2.6:743541-745289	-	-	176.929	172.637	181.221	OK
CNBG_5188	-	-	CNBG_5188	-	-	Supercontig_2.15:51708-53044	-	-	176.163	168.08	184.246	OK
CNBG_4206	-	-	CNBG_4206	-	-	Supercontig_2.9:603476-604932	-	-	176.146	171.826	180.465	OK
CNBG_0461	-	-	CNBG_0461	-	-	Supercontig_2.1:1282288-1285124	-	-	176.098	172.991	179.205	OK
CNBG_2720	-	-	CNBG_2720	-	-	Supercontig_2.6:647072-647711	-	-	176.087	166.553	185.622	OK
CNBG_3958	-	-	CNBG_3958	-	-	Supercontig_2.10:689286-690366	-	-	175.933	170.54	181.326	OK
CNBG_2078	-	-	CNBG_2078	-	-	Supercontig_2.5:138525-141848	-	-	175.92	173.324	178.515	OK
CNBG_3884	-	-	CNBG_3884	-	-	Supercontig_2.10:478145-478949	-	-	175.66	168.392	182.927	OK
CNBG_6192	-	-	CNBG_6192	-	-	Supercontig_2.24:53747-54436	-	-	175.566	168.149	182.983	OK
CNBG_1461	-	-	CNBG_1461	-	-	Supercontig_2.3:1082972-1084936	-	-	175.515	171.882	179.149	OK
CNBG_4450	-	-	CNBG_4450	-	-	Supercontig_2.11:563625-565094	-	-	175.476	171.071	179.88	OK
CNBG_5111	-	-	CNBG_5111	-	-	Supercontig_2.14:445506-446166	-	-	175.248	166.522	183.975	OK
CNBG_5046	-	-	CNBG_5046	-	-	Supercontig_2.14:274629-275416	-	-	174.706	166.547	182.865	OK
CNBG_5114	-	-	CNBG_5114	-	-	Supercontig_2.14:448904-449960	-	-	174.695	169.561	179.829	OK
CNBG_2010	-	-	CNBG_2010	-	-	Supercontig_2.4:1246250-1248231	-	-	174.548	170.719	178.378	OK
CNBG_4243	-	-	CNBG_4243	-	-	Supercontig_2.9:711465-712263	-	-	173.818	167.562	180.073	OK
CNBG_2266	-	-	CNBG_2266	-	-	Supercontig_2.5:658267-660333	-	-	173.611	169.744	177.478	OK
CNBG_4532	-	-	CNBG_4532	-	-	Supercontig_2.12:121015-122592	-	-	173.544	169.491	177.597	OK
CNBG_1095	-	-	CNBG_1095	-	-	Supercontig_2.3:45270-46626	-	-	173.436	168.96	177.912	OK
CNBG_3756	-	-	CNBG_3756	-	-	Supercontig_2.10:119082-121483	-	-	173.106	170.007	176.205	OK
CNBG_3626	-	-	CNBG_3626	-	-	Supercontig_2.8:812071-813417	-	-	172.931	168.012	177.849	OK
CNBG_4641	-	-	CNBG_4641	-	-	Supercontig_2.12:424206-426945	-	-	172.7	169.64	175.761	OK
CNBG_6088	-	-	CNBG_6088	-	-	Supercontig_2.21:196640-202203	-	-	172.633	170.567	174.699	OK
CNBG_2864	-	-	CNBG_2864	-	-	Supercontig_2.6:1023055-1024012	-	-	172.542	166.76	178.324	OK
CNBG_2619	-	-	CNBG_2619	-	-	Supercontig_2.6:357390-358729	-	-	172.023	167.251	176.795	OK
CNBG_9314	-	-	CNBG_9314	-	-	Supercontig_2.7:92105-94591	-	-	172.011	168.905	175.117	OK
CNBG_3374	-	-	CNBG_3374	-	-	Supercontig_2.8:159941-163528	-	-	171.82	169.21	174.43	OK
CNBG_1678	-	-	CNBG_1678	-	-	Supercontig_2.4:302070-303153	-	-	171.725	166.28	177.17	OK
CNBG_1541	-	-	CNBG_1541	-	-	Supercontig_2.3:1302811-1303725	-	-	171.713	164.081	179.345	OK
CNBG_2167	-	-	CNBG_2167	-	-	Supercontig_2.5:388736-389386	-	-	171.068	163.963	178.173	OK
CNBG_1411	-	-	CNBG_1411	-	-	Supercontig_2.3:962728-963378	-	-	170.953	162.826	179.08	OK
CNBG_2583	-	-	CNBG_2583	-	-	Supercontig_2.6:262581-265236	-	-	170.912	167.862	173.961	OK
CNBG_4886	-	-	CNBG_4886	-	-	Supercontig_2.13:447316-448191	-	-	170.748	164.238	177.258	OK
CNBG_1944	-	-	CNBG_1944	-	-	Supercontig_2.4:1033795-1035373	-	-	170.662	166.442	174.883	OK
CNBG_5932	-	-	CNBG_5932	-	-	Supercontig_2.20:6184-7624	-	-	170.657	166.373	174.94	OK
CNBG_4276	-	-	CNBG_4276	-	-	Supercontig_2.11:82722-83631	-	-	170.6	164.743	176.458	OK
CNBG_0078	-	-	CNBG_0078	-	-	Supercontig_2.1:217147-219500	-	-	170.431	167.251	173.612	OK
CNBG_3489	-	-	CNBG_3489	-	-	Supercontig_2.8:443131-443844	-	-	169.505	162.543	176.467	OK
CNBG_4399	-	-	CNBG_4399	-	-	Supercontig_2.11:413434-415048	-	-	169.502	164.992	174.012	OK
CNBG_9142	-	-	CNBG_9142	-	-	Supercontig_2.3:1293918-1297109	-	-	169.404	166.718	172.09	OK
CNBG_3802	-	-	CNBG_3802	-	-	Supercontig_2.10:244154-248288	-	-	169.369	167.032	171.707	OK
CNBG_9107	-	-	CNBG_9107	-	-	Supercontig_2.3:256739-259732	-	-	169.263	166.417	172.109	OK
CNBG_5079	-	-	CNBG_5079	-	-	Supercontig_2.14:359117-362649	-	-	169.254	166.727	171.782	OK
CNBG_3902	-	-	CNBG_3902	-	-	Supercontig_2.10:525279-525994	-	-	169.125	133.757	204.493	OK
CNBG_1585	-	-	CNBG_1585	-	-	Supercontig_2.4:15980-17515	-	-	168.919	164.799	173.038	OK
CNBG_5673	-	-	CNBG_5673	-	-	Supercontig_2.17:192383-193492	-	-	168.836	162.792	174.881	OK
CNBG_1284	-	-	CNBG_1284	-	-	Supercontig_2.3:588001-589627	-	-	168.779	164.894	172.664	OK
CNBG_1864	-	-	CNBG_1864	-	-	Supercontig_2.4:798803-799839	-	-	168.555	163.432	173.678	OK
CNBG_3924	-	-	CNBG_3924	-	-	Supercontig_2.10:588774-589874	-	-	168.114	162.346	173.882	OK
CNBG_1732	-	-	CNBG_1732	-	-	Supercontig_2.4:447157-450671	-	-	167.835	165.255	170.414	OK
CNBG_3558	-	-	CNBG_3558	-	-	Supercontig_2.8:628305-629192	-	-	167.623	161.853	173.392	OK
CNBG_4364	-	-	CNBG_4364	-	-	Supercontig_2.11:315394-316006	-	-	167.556	160.713	174.4	OK
CNBG_1375	-	-	CNBG_1375	-	-	Supercontig_2.3:861141-865960	-	-	167.508	165.331	169.685	OK
CNBG_9699	-	-	CNBG_9699	-	-	Supercontig_2.6:736099-737014	-	-	167.488	162.321	172.655	OK
CNBG_5163	-	-	CNBG_5163	-	-	Supercontig_2.14:614051-615094	-	-	167.486	162.585	172.387	OK
CNBG_5432	-	-	CNBG_5432	-	-	Supercontig_2.16:132383-133125	-	-	167.307	161.37	173.243	OK
CNBG_2235	-	-	CNBG_2235	-	-	Supercontig_2.5:559725-560975	-	-	167.226	161.453	173	OK
CNBG_0820	-	-	CNBG_0820	-	-	Supercontig_2.2:727688-729692	-	-	167.01	163.525	170.494	OK
CNBG_1779	-	-	CNBG_1779	-	-	Supercontig_2.4:575654-577190	-	-	166.858	161.567	172.149	OK
CNBG_2876	-	-	CNBG_2876	-	-	Supercontig_2.6:1056045-1057891	-	-	166.733	161.412	172.054	OK
CNBG_5254	-	-	CNBG_5254	-	-	Supercontig_2.15:229026-229998	-	-	166.729	161.031	172.428	OK
CNBG_5028	-	-	CNBG_5028	-	-	Supercontig_2.14:228638-230332	-	-	166.493	162.368	170.619	OK
CNBG_4910	-	-	CNBG_4910	-	-	Supercontig_2.13:533004-535152	-	-	166.363	163.048	169.678	OK
CNBG_3567	-	-	CNBG_3567	-	-	Supercontig_2.8:646896-647573	-	-	166.173	158.475	173.87	OK
CNBG_1302	-	-	CNBG_1302	-	-	Supercontig_2.3:659457-660478	-	-	165.62	160.184	171.055	OK
CNBG_5411	-	-	CNBG_5411	-	-	Supercontig_2.16:84338-86216	-	-	165.517	161.938	169.096	OK
CNBG_3232	-	-	CNBG_3232	-	-	Supercontig_2.7:862108-863507	-	-	165.49	161.073	169.907	OK
CNBG_4139	-	-	CNBG_4139	-	-	Supercontig_2.9:423796-428696	-	-	165.481	163.402	167.561	OK
CNBG_1528	-	-	CNBG_1528	-	-	Supercontig_2.3:1274650-1275394	-	-	165.299	158.277	172.32	OK
CNBG_3854	-	-	CNBG_3854	-	-	Supercontig_2.10:385890-386558	-	-	164.907	156.562	173.252	OK
CNBG_5133	-	-	CNBG_5133	-	-	Supercontig_2.14:514853-516438	-	-	164.732	160.869	168.595	OK
CNBG_4011	-	-	CNBG_4011	-	-	Supercontig_2.9:99666-104017	-	-	164.41	162.214	166.606	OK
CNBG_1912	-	-	CNBG_1912	-	-	Supercontig_2.4:944566-947268	-	-	163.802	160.54	167.065	OK
CNBG_1039	-	-	CNBG_1039	-	-	Supercontig_2.2:1340870-1343115	-	-	163.51	159.976	167.045	OK
CNBG_2810	-	-	CNBG_2810	-	-	Supercontig_2.6:881171-882304	-	-	163.42	158.264	168.576	OK
CNBG_4205	-	-	CNBG_4205	-	-	Supercontig_2.9:602186-603240	-	-	163.37	158.205	168.535	OK
CNBG_1022	-	-	CNBG_1022	-	-	Supercontig_2.2:1295364-1298343	-	-	163.035	160.231	165.839	OK
CNBG_9657	-	-	CNBG_9657	-	-	Supercontig_2.21:70201-72997	-	-	162.92	160.096	165.743	OK
CNBG_2153	-	-	CNBG_2153	-	-	Supercontig_2.5:350884-352017	-	-	162.785	157.288	168.283	OK
CNBG_3872	-	-	CNBG_3872	-	-	Supercontig_2.10:444936-447082	-	-	162.609	159.23	165.988	OK
CNBG_1925	-	-	CNBG_1925	-	-	Supercontig_2.4:978091-980245	-	-	162.317	158.803	165.832	OK
CNBG_0077	-	-	CNBG_0077	-	-	Supercontig_2.1:212723-216289	-	-	162.103	159.619	164.587	OK
CNBG_5794	-	-	CNBG_5794	-	-	Supercontig_2.19:116708-119206	-	-	161.966	158.707	165.225	OK
CNBG_5521	-	-	CNBG_5521	-	-	Supercontig_2.16:346572-348303	-	-	161.938	158.131	165.745	OK
CNBG_6092	-	-	CNBG_6092	-	-	Supercontig_2.22:8147-9257	-	-	161.826	156.275	167.378	OK
CNBG_1697	-	-	CNBG_1697	-	-	Supercontig_2.4:348641-349375	-	-	161.789	152.639	170.938	OK
CNBG_3367	-	-	CNBG_3367	-	-	Supercontig_2.8:136393-138987	-	-	161.262	157.976	164.549	OK
CNBG_2349	-	-	CNBG_2349	-	-	Supercontig_2.5:853316-855535	-	-	161.234	157.579	164.889	OK
CNBG_3141	-	-	CNBG_3141	-	-	Supercontig_2.7:603100-604480	-	-	161.209	156.924	165.493	OK
CNBG_2023	-	-	CNBG_2023	-	-	Supercontig_2.4:1291470-1293011	-	-	161.187	157.053	165.321	OK
CNBG_4956	-	-	CNBG_4956	-	-	Supercontig_2.14:13918-14176	-	-	161.058	123.379	198.737	OK
CNBG_9183	-	-	CNBG_9183	-	-	Supercontig_2.4:751115-751815	-	-	161.013	153.969	168.057	OK
CNBG_4585	-	-	CNBG_4585	-	-	Supercontig_2.12:269688-272123	-	-	160.91	157.654	164.167	OK
CNBG_3418	-	-	CNBG_3418	-	-	Supercontig_2.8:267772-268760	-	-	160.705	154.773	166.637	OK
CNBG_5371	-	-	CNBG_5371	-	-	Supercontig_2.15:544606-548489	-	-	160.576	157.917	163.234	OK
CNBG_5495	-	-	CNBG_5495	-	-	Supercontig_2.16:292674-295503	-	-	160.561	157.808	163.315	OK
CNBG_5427	-	-	CNBG_5427	-	-	Supercontig_2.16:121892-123003	-	-	160.469	154.559	166.379	OK
CNBG_0164	-	-	CNBG_0164	-	-	Supercontig_2.1:455005-458724	-	-	160.458	157.997	162.918	OK
CNBG_1939	-	-	CNBG_1939	-	-	Supercontig_2.4:1021529-1024252	-	-	160.227	157.344	163.11	OK
CNBG_1156	-	-	CNBG_1156	-	-	Supercontig_2.3:230485-232229	-	-	160.11	156.51	163.71	OK
CNBG_4108	-	-	CNBG_4108	-	-	Supercontig_2.9:343187-344138	-	-	159.847	150.108	169.586	OK
CNBG_0949	-	-	CNBG_0949	-	-	Supercontig_2.2:1077981-1079146	-	-	159.618	155.151	164.085	OK
CNBG_1953	-	-	CNBG_1953	-	-	Supercontig_2.4:1056049-1060249	-	-	159.132	156.83	161.434	OK
CNBG_5788	-	-	CNBG_5788	-	-	Supercontig_2.19:98441-99730	-	-	159.105	154.688	163.522	OK
CNBG_0564	-	-	CNBG_0564	-	-	Supercontig_2.2:49193-50618	-	-	158.733	154.253	163.213	OK
CNBG_5707	-	-	CNBG_5707	-	-	Supercontig_2.17:312563-314099	-	-	158.637	154.516	162.757	OK
CNBG_9282	-	-	CNBG_9282	-	-	Supercontig_2.6:727579-727936	-	-	157.913	144.028	171.798	OK
CNBG_3172	-	-	CNBG_3172	-	-	Supercontig_2.7:691710-692964	-	-	157.828	153.373	162.282	OK
CNBG_3554	-	-	CNBG_3554	-	-	Supercontig_2.8:613704-615136	-	-	157.706	153.86	161.552	OK
CNBG_1719	-	-	CNBG_1719	-	-	Supercontig_2.4:410808-413446	-	-	157.69	154.79	160.591	OK
CNBG_4601	-	-	CNBG_4601	-	-	Supercontig_2.12:305543-306578	-	-	157.673	152.117	163.23	OK
CNBG_0827	-	-	CNBG_0827	-	-	Supercontig_2.2:750389-751964	-	-	157.626	153.212	162.04	OK
CNBG_3164	-	-	CNBG_3164	-	-	Supercontig_2.7:671010-672389	-	-	157.589	152.804	162.374	OK
CNBG_4970	-	-	CNBG_4970	-	-	Supercontig_2.14:50808-53225	-	-	157.543	154.228	160.858	OK
CNBG_4329	-	-	CNBG_4329	-	-	Supercontig_2.11:214800-215595	-	-	157.494	151.696	163.292	OK
CNBG_4806	-	-	CNBG_4806	-	-	Supercontig_2.13:208411-210274	-	-	157.329	153.153	161.505	OK
CNBG_3408	-	-	CNBG_3408	-	-	Supercontig_2.8:249909-251418	-	-	157.155	152.611	161.7	OK
CNBG_5001	-	-	CNBG_5001	-	-	Supercontig_2.14:151037-153026	-	-	157.113	153.65	160.575	OK
CNBG_1133	-	-	CNBG_1133	-	-	Supercontig_2.3:146130-147081	-	-	156.921	151.846	161.996	OK
CNBG_2869	-	-	CNBG_2869	-	-	Supercontig_2.6:1038832-1040397	-	-	156.906	153.093	160.72	OK
CNBG_3532	-	-	CNBG_3532	-	-	Supercontig_2.8:552285-554235	-	-	156.803	152.616	160.99	OK
CNBG_3888	-	-	CNBG_3888	-	-	Supercontig_2.10:484986-486550	-	-	156.41	152.368	160.452	OK
CNBG_5061	-	-	CNBG_5061	-	-	Supercontig_2.14:319445-320218	-	-	156.084	149.852	162.316	OK
CNBG_2947	-	-	CNBG_2947	-	-	Supercontig_2.7:36324-37697	-	-	155.997	151.241	160.752	OK
CNBG_2686	-	-	CNBG_2686	-	-	Supercontig_2.6:547015-550817	-	-	155.728	153.378	158.078	OK
CNBG_2147	-	-	CNBG_2147	-	-	Supercontig_2.5:338510-340553	-	-	155.632	152.424	158.84	OK
CNBG_6122	-	-	CNBG_6122	-	-	Supercontig_2.22:87469-90063	-	-	155.399	152.572	158.225	OK
CNBG_2809	-	-	CNBG_2809	-	-	Supercontig_2.6:880301-880967	-	-	155.386	145.664	165.109	OK
CNBG_2999	-	-	CNBG_2999	-	-	Supercontig_2.7:184869-187131	-	-	155.035	151.617	158.454	OK
CNBG_0132	-	-	CNBG_0132	-	-	Supercontig_2.1:356320-359193	-	-	154.63	151.795	157.465	OK
CNBG_0859	-	-	CNBG_0859	-	-	Supercontig_2.2:840637-841058	-	-	154.515	141.318	167.713	OK
CNBG_1248	-	-	CNBG_1248	-	-	Supercontig_2.3:496991-499725	-	-	154.415	151.619	157.211	OK
CNBG_0315	-	-	CNBG_0315	-	-	Supercontig_2.1:888374-889595	-	-	154.355	149.949	158.762	OK
CNBG_1203	-	-	CNBG_1203	-	-	Supercontig_2.3:376153-378554	-	-	154.048	150.735	157.361	OK
CNBG_0699	-	-	CNBG_0699	-	-	Supercontig_2.2:402855-405497	-	-	153.915	151.035	156.795	OK
CNBG_3798	-	-	CNBG_3798	-	-	Supercontig_2.10:231773-232558	-	-	153.779	147.7	159.857	OK
CNBG_5119	-	-	CNBG_5119	-	-	Supercontig_2.14:466278-468922	-	-	153.678	150.283	157.073	OK
CNBG_4791	-	-	CNBG_4791	-	-	Supercontig_2.13:154663-156425	-	-	153.564	149.797	157.331	OK
CNBG_4501	-	-	CNBG_4501	-	-	Supercontig_2.12:23812-24559	-	-	153.351	145.809	160.893	OK
CNBG_1379	-	-	CNBG_1379	-	-	Supercontig_2.3:881487-883971	-	-	153.292	150.211	156.373	OK
CNBG_2823	-	-	CNBG_2823	-	-	Supercontig_2.6:911831-914709	-	-	153.251	150.465	156.036	OK
CNBG_1694	-	-	CNBG_1694	-	-	Supercontig_2.4:340815-342569	-	-	153.126	145.697	160.554	OK
CNBG_5637	-	-	CNBG_5637	-	-	Supercontig_2.17:100307-102694	-	-	152.894	149.473	156.315	OK
CNBG_1252	-	-	CNBG_1252	-	-	Supercontig_2.3:508311-509900	-	-	152.451	148.313	156.59	OK
CNBG_0168	-	-	CNBG_0168	-	-	Supercontig_2.1:471119-473671	-	-	151.827	148.587	155.066	OK
CNBG_9146	-	-	CNBG_9146	-	-	Supercontig_2.3:1328301-1329882	-	-	151.798	148.091	155.505	OK
CNBG_9567	-	-	CNBG_9567	-	-	Supercontig_2.14:601259-605679	-	-	151.646	149.556	153.736	OK
CNBG_2097	-	-	CNBG_2097	-	-	Supercontig_2.5:191175-194025	-	-	151.553	148.616	154.49	OK
CNBG_9029	-	-	CNBG_9029	-	-	Supercontig_2.1:826410-827289	-	-	151.449	145.674	157.225	OK
CNBG_1162	-	-	CNBG_1162	-	-	Supercontig_2.3:244825-248115	-	-	151.426	148.895	153.958	OK
CNBG_3084	-	-	CNBG_3084	-	-	Supercontig_2.7:428320-428802	-	-	151.173	141.256	161.09	OK
CNBG_0708	-	-	CNBG_0708	-	-	Supercontig_2.2:425232-427919	-	-	151.072	148.296	153.847	OK
CNBG_4845	-	-	CNBG_4845	-	-	Supercontig_2.13:313935-314821	-	-	150.553	144.398	156.708	OK
CNBG_2648	-	-	CNBG_2648	-	-	Supercontig_2.6:445475-446586	-	-	150.431	145.06	155.802	OK
CNBG_4055	-	-	CNBG_4055	-	-	Supercontig_2.9:216760-217482	-	-	150.347	142.328	158.366	OK
CNBG_3467	-	-	CNBG_3467	-	-	Supercontig_2.8:377846-378345	-	-	150.094	141.525	158.663	OK
CNBG_2513	-	-	CNBG_2513	-	-	Supercontig_2.6:80303-81667	-	-	150.011	145.73	154.291	OK
CNBG_2291	-	-	CNBG_2291	-	-	Supercontig_2.5:715902-716740	-	-	149.784	144.382	155.185	OK
CNBG_4802	-	-	CNBG_4802	-	-	Supercontig_2.13:185985-188974	-	-	149.168	146.638	151.698	OK
CNBG_0106	-	-	CNBG_0106	-	-	Supercontig_2.1:288897-290210	-	-	148.939	144.499	153.379	OK
CNBG_2016	-	-	CNBG_2016	-	-	Supercontig_2.4:1264546-1266490	-	-	148.934	145.312	152.556	OK
CNBG_4110	-	-	CNBG_4110	-	-	Supercontig_2.9:347376-348888	-	-	148.909	145.202	152.616	OK
CNBG_5285	-	-	CNBG_5285	-	-	Supercontig_2.15:298123-299042	-	-	148.801	142.385	155.218	OK
CNBG_1984	-	-	CNBG_1984	-	-	Supercontig_2.4:1162235-1164232	-	-	148.258	144.51	152.005	OK
CNBG_4137	-	-	CNBG_4137	-	-	Supercontig_2.9:419301-420909	-	-	148.243	144.399	152.087	OK
CNBG_4278	-	-	CNBG_4278	-	-	Supercontig_2.11:84849-86558	-	-	148.156	144.553	151.758	OK
CNBG_4677	-	-	CNBG_4677	-	-	Supercontig_2.12:515776-517652	-	-	147.881	144.425	151.336	OK
CNBG_0046	-	-	CNBG_0046	-	-	Supercontig_2.1:130953-132870	-	-	147.359	143.996	150.721	OK
CNBG_3846	-	-	CNBG_3846	-	-	Supercontig_2.10:365432-369101	-	-	147.296	144.992	149.599	OK
CNBG_4388	-	-	CNBG_4388	-	-	Supercontig_2.11:380675-381661	-	-	146.833	141.904	151.762	OK
CNBG_4992	-	-	CNBG_4992	-	-	Supercontig_2.14:127581-128236	-	-	146.529	139.594	153.463	OK
CNBG_6203	-	-	CNBG_6203	-	-	Supercontig_2.24:78360-81531	-	-	146.407	143.902	148.913	OK
CNBG_4124	-	-	CNBG_4124	-	-	Supercontig_2.9:387600-388729	-	-	146.304	141.572	151.036	OK
CNBG_2490	-	-	CNBG_2490	-	-	Supercontig_2.6:11225-12687	-	-	146.291	142.191	150.391	OK
CNBG_5638	-	-	CNBG_5638	-	-	Supercontig_2.17:102727-104701	-	-	146.073	142.79	149.355	OK
CNBG_6181	-	-	CNBG_6181	-	-	Supercontig_2.24:18908-19659	-	-	146.061	139.034	153.088	OK
CNBG_9673	-	-	CNBG_9673	-	-	Supercontig_2.23:81916-83105	-	-	145.736	140.312	151.16	OK
CNBG_3517	-	-	CNBG_3517	-	-	Supercontig_2.8:516042-518149	-	-	145.714	142.685	148.742	OK
CNBG_5068	-	-	CNBG_5068	-	-	Supercontig_2.14:331308-332860	-	-	145.679	141.88	149.479	OK
CNBG_2790	-	-	CNBG_2790	-	-	Supercontig_2.6:819008-819744	-	-	145.665	139.454	151.876	OK
CNBG_5854	-	-	CNBG_5854	-	-	Supercontig_2.18:12011-15080	-	-	145.345	142.891	147.8	OK
CNBG_3292	-	-	CNBG_3292	-	-	Supercontig_2.7:1047075-1049865	-	-	144.834	142.048	147.62	OK
CNBG_0479	-	-	CNBG_0479	-	-	Supercontig_2.1:1332645-1333325	-	-	144.561	137.563	151.558	OK
CNBG_1975	-	-	CNBG_1975	-	-	Supercontig_2.4:1135768-1137634	-	-	144.559	141.264	147.855	OK
CNBG_5709	-	-	CNBG_5709	-	-	Supercontig_2.17:317631-319016	-	-	144.55	140.187	148.913	OK
CNBG_5817	-	-	CNBG_5817	-	-	Supercontig_2.19:178720-179753	-	-	144.164	139.184	149.145	OK
CNBG_0372	-	-	CNBG_0372	-	-	Supercontig_2.1:1038577-1039990	-	-	143.923	139.553	148.293	OK
CNBG_4548	-	-	CNBG_4548	-	-	Supercontig_2.12:163960-165402	-	-	143.91	139.698	148.122	OK
CNBG_3809	-	-	CNBG_3809	-	-	Supercontig_2.10:269004-271553	-	-	143.779	140.928	146.631	OK
CNBG_3883	-	-	CNBG_3883	-	-	Supercontig_2.10:476380-477931	-	-	143.531	139.588	147.473	OK
CNBG_2718	-	-	CNBG_2718	-	-	Supercontig_2.6:642629-643941	-	-	143.514	139.593	147.434	OK
CNBG_5849	-	-	CNBG_5849	-	-	Supercontig_2.18:1724-3556	-	-	143.256	139.873	146.639	OK
CNBG_0291	-	-	CNBG_0291	-	-	Supercontig_2.1:796952-797946	-	-	143.028	137.773	148.284	OK
CNBG_3081	-	-	CNBG_3081	-	-	Supercontig_2.7:417133-420766	-	-	142.954	140.633	145.276	OK
CNBG_2522	-	-	CNBG_2522	-	-	Supercontig_2.6:110022-112950	-	-	142.926	140.144	145.707	OK
CNBG_6183	-	-	CNBG_6183	-	-	Supercontig_2.24:23985-25255	-	-	142.782	137.568	147.997	OK
CNBG_2496	-	-	CNBG_2496	-	-	Supercontig_2.6:35803-37680	-	-	142.612	139.121	146.102	OK
CNBG_1222	-	-	CNBG_1222	-	-	Supercontig_2.3:417757-419314	-	-	142.583	138.899	146.267	OK
CNBG_9618	-	-	CNBG_9618	-	-	Supercontig_2.17:432065-433517	-	-	142.329	134.926	149.733	OK
CNBG_4250	-	-	CNBG_4250	-	-	Supercontig_2.11:8688-10245	-	-	142.214	138.435	145.993	OK
CNBG_0808	-	-	CNBG_0808	-	-	Supercontig_2.2:688697-691335	-	-	142.072	139.368	144.777	OK
CNBG_9580	-	-	CNBG_9580	-	-	Supercontig_2.15:466955-467853	-	-	141.918	136.195	147.64	OK
CNBG_2228	-	-	CNBG_2228	-	-	Supercontig_2.5:541836-544666	-	-	141.829	139.024	144.635	OK
CNBG_4048	-	-	CNBG_4048	-	-	Supercontig_2.9:198433-200021	-	-	141.756	136.025	147.488	OK
CNBG_0759	-	-	CNBG_0759	-	-	Supercontig_2.2:548910-550153	-	-	141.741	137.45	146.031	OK
CNBG_3162	-	-	CNBG_3162	-	-	Supercontig_2.7:668163-669162	-	-	141.696	136.931	146.461	OK
CNBG_0611	-	-	CNBG_0611	-	-	Supercontig_2.2:159417-160363	-	-	141.514	136.305	146.723	OK
CNBG_3980	-	-	CNBG_3980	-	-	Supercontig_2.9:36564-37908	-	-	141.165	137.185	145.145	OK
CNBG_1356	-	-	CNBG_1356	-	-	Supercontig_2.3:805349-806710	-	-	141.131	135.87	146.393	OK
CNBG_2370	-	-	CNBG_2370	-	-	Supercontig_2.5:903028-903521	-	-	141.096	130.091	152.1	OK
CNBG_3965	-	-	CNBG_3965	-	-	Supercontig_2.10:710621-711586	-	-	141.006	136.013	145.999	OK
CNBG_3863	-	-	CNBG_3863	-	-	Supercontig_2.10:415462-417899	-	-	140.995	138.171	143.818	OK
CNBG_4543	-	-	CNBG_4543	-	-	Supercontig_2.12:149122-150351	-	-	140.765	136.38	145.15	OK
CNBG_4629	-	-	CNBG_4629	-	-	Supercontig_2.12:397753-399040	-	-	140.666	136.33	145.003	OK
CNBG_0416	-	-	CNBG_0416	-	-	Supercontig_2.1:1165548-1168300	-	-	140.578	137.908	143.249	OK
CNBG_4198	-	-	CNBG_4198	-	-	Supercontig_2.9:586950-589279	-	-	140.461	137.306	143.615	OK
CNBG_0229	-	-	CNBG_0229	-	-	Supercontig_2.1:637336-639519	-	-	140.107	137.094	143.12	OK
CNBG_1157	-	-	CNBG_1157	-	-	Supercontig_2.3:232486-234540	-	-	140.014	136.724	143.305	OK
CNBG_1741	-	-	CNBG_1741	-	-	Supercontig_2.4:466814-470203	-	-	139.977	137.374	142.579	OK
CNBG_4639	-	-	CNBG_4639	-	-	Supercontig_2.12:419006-420210	-	-	139.476	134.986	143.967	OK
CNBG_9258	-	-	CNBG_9258	-	-	Supercontig_2.6:230929-232097	-	-	139.474	134.83	144.119	OK
CNBG_1168	-	-	CNBG_1168	-	-	Supercontig_2.3:261697-263615	-	-	139.067	135.693	142.441	OK
CNBG_2274	-	-	CNBG_2274	-	-	Supercontig_2.5:677632-681260	-	-	139.051	136.721	141.38	OK
CNBG_4753	-	-	CNBG_4753	-	-	Supercontig_2.13:39107-40589	-	-	139.039	134.67	143.407	OK
CNBG_3562	-	-	CNBG_3562	-	-	Supercontig_2.8:637284-639023	-	-	138.992	135.319	142.666	OK
CNBG_4904	-	-	CNBG_4904	-	-	Supercontig_2.13:513219-514831	-	-	138.943	135.154	142.732	OK
CNBG_0419	-	-	CNBG_0419	-	-	Supercontig_2.1:1173559-1175105	-	-	138.483	133.917	143.049	OK
CNBG_4854	-	-	CNBG_4854	-	-	Supercontig_2.13:335062-336039	-	-	138.453	133.078	143.828	OK
CNBG_1057	-	-	CNBG_1057	-	-	Supercontig_2.2:1390200-1393868	-	-	138.363	135.908	140.819	OK
CNBG_4376	-	-	CNBG_4376	-	-	Supercontig_2.11:338381-340797	-	-	138.328	135.373	141.283	OK
CNBG_5741	-	-	CNBG_5741	-	-	Supercontig_2.17:412834-414510	-	-	138.127	134.299	141.956	OK
CNBG_6130	-	-	CNBG_6130	-	-	Supercontig_2.22:106178-107763	-	-	138.003	134.086	141.92	OK
CNBG_2172	-	-	CNBG_2172	-	-	Supercontig_2.5:400702-402794	-	-	137.76	134.671	140.848	OK
CNBG_3995	-	-	CNBG_3995	-	-	Supercontig_2.9:66267-68255	-	-	137.594	131.067	144.121	OK
CNBG_1969	-	-	CNBG_1969	-	-	Supercontig_2.4:1111701-1113205	-	-	137.545	132.939	142.151	OK
CNBG_5710	-	-	CNBG_5710	-	-	Supercontig_2.17:319070-319844	-	-	137.519	131.182	143.856	OK
CNBG_1987	-	-	CNBG_1987	-	-	Supercontig_2.4:1171094-1172596	-	-	137.459	133.665	141.253	OK
CNBG_5711	-	-	CNBG_5711	-	-	Supercontig_2.17:320015-320662	-	-	137.428	128.901	145.955	OK
CNBG_4126	-	-	CNBG_4126	-	-	Supercontig_2.9:389675-392125	-	-	137.169	134.457	139.882	OK
CNBG_5585	-	-	CNBG_5585	-	-	Supercontig_2.16:523759-526454	-	-	137.022	132.889	141.155	OK
CNBG_9403	-	-	CNBG_9403	-	-	Supercontig_2.9:298958-301284	-	-	136.869	133.894	139.844	OK
CNBG_5654	-	-	CNBG_5654	-	-	Supercontig_2.17:147707-148648	-	-	136.707	131.067	142.347	OK
CNBG_5108	-	-	CNBG_5108	-	-	Supercontig_2.14:436573-438058	-	-	136.601	132.86	140.342	OK
CNBG_0036	-	-	CNBG_0036	-	-	Supercontig_2.1:109834-110455	-	-	136.438	128.649	144.227	OK
CNBG_4991	-	-	CNBG_4991	-	-	Supercontig_2.14:124009-127370	-	-	136.421	134.063	138.778	OK
CNBG_5981	-	-	CNBG_5981	-	-	Supercontig_2.20:121031-121789	-	-	136.343	130.193	142.493	OK
CNBG_0117	-	-	CNBG_0117	-	-	Supercontig_2.1:320601-322266	-	-	136.277	132.74	139.813	OK
CNBG_1812	-	-	CNBG_1812	-	-	Supercontig_2.4:662364-663702	-	-	136.132	131.643	140.621	OK
CNBG_3405	-	-	CNBG_3405	-	-	Supercontig_2.8:241170-243377	-	-	136.031	132.762	139.3	OK
CNBG_1574	-	-	CNBG_1574	-	-	Supercontig_2.3:1390588-1392857	-	-	135.891	132.699	139.082	OK
CNBG_1711	-	-	CNBG_1711	-	-	Supercontig_2.4:379984-382035	-	-	135.884	132.785	138.983	OK
CNBG_0195	-	-	CNBG_0195	-	-	Supercontig_2.1:544900-546275	-	-	135.793	132.02	139.566	OK
CNBG_1819	-	-	CNBG_1819	-	-	Supercontig_2.4:676317-680215	-	-	135.726	133.447	138.005	OK
CNBG_3561	-	-	CNBG_3561	-	-	Supercontig_2.8:635546-637173	-	-	135.725	131.49	139.959	OK
CNBG_9437	-	-	CNBG_9437	-	-	Supercontig_2.10:358413-358928	-	-	135.617	126.817	144.417	OK
CNBG_1456	-	-	CNBG_1456	-	-	Supercontig_2.3:1071561-1073965	-	-	135.572	132.778	138.366	OK
CNBG_9236	-	-	CNBG_9236	-	-	Supercontig_2.5:1013889-1014609	-	-	135.352	128.955	141.748	OK
CNBG_4277	-	-	CNBG_4277	-	-	Supercontig_2.11:83671-84509	-	-	134.98	126.858	143.102	OK
CNBG_5099	-	-	CNBG_5099	-	-	Supercontig_2.14:410718-412419	-	-	134.9	131.379	138.42	OK
CNBG_4419	-	-	CNBG_4419	-	-	Supercontig_2.11:471566-472639	-	-	134.807	130.183	139.432	OK
CNBG_4857	-	-	CNBG_4857	-	-	Supercontig_2.13:343770-346438	-	-	134.67	131.963	137.376	OK
CNBG_2141	-	-	CNBG_2141	-	-	Supercontig_2.5:319068-321589	-	-	134.644	131.864	137.424	OK
CNBG_3937	-	-	CNBG_3937	-	-	Supercontig_2.10:627344-628914	-	-	134.601	130.867	138.336	OK
CNBG_5152	-	-	CNBG_5152	-	-	Supercontig_2.14:569016-570203	-	-	134.572	130.053	139.09	OK
CNBG_4822	-	-	CNBG_4822	-	-	Supercontig_2.13:252246-256261	-	-	134.526	132.394	136.657	OK
CNBG_1842	-	-	CNBG_1842	-	-	Supercontig_2.4:732781-735248	-	-	134.353	130.918	137.787	OK
CNBG_4564	-	-	CNBG_4564	-	-	Supercontig_2.12:215164-216083	-	-	134.08	128.793	139.367	OK
CNBG_5158	-	-	CNBG_5158	-	-	Supercontig_2.14:586114-588324	-	-	134.077	130.926	137.228	OK
CNBG_0247	-	-	CNBG_0247	-	-	Supercontig_2.1:685241-687384	-	-	133.874	130.591	137.158	OK
CNBG_0252	-	-	CNBG_0252	-	-	Supercontig_2.1:702525-703648	-	-	133.777	129.116	138.437	OK
CNBG_1431	-	-	CNBG_1431	-	-	Supercontig_2.3:1009909-1012205	-	-	133.555	130.78	136.33	OK
CNBG_1640	-	-	CNBG_1640	-	-	Supercontig_2.4:196951-201645	-	-	133.388	131.333	135.442	OK
CNBG_3158	-	-	CNBG_3158	-	-	Supercontig_2.7:653710-655877	-	-	133.323	130.389	136.258	OK
CNBG_9516	-	-	CNBG_9516	-	-	Supercontig_2.13:42951-44291	-	-	133.062	129.115	137.009	OK
CNBG_0012	-	-	CNBG_0012	-	-	Supercontig_2.1:37942-42343	-	-	132.819	130.757	134.88	OK
CNBG_0393	-	-	CNBG_0393	-	-	Supercontig_2.1:1100754-1102303	-	-	132.73	128.893	136.568	OK
CNBG_2419	-	-	CNBG_2419	-	-	Supercontig_2.5:1052000-1052656	-	-	132.657	125.872	139.441	OK
CNBG_3582	-	-	CNBG_3582	-	-	Supercontig_2.8:692266-694592	-	-	132.275	129.367	135.183	OK
CNBG_1520	-	-	CNBG_1520	-	-	Supercontig_2.3:1234642-1235708	-	-	132.247	126.974	137.52	OK
CNBG_9582	-	-	CNBG_9582	-	-	Supercontig_2.15:491091-494135	-	-	132.245	129.865	134.624	OK
CNBG_6152	-	-	CNBG_6152	-	-	Supercontig_2.23:39799-41750	-	-	132.18	128.962	135.398	OK
CNBG_4580	-	-	CNBG_4580	-	-	Supercontig_2.12:260972-261794	-	-	131.82	126.648	136.992	OK
CNBG_5612	-	-	CNBG_5612	-	-	Supercontig_2.17:22362-23794	-	-	131.62	126.701	136.539	OK
CNBG_3619	-	-	CNBG_3619	-	-	Supercontig_2.8:793476-794556	-	-	131.601	125.96	137.242	OK
CNBG_1012	-	-	CNBG_1012	-	-	Supercontig_2.2:1260458-1264690	-	-	131.464	129.398	133.53	OK
CNBG_5867	-	-	CNBG_5867	-	-	Supercontig_2.18:60379-63352	-	-	131.359	128.753	133.965	OK
CNBG_5027	-	-	CNBG_5027	-	-	Supercontig_2.14:224850-227385	-	-	131.124	128.345	133.903	OK
CNBG_5551	-	-	CNBG_5551	-	-	Supercontig_2.16:418864-421001	-	-	130.805	127.748	133.862	OK
CNBG_2210	-	-	CNBG_2210	-	-	Supercontig_2.5:496086-498550	-	-	130.541	127.935	133.148	OK
CNBG_5022	-	-	CNBG_5022	-	-	Supercontig_2.14:209914-211736	-	-	130.469	127.173	133.766	OK
CNBG_1465	-	-	CNBG_1465	-	-	Supercontig_2.3:1095703-1096276	-	-	130.398	118.939	141.857	OK
CNBG_9071	-	-	CNBG_9071	-	-	Supercontig_2.2:892408-893004	-	-	130.397	123.561	137.232	OK
CNBG_2034	-	-	CNBG_2034	-	-	Supercontig_2.5:11944-13403	-	-	130.327	126.113	134.542	OK
CNBG_4254	-	-	CNBG_4254	-	-	Supercontig_2.11:21129-22667	-	-	130.284	126.826	133.743	OK
CNBG_0981	-	-	CNBG_0981	-	-	Supercontig_2.2:1177674-1180869	-	-	130.261	127.907	132.614	OK
CNBG_4415	-	-	CNBG_4415	-	-	Supercontig_2.11:461660-463252	-	-	130.244	126.337	134.151	OK
CNBG_5007	-	-	CNBG_5007	-	-	Supercontig_2.14:170824-172663	-	-	130.149	126.713	133.584	OK
CNBG_1670	-	-	CNBG_1670	-	-	Supercontig_2.4:279551-280607	-	-	129.978	125.66	134.297	OK
CNBG_9218	-	-	CNBG_9218	-	-	Supercontig_2.5:552498-553132	-	-	129.841	121.694	137.988	OK
CNBG_0203	-	-	CNBG_0203	-	-	Supercontig_2.1:580107-581596	-	-	129.433	125.859	133.007	OK
CNBG_0373	-	-	CNBG_0373	-	-	Supercontig_2.1:1040210-1041218	-	-	129.422	123.582	135.263	OK
CNBG_3990	-	-	CNBG_3990	-	-	Supercontig_2.9:56525-57639	-	-	129.374	125.02	133.728	OK
CNBG_3294	-	-	CNBG_3294	-	-	Supercontig_2.7:1051528-1053760	-	-	129.14	126.007	132.273	OK
CNBG_1038	-	-	CNBG_1038	-	-	Supercontig_2.2:1339454-1340612	-	-	129.07	124.17	133.969	OK
CNBG_1197	-	-	CNBG_1197	-	-	Supercontig_2.3:347177-348587	-	-	128.944	125.025	132.863	OK
CNBG_1506	-	-	CNBG_1506	-	-	Supercontig_2.3:1203159-1204538	-	-	128.841	124.872	132.811	OK
CNBG_1756	-	-	CNBG_1756	-	-	Supercontig_2.4:508969-510339	-	-	128.841	125.124	132.557	OK
CNBG_3105	-	-	CNBG_3105	-	-	Supercontig_2.7:490001-491976	-	-	128.639	125.28	131.997	OK
CNBG_3247	-	-	CNBG_3247	-	-	Supercontig_2.7:905858-907382	-	-	128.621	124.896	132.347	OK
CNBG_2128	-	-	CNBG_2128	-	-	Supercontig_2.5:272766-274519	-	-	128.173	124.133	132.213	OK
CNBG_4597	-	-	CNBG_4597	-	-	Supercontig_2.12:297538-298235	-	-	128.166	122.388	133.945	OK
CNBG_0781	-	-	CNBG_0781	-	-	Supercontig_2.2:614232-615729	-	-	128.078	123.867	132.29	OK
CNBG_0111	-	-	CNBG_0111	-	-	Supercontig_2.1:302094-306231	-	-	127.891	125.715	130.066	OK
CNBG_0715	-	-	CNBG_0715	-	-	Supercontig_2.2:443542-444296	-	-	127.855	121.816	133.893	OK
CNBG_1914	-	-	CNBG_1914	-	-	Supercontig_2.4:948751-950039	-	-	127.797	123.691	131.904	OK
CNBG_2067	-	-	CNBG_2067	-	-	Supercontig_2.5:105414-108678	-	-	127.655	125.406	129.904	OK
CNBG_3835	-	-	CNBG_3835	-	-	Supercontig_2.10:343285-343879	-	-	127.513	120.302	134.724	OK
CNBG_4076	-	-	CNBG_4076	-	-	Supercontig_2.9:263376-264838	-	-	127.387	123.217	131.557	OK
CNBG_5129	-	-	CNBG_5129	-	-	Supercontig_2.14:502005-502816	-	-	127.31	120.445	134.174	OK
CNBG_5993	-	-	CNBG_5993	-	-	Supercontig_2.20:157063-158781	-	-	127.021	123.812	130.229	OK
CNBG_5804	-	-	CNBG_5804	-	-	Supercontig_2.19:145334-147261	-	-	126.923	123.607	130.239	OK
CNBG_5189	-	-	CNBG_5189	-	-	Supercontig_2.15:53275-54312	-	-	126.811	122.143	131.48	OK
CNBG_1204	-	-	CNBG_1204	-	-	Supercontig_2.3:379205-380513	-	-	126.619	123.019	130.219	OK
CNBG_3628	-	-	CNBG_3628	-	-	Supercontig_2.8:815720-816661	-	-	126.586	120.461	132.711	OK
CNBG_0869	-	-	CNBG_0869	-	-	Supercontig_2.2:874224-874742	-	-	126.406	117.318	135.494	OK
CNBG_0308	-	-	CNBG_0308	-	-	Supercontig_2.1:866553-868017	-	-	126.043	122.021	130.066	OK
CNBG_6176	-	-	CNBG_6176	-	-	Supercontig_2.24:4498-5822	-	-	126.017	122.261	129.772	OK
CNBG_3130	-	-	CNBG_3130	-	-	Supercontig_2.7:566394-571046	-	-	125.929	123.933	127.925	OK
CNBG_1410	-	-	CNBG_1410	-	-	Supercontig_2.3:960916-962407	-	-	125.718	122.228	129.209	OK
CNBG_2335	-	-	CNBG_2335	-	-	Supercontig_2.5:813594-814894	-	-	125.698	121.451	129.945	OK
CNBG_0637	-	-	CNBG_0637	-	-	Supercontig_2.2:226390-228104	-	-	125.675	121.098	130.253	OK
CNBG_3468	-	-	CNBG_3468	-	-	Supercontig_2.8:378874-382060	-	-	125.455	123.06	127.85	OK
CNBG_5566	-	-	CNBG_5566	-	-	Supercontig_2.16:462520-463677	-	-	125.432	121.063	129.8	OK
CNBG_5186	-	-	CNBG_5186	-	-	Supercontig_2.15:47270-47887	-	-	125.076	118.062	132.09	OK
CNBG_4161	-	-	CNBG_4161	-	-	Supercontig_2.9:484506-486071	-	-	125.033	121.533	128.533	OK
CNBG_5004	-	-	CNBG_5004	-	-	Supercontig_2.14:165093-166206	-	-	124.984	120.331	129.637	OK
CNBG_0038	-	-	CNBG_0038	-	-	Supercontig_2.1:113821-115416	-	-	124.914	121.448	128.38	OK
CNBG_5632	-	-	CNBG_5632	-	-	Supercontig_2.17:88004-91014	-	-	124.861	122.228	127.493	OK
CNBG_9349	-	-	CNBG_9349	-	-	Supercontig_2.7:999790-1000264	-	-	124.409	113.644	135.174	OK
CNBG_6099	-	-	CNBG_6099	-	-	Supercontig_2.22:18587-20038	-	-	124.398	120.868	127.927	OK
CNBG_5193	-	-	CNBG_5193	-	-	Supercontig_2.15:61368-63700	-	-	124.373	121.436	127.311	OK
CNBG_5623	-	-	CNBG_5623	-	-	Supercontig_2.17:59350-59953	-	-	124.372	116.302	132.443	OK
CNBG_0784	-	-	CNBG_0784	-	-	Supercontig_2.2:621275-621902	-	-	124.031	114.162	133.899	OK
CNBG_5102	-	-	CNBG_5102	-	-	Supercontig_2.14:417373-419435	-	-	123.988	120.887	127.089	OK
CNBG_1696	-	-	CNBG_1696	-	-	Supercontig_2.4:347525-348443	-	-	123.958	118.564	129.351	OK
CNBG_5404	-	-	CNBG_5404	-	-	Supercontig_2.16:62099-64766	-	-	123.957	121.39	126.523	OK
CNBG_9457	-	-	CNBG_9457	-	-	Supercontig_2.11:127953-132464	-	-	123.835	121.986	125.683	OK
CNBG_2811	-	-	CNBG_2811	-	-	Supercontig_2.6:882352-883087	-	-	123.643	116.833	130.453	OK
CNBG_3140	-	-	CNBG_3140	-	-	Supercontig_2.7:602470-603020	-	-	123.617	116.667	130.567	OK
CNBG_9083	-	-	CNBG_9083	-	-	Supercontig_2.2:1274808-1275809	-	-	123.616	118.634	128.598	OK
CNBG_2006	-	-	CNBG_2006	-	-	Supercontig_2.4:1237448-1239215	-	-	123.609	120.471	126.747	OK
CNBG_2458	-	-	CNBG_2458	-	-	Supercontig_2.5:1152839-1156002	-	-	123.546	121.247	125.844	OK
CNBG_1359	-	-	CNBG_1359	-	-	Supercontig_2.3:813918-815053	-	-	123.501	119.229	127.773	OK
CNBG_2895	-	-	CNBG_2895	-	-	Supercontig_2.6:1106898-1108942	-	-	123.395	120.49	126.301	OK
CNBG_0307	-	-	CNBG_0307	-	-	Supercontig_2.1:864063-865964	-	-	123.241	119.986	126.497	OK
CNBG_0771	-	-	CNBG_0771	-	-	Supercontig_2.2:581511-582273	-	-	123.033	116.102	129.965	OK
CNBG_3648	-	-	CNBG_3648	-	-	Supercontig_2.8:861315-862125	-	-	122.789	115.123	130.454	OK
CNBG_9177	-	-	CNBG_9177	-	-	Supercontig_2.4:658733-659615	-	-	122.723	117.575	127.872	OK
CNBG_0942	-	-	CNBG_0942	-	-	Supercontig_2.2:1061952-1063912	-	-	122.63	119.529	125.73	OK
CNBG_3771	-	-	CNBG_3771	-	-	Supercontig_2.10:157715-158788	-	-	122.52	117.682	127.358	OK
CNBG_2284	-	-	CNBG_2284	-	-	Supercontig_2.5:702765-703778	-	-	122.487	117.181	127.792	OK
CNBG_0668	-	-	CNBG_0668	-	-	Supercontig_2.2:303571-306009	-	-	122.449	119.795	125.104	OK
CNBG_1847	-	-	CNBG_1847	-	-	Supercontig_2.4:751955-754912	-	-	122.421	119.671	125.17	OK
CNBG_3076	-	-	CNBG_3076	-	-	Supercontig_2.7:400796-402904	-	-	122.406	119.378	125.433	OK
CNBG_1427	-	-	CNBG_1427	-	-	Supercontig_2.3:1000603-1002127	-	-	122.384	118.679	126.089	OK
CNBG_0216	-	-	CNBG_0216	-	-	Supercontig_2.1:602859-604729	-	-	121.914	118.635	125.192	OK
CNBG_3357	-	-	CNBG_3357	-	-	Supercontig_2.8:106114-107147	-	-	121.874	117.121	126.627	OK
CNBG_3082	-	-	CNBG_3082	-	-	Supercontig_2.7:424197-425589	-	-	121.872	117.964	125.779	OK
CNBG_0450	-	-	CNBG_0450	-	-	Supercontig_2.1:1257025-1258007	-	-	121.701	116.492	126.909	OK
CNBG_0174	-	-	CNBG_0174	-	-	Supercontig_2.1:491709-495198	-	-	121.409	119.188	123.63	OK
CNBG_3748	-	-	CNBG_3748	-	-	Supercontig_2.10:85379-86647	-	-	121.286	117.143	125.428	OK
CNBG_1341	-	-	CNBG_1341	-	-	Supercontig_2.3:765622-768328	-	-	121.275	118.687	123.864	OK
CNBG_5869	-	-	CNBG_5869	-	-	Supercontig_2.18:74747-79168	-	-	121.235	119.326	123.144	OK
CNBG_5897	-	-	CNBG_5897	-	-	Supercontig_2.18:173571-176451	-	-	121.164	118.799	123.528	OK
CNBG_2347	-	-	CNBG_2347	-	-	Supercontig_2.5:849372-850907	-	-	121.004	117.651	124.357	OK
CNBG_0529	-	-	CNBG_0529	-	-	Supercontig_2.1:1466961-1468582	-	-	120.998	117.725	124.27	OK
CNBG_1198	-	-	CNBG_1198	-	-	Supercontig_2.3:348716-350951	-	-	120.788	118.023	123.554	OK
CNBG_5864	-	-	CNBG_5864	-	-	Supercontig_2.18:49921-53058	-	-	120.742	118.219	123.266	OK
CNBG_0767	-	-	CNBG_0767	-	-	Supercontig_2.2:575131-576630	-	-	120.731	117.274	124.188	OK
CNBG_0487	-	-	CNBG_0487	-	-	Supercontig_2.1:1356656-1357610	-	-	120.03	111.132	128.927	OK
CNBG_5279	-	-	CNBG_5279	-	-	Supercontig_2.15:285126-287951	-	-	119.89	117.315	122.465	OK
CNBG_5443	-	-	CNBG_5443	-	-	Supercontig_2.16:165143-168013	-	-	119.738	117.367	122.108	OK
CNBG_1661	-	-	CNBG_1661	-	-	Supercontig_2.4:255937-257029	-	-	119.672	114.428	124.916	OK
CNBG_1315	-	-	CNBG_1315	-	-	Supercontig_2.3:695639-697428	-	-	119.607	116.464	122.75	OK
CNBG_2675	-	-	CNBG_2675	-	-	Supercontig_2.6:510614-513144	-	-	119.563	117.011	122.114	OK
CNBG_2218	-	-	CNBG_2218	-	-	Supercontig_2.5:515522-517636	-	-	119.538	116.403	122.672	OK
CNBG_3740	-	-	CNBG_3740	-	-	Supercontig_2.10:60516-64330	-	-	119.533	117.359	121.707	OK
CNBG_2989	-	-	CNBG_2989	-	-	Supercontig_2.7:163913-164928	-	-	119.47	114.537	124.403	OK
CNBG_2777	-	-	CNBG_2777	-	-	Supercontig_2.6:787296-789403	-	-	119.441	116.117	122.764	OK
CNBG_2093	-	-	CNBG_2093	-	-	Supercontig_2.5:184973-185629	-	-	119.406	108.907	129.904	OK
CNBG_2272	-	-	CNBG_2272	-	-	Supercontig_2.5:674153-676269	-	-	119.26	116.411	122.109	OK
CNBG_5472	-	-	CNBG_5472	-	-	Supercontig_2.16:243289-245650	-	-	119.215	116.529	121.9	OK
CNBG_5675	-	-	CNBG_5675	-	-	Supercontig_2.17:202073-204029	-	-	119.146	116.258	122.035	OK
CNBG_3841	-	-	CNBG_3841	-	-	Supercontig_2.10:356404-358004	-	-	119.103	115.872	122.334	OK
CNBG_2978	-	-	CNBG_2978	-	-	Supercontig_2.7:128628-129115	-	-	118.824	110.958	126.689	OK
CNBG_5851	-	-	CNBG_5851	-	-	Supercontig_2.18:5361-6217	-	-	118.768	112.647	124.889	OK
CNBG_5237	-	-	CNBG_5237	-	-	Supercontig_2.15:178262-179944	-	-	118.746	115.648	121.844	OK
CNBG_3642	-	-	CNBG_3642	-	-	Supercontig_2.8:849741-852091	-	-	118.712	116.111	121.314	OK
CNBG_1169	-	-	CNBG_1169	-	-	Supercontig_2.3:263797-264619	-	-	118.7	112.819	124.582	OK
CNBG_2862	-	-	CNBG_2862	-	-	Supercontig_2.6:1019986-1020834	-	-	118.484	113.611	123.356	OK
CNBG_3698	-	-	CNBG_3698	-	-	Supercontig_2.8:1009499-1011351	-	-	118.41	115.336	121.484	OK
CNBG_5728	-	-	CNBG_5728	-	-	Supercontig_2.17:374104-377165	-	-	118.341	115.631	121.051	OK
CNBG_4468	-	-	CNBG_4468	-	-	Supercontig_2.11:613276-615182	-	-	118.228	114.743	121.712	OK
CNBG_3800	-	-	CNBG_3800	-	-	Supercontig_2.10:236242-237353	-	-	118.186	114.231	122.142	OK
CNBG_0909	-	-	CNBG_0909	-	-	Supercontig_2.2:969731-971025	-	-	118.136	114.231	122.041	OK
CNBG_0621	-	-	CNBG_0621	-	-	Supercontig_2.2:183395-184830	-	-	118.134	114.403	121.866	OK
CNBG_3340	-	-	CNBG_3340	-	-	Supercontig_2.8:59605-63043	-	-	117.915	115.816	120.014	OK
CNBG_1515	-	-	CNBG_1515	-	-	Supercontig_2.3:1221971-1223458	-	-	117.622	111.4	123.843	OK
CNBG_5344	-	-	CNBG_5344	-	-	Supercontig_2.15:470441-471290	-	-	117.146	111.629	122.664	OK
CNBG_5047	-	-	CNBG_5047	-	-	Supercontig_2.14:277238-278487	-	-	117.13	113.04	121.219	OK
CNBG_9360	-	-	CNBG_9360	-	-	Supercontig_2.8:329192-330610	-	-	116.631	112.946	120.317	OK
CNBG_3333	-	-	CNBG_3333	-	-	Supercontig_2.8:47863-49495	-	-	116.533	112.555	120.511	OK
CNBG_0987	-	-	CNBG_0987	-	-	Supercontig_2.2:1192234-1193318	-	-	116.46	111.339	121.581	OK
CNBG_1845	-	-	CNBG_1845	-	-	Supercontig_2.4:743221-744966	-	-	116.45	112.93	119.969	OK
CNBG_1940	-	-	CNBG_1940	-	-	Supercontig_2.4:1024435-1026097	-	-	116.406	113.178	119.633	OK
CNBG_0732	-	-	CNBG_0732	-	-	Supercontig_2.2:483512-486536	-	-	116.363	114.024	118.702	OK
CNBG_0516	-	-	CNBG_0516	-	-	Supercontig_2.1:1430019-1431470	-	-	116.184	112.202	120.166	OK
CNBG_0988	-	-	CNBG_0988	-	-	Supercontig_2.2:1193483-1194283	-	-	116.174	110.098	122.251	OK
CNBG_0655	-	-	CNBG_0655	-	-	Supercontig_2.2:278855-280100	-	-	116.151	112.197	120.105	OK
CNBG_4008	-	-	CNBG_4008	-	-	Supercontig_2.9:95362-96972	-	-	116.077	112.717	119.437	OK
CNBG_3389	-	-	CNBG_3389	-	-	Supercontig_2.8:200392-201893	-	-	116.042	112.106	119.978	OK
CNBG_4029	-	-	CNBG_4029	-	-	Supercontig_2.9:144296-146455	-	-	116.024	113.141	118.908	OK
CNBG_4581	-	-	CNBG_4581	-	-	Supercontig_2.12:261978-262764	-	-	115.827	110.082	121.572	OK
CNBG_0444	-	-	CNBG_0444	-	-	Supercontig_2.1:1236795-1237374	-	-	115.664	109.712	121.615	OK
CNBG_3997	-	-	CNBG_3997	-	-	Supercontig_2.9:70572-72884	-	-	115.423	112.499	118.346	OK
CNBG_0366	-	-	CNBG_0366	-	-	Supercontig_2.1:1018086-1019035	-	-	115.388	110.684	120.092	OK
CNBG_0760	-	-	CNBG_0760	-	-	Supercontig_2.2:550206-556050	-	-	115.182	113.579	116.786	OK
CNBG_0731	-	-	CNBG_0731	-	-	Supercontig_2.2:480282-482640	-	-	115.106	112.421	117.792	OK
CNBG_5514	-	-	CNBG_5514	-	-	Supercontig_2.16:331285-332256	-	-	115.023	110.285	119.76	OK
CNBG_4750	-	-	CNBG_4750	-	-	Supercontig_2.13:29199-31864	-	-	114.913	112.141	117.686	OK
CNBG_3616	-	-	CNBG_3616	-	-	Supercontig_2.8:783772-785579	-	-	114.904	111.934	117.874	OK
CNBG_0322	-	-	CNBG_0322	-	-	Supercontig_2.1:904824-908480	-	-	114.882	112.654	117.11	OK
CNBG_2610	-	-	CNBG_2610	-	-	Supercontig_2.6:334288-334972	-	-	114.796	108.892	120.7	OK
CNBG_5573	-	-	CNBG_5573	-	-	Supercontig_2.16:480373-482518	-	-	114.614	111.815	117.412	OK
CNBG_2427	-	-	CNBG_2427	-	-	Supercontig_2.5:1071273-1073598	-	-	114.59	111.934	117.247	OK
CNBG_2746	-	-	CNBG_2746	-	-	Supercontig_2.6:712793-713830	-	-	114.534	109.141	119.927	OK
CNBG_4498	-	-	CNBG_4498	-	-	Supercontig_2.12:16667-18102	-	-	114.494	110.937	118.05	OK
CNBG_1633	-	-	CNBG_1633	-	-	Supercontig_2.4:174728-175423	-	-	114.482	109.028	119.937	OK
CNBG_1952	-	-	CNBG_1952	-	-	Supercontig_2.4:1054734-1055754	-	-	114.453	110.09	118.815	OK
CNBG_4361	-	-	CNBG_4361	-	-	Supercontig_2.11:309843-310901	-	-	114.368	109.729	119.008	OK
CNBG_3464	-	-	CNBG_3464	-	-	Supercontig_2.8:370209-374235	-	-	114.025	112.06	115.989	OK
CNBG_5075	-	-	CNBG_5075	-	-	Supercontig_2.14:349080-350148	-	-	114.002	109.706	118.298	OK
CNBG_0514	-	-	CNBG_0514	-	-	Supercontig_2.1:1417564-1421962	-	-	113.92	111.746	116.093	OK
CNBG_6170	-	-	CNBG_6170	-	-	Supercontig_2.23:91578-92709	-	-	113.842	109.731	117.953	OK
CNBG_5626	-	-	CNBG_5626	-	-	Supercontig_2.17:71639-72823	-	-	113.734	109.79	117.679	OK
CNBG_1658	-	-	CNBG_1658	-	-	Supercontig_2.4:250053-252556	-	-	113.666	111.015	116.317	OK
CNBG_1530	-	-	CNBG_1530	-	-	Supercontig_2.3:1278856-1280362	-	-	113.549	110.234	116.863	OK
CNBG_5770	-	-	CNBG_5770	-	-	Supercontig_2.19:53383-54081	-	-	113.539	103.857	123.222	OK
CNBG_1913	-	-	CNBG_1913	-	-	Supercontig_2.4:947453-948724	-	-	113.489	109.717	117.261	OK
CNBG_6029	-	-	CNBG_6029	-	-	Supercontig_2.21:23779-25654	-	-	113.484	110.183	116.786	OK
CNBG_4831	-	-	CNBG_4831	-	-	Supercontig_2.13:278846-279835	-	-	113.324	108.501	118.146	OK
CNBG_1091	-	-	CNBG_1091	-	-	Supercontig_2.3:32279-34103	-	-	113.124	110.161	116.088	OK
CNBG_2826	-	-	CNBG_2826	-	-	Supercontig_2.6:920396-921378	-	-	112.867	107.538	118.197	OK
CNBG_5957	-	-	CNBG_5957	-	-	Supercontig_2.20:64872-66738	-	-	112.85	109.894	115.806	OK
CNBG_5402	-	-	CNBG_5402	-	-	Supercontig_2.16:57937-59296	-	-	112.737	108.939	116.535	OK
CNBG_4211	-	-	CNBG_4211	-	-	Supercontig_2.9:616187-620492	-	-	112.429	110.423	114.434	OK
CNBG_0133	-	-	CNBG_0133	-	-	Supercontig_2.1:359204-360217	-	-	112.303	107.125	117.48	OK
CNBG_0646	-	-	CNBG_0646	-	-	Supercontig_2.2:256429-258698	-	-	112.222	109.428	115.016	OK
CNBG_0209	-	-	CNBG_0209	-	-	Supercontig_2.1:588024-590638	-	-	112.164	109.581	114.747	OK
CNBG_4788	-	-	CNBG_4788	-	-	Supercontig_2.13:149000-150307	-	-	112.09	107.943	116.236	OK
CNBG_1396	-	-	CNBG_1396	-	-	Supercontig_2.3:928456-930470	-	-	112.024	109.199	114.848	OK
CNBG_3974	-	-	CNBG_3974	-	-	Supercontig_2.9:17151-18546	-	-	111.994	107.987	116	OK
CNBG_2970	-	-	CNBG_2970	-	-	Supercontig_2.7:99487-104800	-	-	111.892	109.505	114.279	OK
CNBG_5080	-	-	CNBG_5080	-	-	Supercontig_2.14:362727-363383	-	-	111.853	105.211	118.496	OK
CNBG_3483	-	-	CNBG_3483	-	-	Supercontig_2.8:421325-423118	-	-	111.682	108.644	114.72	OK
CNBG_4375	-	-	CNBG_4375	-	-	Supercontig_2.11:335361-337639	-	-	111.65	108.896	114.404	OK
CNBG_4646	-	-	CNBG_4646	-	-	Supercontig_2.12:435065-436955	-	-	111.533	108.234	114.831	OK
CNBG_1449	-	-	CNBG_1449	-	-	Supercontig_2.3:1051357-1053829	-	-	111.471	108.835	114.108	OK
CNBG_3229	-	-	CNBG_3229	-	-	Supercontig_2.7:854672-857134	-	-	111.461	108.808	114.114	OK
CNBG_2702	-	-	CNBG_2702	-	-	Supercontig_2.6:595650-597417	-	-	111.383	108.431	114.334	OK
CNBG_3020	-	-	CNBG_3020	-	-	Supercontig_2.7:254144-255170	-	-	111.363	106.718	116.008	OK
CNBG_1783	-	-	CNBG_1783	-	-	Supercontig_2.4:581831-582893	-	-	111.117	106.292	115.941	OK
CNBG_1068	-	-	CNBG_1068	-	-	Supercontig_2.2:1422826-1424467	-	-	111.084	106.724	115.443	OK
CNBG_1336	-	-	CNBG_1336	-	-	Supercontig_2.3:755111-756339	-	-	110.992	106.555	115.429	OK
CNBG_9352	-	-	CNBG_9352	-	-	Supercontig_2.8:26969-27922	-	-	110.987	106.493	115.482	OK
CNBG_3313	-	-	CNBG_3313	-	-	Supercontig_2.7:1109583-1110945	-	-	110.985	107.284	114.686	OK
CNBG_3896	-	-	CNBG_3896	-	-	Supercontig_2.10:501567-503667	-	-	110.898	107.718	114.077	OK
CNBG_0832	-	-	CNBG_0832	-	-	Supercontig_2.2:766356-767914	-	-	110.888	107.351	114.425	OK
CNBG_0664	-	-	CNBG_0664	-	-	Supercontig_2.2:296920-298503	-	-	110.666	107.471	113.861	OK
CNBG_5210	-	-	CNBG_5210	-	-	Supercontig_2.15:106845-111142	-	-	110.616	108.758	112.474	OK
CNBG_0864	-	-	CNBG_0864	-	-	Supercontig_2.2:858234-861219	-	-	110.522	108.321	112.723	OK
CNBG_5980	-	-	CNBG_5980	-	-	Supercontig_2.20:119550-121007	-	-	110.469	106.433	114.505	OK
CNBG_1856	-	-	CNBG_1856	-	-	Supercontig_2.4:772524-774584	-	-	110.412	107.431	113.393	OK
CNBG_5705	-	-	CNBG_5705	-	-	Supercontig_2.17:303033-306936	-	-	110.406	108.481	112.33	OK
CNBG_5807	-	-	CNBG_5807	-	-	Supercontig_2.19:153739-159675	-	-	110.405	108.787	112.024	OK
CNBG_4118	-	-	CNBG_4118	-	-	Supercontig_2.9:370512-372723	-	-	110.4	107.774	113.026	OK
CNBG_9396	-	-	CNBG_9396	-	-	Supercontig_2.8:1067338-1068381	-	-	110.294	106.282	114.306	OK
CNBG_5489	-	-	CNBG_5489	-	-	Supercontig_2.16:279831-282183	-	-	110.183	106.992	113.373	OK
CNBG_3910	-	-	CNBG_3910	-	-	Supercontig_2.10:554742-556479	-	-	110.079	106.942	113.217	OK
CNBG_2724	-	-	CNBG_2724	-	-	Supercontig_2.6:656699-657699	-	-	109.956	104.356	115.557	OK
CNBG_5732	-	-	CNBG_5732	-	-	Supercontig_2.17:384722-386971	-	-	109.629	106.812	112.445	OK
CNBG_1752	-	-	CNBG_1752	-	-	Supercontig_2.4:498795-499829	-	-	109.574	105.104	114.044	OK
CNBG_4507	-	-	CNBG_4507	-	-	Supercontig_2.12:38858-41399	-	-	109.52	107	112.041	OK
CNBG_0926	-	-	CNBG_0926	-	-	Supercontig_2.2:1014271-1017407	-	-	109.513	107.141	111.884	OK
CNBG_1792	-	-	CNBG_1792	-	-	Supercontig_2.4:610660-611458	-	-	109.364	104.613	114.114	OK
CNBG_0692	-	-	CNBG_0692	-	-	Supercontig_2.2:377438-378456	-	-	109.126	104.815	113.437	OK
CNBG_9559	-	-	CNBG_9559	-	-	Supercontig_2.14:350408-352361	-	-	109.019	106.249	111.789	OK
CNBG_2448	-	-	CNBG_2448	-	-	Supercontig_2.5:1126517-1129657	-	-	108.96	106.785	111.136	OK
CNBG_2954	-	-	CNBG_2954	-	-	Supercontig_2.7:55481-57233	-	-	108.921	105.734	112.108	OK
CNBG_0590	-	-	CNBG_0590	-	-	Supercontig_2.2:111005-111969	-	-	108.882	104.122	113.643	OK
CNBG_5298	-	-	CNBG_5298	-	-	Supercontig_2.15:329208-332453	-	-	108.568	106.424	110.712	OK
CNBG_2380	-	-	CNBG_2380	-	-	Supercontig_2.5:937224-939328	-	-	108.549	105.864	111.234	OK
CNBG_4007	-	-	CNBG_4007	-	-	Supercontig_2.9:93141-95090	-	-	108.382	105.593	111.17	OK
CNBG_1319	-	-	CNBG_1319	-	-	Supercontig_2.3:707909-709813	-	-	108.38	105.579	111.181	OK
CNBG_1255	-	-	CNBG_1255	-	-	Supercontig_2.3:514787-517091	-	-	108.218	105.296	111.14	OK
CNBG_5089	-	-	CNBG_5089	-	-	Supercontig_2.14:381962-384405	-	-	108.152	105.672	110.632	OK
CNBG_4022	-	-	CNBG_4022	-	-	Supercontig_2.9:130352-131635	-	-	108.152	104.232	112.071	OK
CNBG_0704	-	-	CNBG_0704	-	-	Supercontig_2.2:414933-416225	-	-	107.956	104.338	111.574	OK
CNBG_0574	-	-	CNBG_0574	-	-	Supercontig_2.2:68129-69352	-	-	107.744	102.3	113.188	OK
CNBG_9708	-	-	CNBG_9708	-	-	Supercontig_2.12:158631-159672	-	-	107.641	102.566	112.715	OK
CNBG_0341	-	-	CNBG_0341	-	-	Supercontig_2.1:957295-958947	-	-	107.603	104.543	110.663	OK
CNBG_3763	-	-	CNBG_3763	-	-	Supercontig_2.10:136399-138218	-	-	107.473	104.676	110.271	OK
CNBG_4452	-	-	CNBG_4452	-	-	Supercontig_2.11:567952-569594	-	-	107.455	104.144	110.766	OK
CNBG_2765	-	-	CNBG_2765	-	-	Supercontig_2.6:752863-753862	-	-	107.366	103.033	111.699	OK
CNBG_0082	-	-	CNBG_0082	-	-	Supercontig_2.1:227236-228044	-	-	107.268	101.224	113.311	OK
CNBG_5139	-	-	CNBG_5139	-	-	Supercontig_2.14:528745-531441	-	-	107.163	104.6	109.727	OK
CNBG_0601	-	-	CNBG_0601	-	-	Supercontig_2.2:138676-140052	-	-	107.138	103.674	110.603	OK
CNBG_4650	-	-	CNBG_4650	-	-	Supercontig_2.12:446646-448462	-	-	106.988	104.196	109.78	OK
CNBG_3850	-	-	CNBG_3850	-	-	Supercontig_2.10:377556-378211	-	-	106.799	100.795	112.803	OK
CNBG_2431	-	-	CNBG_2431	-	-	Supercontig_2.5:1081276-1083085	-	-	106.748	103.441	110.056	OK
CNBG_0365	-	-	CNBG_0365	-	-	Supercontig_2.1:1015080-1017280	-	-	106.746	103.909	109.583	OK
CNBG_2655	-	-	CNBG_2655	-	-	Supercontig_2.6:457256-458928	-	-	106.533	103.449	109.617	OK
CNBG_3243	-	-	CNBG_3243	-	-	Supercontig_2.7:891491-894120	-	-	106.529	104.123	108.934	OK
CNBG_3772	-	-	CNBG_3772	-	-	Supercontig_2.10:158990-159831	-	-	106.322	101.246	111.398	OK
CNBG_4608	-	-	CNBG_4608	-	-	Supercontig_2.12:333255-335520	-	-	106.284	103.636	108.932	OK
CNBG_4538	-	-	CNBG_4538	-	-	Supercontig_2.12:130911-133107	-	-	106.202	103.295	109.109	OK
CNBG_5346	-	-	CNBG_5346	-	-	Supercontig_2.15:475296-476798	-	-	105.988	102.498	109.477	OK
CNBG_0940	-	-	CNBG_0940	-	-	Supercontig_2.2:1055913-1057382	-	-	105.947	102.523	109.371	OK
CNBG_3506	-	-	CNBG_3506	-	-	Supercontig_2.8:482799-484096	-	-	105.879	102.194	109.564	OK
CNBG_4835	-	-	CNBG_4835	-	-	Supercontig_2.13:290343-291791	-	-	105.817	102.58	109.054	OK
CNBG_2699	-	-	CNBG_2699	-	-	Supercontig_2.6:588401-590808	-	-	105.783	103.057	108.509	OK
CNBG_5546	-	-	CNBG_5546	-	-	Supercontig_2.16:405162-407578	-	-	105.743	103.267	108.219	OK
CNBG_2946	-	-	CNBG_2946	-	-	Supercontig_2.7:34498-35945	-	-	105.622	102.023	109.221	OK
CNBG_5715	-	-	CNBG_5715	-	-	Supercontig_2.17:333239-335998	-	-	105.44	103.011	107.868	OK
CNBG_4059	-	-	CNBG_4059	-	-	Supercontig_2.9:224111-224983	-	-	105.315	100.623	110.008	OK
CNBG_3224	-	-	CNBG_3224	-	-	Supercontig_2.7:837158-840694	-	-	105.237	103.197	107.277	OK
CNBG_3859	-	-	CNBG_3859	-	-	Supercontig_2.10:401591-402297	-	-	105.23	99.6941	110.766	OK
CNBG_3588	-	-	CNBG_3588	-	-	Supercontig_2.8:711404-713973	-	-	105.2	102.86	107.539	OK
CNBG_1982	-	-	CNBG_1982	-	-	Supercontig_2.4:1156252-1157090	-	-	105.041	100.113	109.97	OK
CNBG_1010	-	-	CNBG_1010	-	-	Supercontig_2.2:1253115-1255198	-	-	104.866	102.185	107.548	OK
CNBG_4808	-	-	CNBG_4808	-	-	Supercontig_2.13:214450-215886	-	-	104.856	101.18	108.532	OK
CNBG_5368	-	-	CNBG_5368	-	-	Supercontig_2.15:540539-541382	-	-	104.76	100.267	109.254	OK
CNBG_1193	-	-	CNBG_1193	-	-	Supercontig_2.3:333304-335220	-	-	104.757	101.801	107.713	OK
CNBG_1717	-	-	CNBG_1717	-	-	Supercontig_2.4:407069-409061	-	-	104.741	102.114	107.367	OK
CNBG_5570	-	-	CNBG_5570	-	-	Supercontig_2.16:472892-475213	-	-	104.59	101.515	107.664	OK
CNBG_3316	-	-	CNBG_3316	-	-	Supercontig_2.8:4409-5819	-	-	104.459	100.865	108.054	OK
CNBG_5299	-	-	CNBG_5299	-	-	Supercontig_2.15:332591-334590	-	-	104.443	101.861	107.025	OK
CNBG_5606	-	-	CNBG_5606	-	-	Supercontig_2.17:8484-9569	-	-	104.427	99.7544	109.099	OK
CNBG_0237	-	-	CNBG_0237	-	-	Supercontig_2.1:656210-659707	-	-	104.371	102.334	106.409	OK
CNBG_1114	-	-	CNBG_1114	-	-	Supercontig_2.3:91955-93275	-	-	104.313	100.541	108.086	OK
CNBG_4437	-	-	CNBG_4437	-	-	Supercontig_2.11:527734-529793	-	-	104.29	101.584	106.996	OK
CNBG_4930	-	-	CNBG_4930	-	-	Supercontig_2.13:590844-592103	-	-	104.219	100.432	108.007	OK
CNBG_0823	-	-	CNBG_0823	-	-	Supercontig_2.2:735816-740497	-	-	103.98	102.305	105.654	OK
CNBG_0782	-	-	CNBG_0782	-	-	Supercontig_2.2:615841-619146	-	-	103.69	101.509	105.871	OK
CNBG_1935	-	-	CNBG_1935	-	-	Supercontig_2.4:1011267-1012939	-	-	103.673	100.638	106.708	OK
CNBG_1967	-	-	CNBG_1967	-	-	Supercontig_2.4:1105011-1107000	-	-	103.574	100.44	106.707	OK
CNBG_4378	-	-	CNBG_4378	-	-	Supercontig_2.11:354409-356105	-	-	103.572	100.473	106.67	OK
CNBG_5056	-	-	CNBG_5056	-	-	Supercontig_2.14:295302-295898	-	-	103.304	96.1769	110.432	OK
CNBG_0914	-	-	CNBG_0914	-	-	Supercontig_2.2:980532-982268	-	-	103.164	100.187	106.14	OK
CNBG_0974	-	-	CNBG_0974	-	-	Supercontig_2.2:1163126-1163909	-	-	103.155	97.8286	108.481	OK
CNBG_1701	-	-	CNBG_1701	-	-	Supercontig_2.4:357618-358438	-	-	103.127	98.0912	108.164	OK
CNBG_1780	-	-	CNBG_1780	-	-	Supercontig_2.4:577208-578491	-	-	103.048	99.2656	106.83	OK
CNBG_2698	-	-	CNBG_2698	-	-	Supercontig_2.6:584212-586860	-	-	103.027	100.099	105.955	OK
CNBG_2068	-	-	CNBG_2068	-	-	Supercontig_2.5:110674-112627	-	-	102.853	100.101	105.605	OK
CNBG_1571	-	-	CNBG_1571	-	-	Supercontig_2.3:1385238-1386479	-	-	102.699	98.2649	107.133	OK
CNBG_1443	-	-	CNBG_1443	-	-	Supercontig_2.3:1034263-1036511	-	-	102.58	99.9818	105.179	OK
CNBG_0512	-	-	CNBG_0512	-	-	Supercontig_2.1:1412366-1414642	-	-	102.477	99.7384	105.215	OK
CNBG_3652	-	-	CNBG_3652	-	-	Supercontig_2.8:866755-868246	-	-	102.335	98.8631	105.807	OK
CNBG_3088	-	-	CNBG_3088	-	-	Supercontig_2.7:438549-439338	-	-	102.266	97.4032	107.129	OK
CNBG_2775	-	-	CNBG_2775	-	-	Supercontig_2.6:784042-785509	-	-	102.073	98.9257	105.22	OK
CNBG_0457	-	-	CNBG_0457	-	-	Supercontig_2.1:1270805-1273489	-	-	102.067	99.4624	104.671	OK
CNBG_1296	-	-	CNBG_1296	-	-	Supercontig_2.3:634136-635217	-	-	102.02	97.453	106.587	OK
CNBG_5657	-	-	CNBG_5657	-	-	Supercontig_2.17:154199-155644	-	-	101.892	98.2623	105.522	OK
CNBG_5380	-	-	CNBG_5380	-	-	Supercontig_2.15:569632-571447	-	-	101.852	98.826	104.878	OK
CNBG_4918	-	-	CNBG_4918	-	-	Supercontig_2.13:557542-558710	-	-	101.843	98.0199	105.665	OK
CNBG_2510	-	-	CNBG_2510	-	-	Supercontig_2.6:73608-76267	-	-	101.84	99.5082	104.172	OK
CNBG_0475	-	-	CNBG_0475	-	-	Supercontig_2.1:1316523-1317890	-	-	101.777	98.5597	104.995	OK
CNBG_1217	-	-	CNBG_1217	-	-	Supercontig_2.3:409061-409773	-	-	101.7	95.3444	108.057	OK
CNBG_0342	-	-	CNBG_0342	-	-	Supercontig_2.1:959546-961006	-	-	101.682	98.0156	105.349	OK
CNBG_4542	-	-	CNBG_4542	-	-	Supercontig_2.12:145381-148845	-	-	101.645	99.2717	104.019	OK
CNBG_9140	-	-	CNBG_9140	-	-	Supercontig_2.3:1212668-1215721	-	-	101.632	99.2004	104.065	OK
CNBG_0172	-	-	CNBG_0172	-	-	Supercontig_2.1:486712-490358	-	-	101.468	98.7541	104.182	OK
CNBG_1519	-	-	CNBG_1519	-	-	Supercontig_2.3:1230497-1234351	-	-	101.435	99.59	103.279	OK
CNBG_1789	-	-	CNBG_1789	-	-	Supercontig_2.4:599949-602812	-	-	101.421	99.2603	103.583	OK
CNBG_1089	-	-	CNBG_1089	-	-	Supercontig_2.3:28952-30290	-	-	101.398	97.7809	105.014	OK
CNBG_3197	-	-	CNBG_3197	-	-	Supercontig_2.7:758524-760922	-	-	101.376	98.6719	104.08	OK
CNBG_5541	-	-	CNBG_5541	-	-	Supercontig_2.16:395455-397229	-	-	101.29	98.084	104.497	OK
CNBG_5519	-	-	CNBG_5519	-	-	Supercontig_2.16:342957-344286	-	-	100.709	96.9679	104.451	OK
CNBG_1354	-	-	CNBG_1354	-	-	Supercontig_2.3:799141-802173	-	-	100.707	98.5577	102.856	OK
CNBG_4152	-	-	CNBG_4152	-	-	Supercontig_2.9:451561-454271	-	-	100.542	98.1475	102.937	OK
CNBG_0792	-	-	CNBG_0792	-	-	Supercontig_2.2:634843-636551	-	-	100.445	97.1711	103.719	OK
CNBG_5334	-	-	CNBG_5334	-	-	Supercontig_2.15:450205-450936	-	-	100.421	94.6705	106.171	OK
CNBG_0169	-	-	CNBG_0169	-	-	Supercontig_2.1:474565-477202	-	-	100.357	98.0713	102.643	OK
CNBG_5583	-	-	CNBG_5583	-	-	Supercontig_2.16:519192-520739	-	-	100.353	97.2569	103.449	OK
CNBG_9643	-	-	CNBG_9643	-	-	Supercontig_2.20:47651-49314	-	-	100.33	97.0107	103.649	OK
CNBG_4609	-	-	CNBG_4609	-	-	Supercontig_2.12:336212-339939	-	-	100.203	97.955	102.452	OK
CNBG_9057	-	-	CNBG_9057	-	-	Supercontig_2.2:369997-371756	-	-	100.193	97.2444	103.142	OK
CNBG_0743	-	-	CNBG_0743	-	-	Supercontig_2.2:512575-517080	-	-	100.182	98.4172	101.947	OK
CNBG_3754	-	-	CNBG_3754	-	-	Supercontig_2.10:110076-111552	-	-	100.142	96.7501	103.534	OK
CNBG_0674	-	-	CNBG_0674	-	-	Supercontig_2.2:321728-323340	-	-	100.123	97.1049	103.141	OK
CNBG_5199	-	-	CNBG_5199	-	-	Supercontig_2.15:82085-84427	-	-	100.046	97.6368	102.455	OK
CNBG_0943	-	-	CNBG_0943	-	-	Supercontig_2.2:1064151-1066014	-	-	99.9299	97.1255	102.734	OK
CNBG_4636	-	-	CNBG_4636	-	-	Supercontig_2.12:414197-415028	-	-	99.9226	94.0587	105.786	OK
CNBG_9440	-	-	CNBG_9440	-	-	Supercontig_2.10:442222-444798	-	-	99.918	97.6198	102.216	OK
CNBG_1455	-	-	CNBG_1455	-	-	Supercontig_2.3:1067315-1069612	-	-	99.8142	97.3773	102.251	OK
CNBG_5469	-	-	CNBG_5469	-	-	Supercontig_2.16:238172-239633	-	-	99.8133	95.9192	103.707	OK
CNBG_2357	-	-	CNBG_2357	-	-	Supercontig_2.5:875295-876411	-	-	99.805	95.7134	103.897	OK
CNBG_2280	-	-	CNBG_2280	-	-	Supercontig_2.5:693562-695080	-	-	99.7746	96.5225	103.027	OK
CNBG_4562	-	-	CNBG_4562	-	-	Supercontig_2.12:211708-213056	-	-	99.6271	96.2528	103.001	OK
CNBG_0991	-	-	CNBG_0991	-	-	Supercontig_2.2:1197041-1197790	-	-	99.5355	94.298	104.773	OK
CNBG_0783	-	-	CNBG_0783	-	-	Supercontig_2.2:619253-621150	-	-	99.522	96.7121	102.332	OK
CNBG_6098	-	-	CNBG_6098	-	-	Supercontig_2.22:17159-18242	-	-	99.4764	95.3253	103.628	OK
CNBG_3414	-	-	CNBG_3414	-	-	Supercontig_2.8:259737-261877	-	-	99.4096	96.9036	101.916	OK
CNBG_6190	-	-	CNBG_6190	-	-	Supercontig_2.24:48052-49966	-	-	99.4056	96.701	102.11	OK
CNBG_0659	-	-	CNBG_0659	-	-	Supercontig_2.2:286561-288650	-	-	99.3889	96.6104	102.167	OK
CNBG_0804	-	-	CNBG_0804	-	-	Supercontig_2.2:676719-677830	-	-	99.3367	95.6819	102.991	OK
CNBG_1030	-	-	CNBG_1030	-	-	Supercontig_2.2:1318018-1321279	-	-	99.3153	97.1386	101.492	OK
CNBG_0856	-	-	CNBG_0856	-	-	Supercontig_2.2:837120-838971	-	-	99.297	96.3437	102.25	OK
CNBG_2492	-	-	CNBG_2492	-	-	Supercontig_2.6:22570-26823	-	-	99.2546	97.0573	101.452	OK
CNBG_0067	-	-	CNBG_0067	-	-	Supercontig_2.1:187363-189461	-	-	99.2489	96.503	101.995	OK
CNBG_2497	-	-	CNBG_2497	-	-	Supercontig_2.6:38025-43801	-	-	99.1369	97.6056	100.668	OK
CNBG_3899	-	-	CNBG_3899	-	-	Supercontig_2.10:513025-515908	-	-	99.0894	96.8801	101.299	OK
CNBG_3028	-	-	CNBG_3028	-	-	Supercontig_2.7:274747-276485	-	-	99.0574	96.155	101.96	OK
CNBG_9705	-	-	CNBG_9705	-	-	Supercontig_2.10:237422-238203	-	-	98.9623	93.4137	104.511	OK
CNBG_5105	-	-	CNBG_5105	-	-	Supercontig_2.14:424564-426471	-	-	98.9486	96.2992	101.598	OK
CNBG_1537	-	-	CNBG_1537	-	-	Supercontig_2.3:1292195-1293906	-	-	98.8207	95.5271	102.114	OK
CNBG_1149	-	-	CNBG_1149	-	-	Supercontig_2.3:209032-209614	-	-	98.7647	90.6935	106.836	OK
CNBG_4593	-	-	CNBG_4593	-	-	Supercontig_2.12:289307-290698	-	-	98.4535	94.8792	102.028	OK
CNBG_4976	-	-	CNBG_4976	-	-	Supercontig_2.14:65668-68491	-	-	98.4375	96.1392	100.736	OK
CNBG_3050	-	-	CNBG_3050	-	-	Supercontig_2.7:337151-338592	-	-	98.4199	94.873	101.967	OK
CNBG_9268	-	-	CNBG_9268	-	-	Supercontig_2.6:448200-448736	-	-	98.3842	92.5325	104.236	OK
CNBG_2090	-	-	CNBG_2090	-	-	Supercontig_2.5:175663-182065	-	-	98.1676	96.7532	99.5821	OK
CNBG_3256	-	-	CNBG_3256	-	-	Supercontig_2.7:936230-940061	-	-	98.1429	96.3237	99.9621	OK
CNBG_4028	-	-	CNBG_4028	-	-	Supercontig_2.9:143040-144061	-	-	98.113	94.0408	102.185	OK
CNBG_3528	-	-	CNBG_3528	-	-	Supercontig_2.8:541435-542490	-	-	97.9902	93.8475	102.133	OK
CNBG_9383	-	-	CNBG_9383	-	-	Supercontig_2.8:803236-807065	-	-	97.9323	95.9371	99.9274	OK
CNBG_5752	-	-	CNBG_5752	-	-	Supercontig_2.19:10001-12681	-	-	97.7052	94.9804	100.43	OK
CNBG_1384	-	-	CNBG_1384	-	-	Supercontig_2.3:891472-893618	-	-	97.6535	95.0051	100.302	OK
CNBG_9114	-	-	CNBG_9114	-	-	Supercontig_2.3:484918-486041	-	-	97.6425	93.219	102.066	OK
CNBG_3912	-	-	CNBG_3912	-	-	Supercontig_2.10:559054-561034	-	-	97.589	94.4333	100.745	OK
CNBG_5354	-	-	CNBG_5354	-	-	Supercontig_2.15:496507-497811	-	-	97.5834	93.8911	101.276	OK
CNBG_6016	-	-	CNBG_6016	-	-	Supercontig_2.20:216841-217846	-	-	97.5316	93.3888	101.674	OK
CNBG_5433	-	-	CNBG_5433	-	-	Supercontig_2.16:133410-135144	-	-	97.5045	94.6124	100.397	OK
CNBG_1878	-	-	CNBG_1878	-	-	Supercontig_2.4:847963-851113	-	-	97.4845	95.4915	99.4775	OK
CNBG_0868	-	-	CNBG_0868	-	-	Supercontig_2.2:872398-874039	-	-	97.404	94.4523	100.356	OK
CNBG_5766	-	-	CNBG_5766	-	-	Supercontig_2.19:43834-45887	-	-	97.3928	94.5769	100.209	OK
CNBG_1737	-	-	CNBG_1737	-	-	Supercontig_2.4:456834-458163	-	-	97.0432	93.5008	100.585	OK
CNBG_5899	-	-	CNBG_5899	-	-	Supercontig_2.18:185925-189277	-	-	97.041	95.0045	99.0776	OK
CNBG_6062	-	-	CNBG_6062	-	-	Supercontig_2.21:109634-112370	-	-	97.0281	94.793	99.2633	OK
CNBG_1605	-	-	CNBG_1605	-	-	Supercontig_2.4:89411-92896	-	-	96.9913	95.1027	98.88	OK
CNBG_5671	-	-	CNBG_5671	-	-	Supercontig_2.17:187107-190211	-	-	96.9706	94.8669	99.0744	OK
CNBG_2063	-	-	CNBG_2063	-	-	Supercontig_2.5:95973-96714	-	-	96.9019	90.9814	102.822	OK
CNBG_3487	-	-	CNBG_3487	-	-	Supercontig_2.8:440112-440965	-	-	96.8326	92.5086	101.157	OK
CNBG_2332	-	-	CNBG_2332	-	-	Supercontig_2.5:808754-809916	-	-	96.7201	92.9581	100.482	OK
CNBG_2769	-	-	CNBG_2769	-	-	Supercontig_2.6:764625-766409	-	-	96.6244	93.6241	99.6246	OK
CNBG_0880	-	-	CNBG_0880	-	-	Supercontig_2.2:901714-902453	-	-	96.6196	90.8424	102.397	OK
CNBG_3818	-	-	CNBG_3818	-	-	Supercontig_2.10:292696-294354	-	-	96.5536	93.5972	99.5099	OK
CNBG_5381	-	-	CNBG_5381	-	-	Supercontig_2.15:571642-574828	-	-	96.5341	94.2699	98.7984	OK
CNBG_0838	-	-	CNBG_0838	-	-	Supercontig_2.2:779892-781551	-	-	96.4906	93.524	99.4571	OK
CNBG_3385	-	-	CNBG_3385	-	-	Supercontig_2.8:189269-190488	-	-	96.4712	92.889	100.053	OK
CNBG_3594	-	-	CNBG_3594	-	-	Supercontig_2.8:727727-728395	-	-	96.4083	90.6439	102.173	OK
CNBG_3492	-	-	CNBG_3492	-	-	Supercontig_2.8:450598-451551	-	-	96.385	92.2601	100.51	OK
CNBG_4989	-	-	CNBG_4989	-	-	Supercontig_2.14:117255-119553	-	-	96.3184	93.4857	99.151	OK
CNBG_5476	-	-	CNBG_5476	-	-	Supercontig_2.16:250605-251955	-	-	96.302	92.8621	99.742	OK
CNBG_2640	-	-	CNBG_2640	-	-	Supercontig_2.6:428264-430386	-	-	96.2961	93.717	98.8752	OK
CNBG_4929	-	-	CNBG_4929	-	-	Supercontig_2.13:587239-590608	-	-	96.2843	94.181	98.3875	OK
CNBG_1387	-	-	CNBG_1387	-	-	Supercontig_2.3:901952-903947	-	-	96.262	93.5213	99.0027	OK
CNBG_5503	-	-	CNBG_5503	-	-	Supercontig_2.16:311119-312334	-	-	96.1074	92.6557	99.5591	OK
CNBG_4710	-	-	CNBG_4710	-	-	Supercontig_2.12:612850-615243	-	-	96.079	93.3672	98.7908	OK
CNBG_3429	-	-	CNBG_3429	-	-	Supercontig_2.8:290305-291698	-	-	96.0219	92.241	99.8028	OK
CNBG_0888	-	-	CNBG_0888	-	-	Supercontig_2.2:917303-918741	-	-	96.014	92.7756	99.2525	OK
CNBG_2758	-	-	CNBG_2758	-	-	Supercontig_2.6:741683-742916	-	-	95.963	92.4866	99.4393	OK
CNBG_0729	-	-	CNBG_0729	-	-	Supercontig_2.2:474625-478059	-	-	95.8361	93.7978	97.8745	OK
CNBG_3060	-	-	CNBG_3060	-	-	Supercontig_2.7:360820-361754	-	-	95.6169	91.5408	99.6931	OK
CNBG_2563	-	-	CNBG_2563	-	-	Supercontig_2.6:213367-215869	-	-	95.6073	93.0839	98.1307	OK
CNBG_3177	-	-	CNBG_3177	-	-	Supercontig_2.7:699841-701942	-	-	95.5925	92.9177	98.2672	OK
CNBG_9479	-	-	CNBG_9479	-	-	Supercontig_2.12:9596-11811	-	-	95.4845	92.8966	98.0724	OK
CNBG_1992	-	-	CNBG_1992	-	-	Supercontig_2.4:1185992-1188272	-	-	95.249	92.3893	98.1088	OK
CNBG_1044	-	-	CNBG_1044	-	-	Supercontig_2.2:1354261-1356684	-	-	95.2121	92.7704	97.6539	OK
CNBG_0477	-	-	CNBG_0477	-	-	Supercontig_2.1:1325321-1328188	-	-	95.2077	93.1092	97.3062	OK
CNBG_5695	-	-	CNBG_5695	-	-	Supercontig_2.17:275005-276131	-	-	95.2075	91.1432	99.2718	OK
CNBG_4047	-	-	CNBG_4047	-	-	Supercontig_2.9:195173-197878	-	-	95.1512	92.643	97.6594	OK
CNBG_4280	-	-	CNBG_4280	-	-	Supercontig_2.11:90386-93977	-	-	95.1442	93.2711	97.0173	OK
CNBG_1544	-	-	CNBG_1544	-	-	Supercontig_2.3:1309511-1311664	-	-	95.0215	92.5902	97.4529	OK
CNBG_5104	-	-	CNBG_5104	-	-	Supercontig_2.14:423390-424260	-	-	94.9446	89.4206	100.469	OK
CNBG_6140	-	-	CNBG_6140	-	-	Supercontig_2.22:140667-141695	-	-	94.9258	90.8864	98.9652	OK
CNBG_1008	-	-	CNBG_1008	-	-	Supercontig_2.2:1248644-1249505	-	-	94.8565	90.3737	99.3393	OK
CNBG_0667	-	-	CNBG_0667	-	-	Supercontig_2.2:301721-303216	-	-	94.721	91.2789	98.1631	OK
CNBG_0672	-	-	CNBG_0672	-	-	Supercontig_2.2:319026-320362	-	-	94.6001	91.1926	98.0076	OK
CNBG_0989	-	-	CNBG_0989	-	-	Supercontig_2.2:1194319-1195983	-	-	94.4664	91.4273	97.5054	OK
CNBG_4734	-	-	CNBG_4734	-	-	Supercontig_2.12:684037-685715	-	-	94.3027	91.4484	97.157	OK
CNBG_3545	-	-	CNBG_3545	-	-	Supercontig_2.8:586536-587388	-	-	94.2756	88.9892	99.562	OK
CNBG_3343	-	-	CNBG_3343	-	-	Supercontig_2.8:68026-69245	-	-	94.2121	90.6442	97.78	OK
CNBG_4168	-	-	CNBG_4168	-	-	Supercontig_2.9:506274-508208	-	-	94.1665	91.5209	96.8121	OK
CNBG_5473	-	-	CNBG_5473	-	-	Supercontig_2.16:245679-246696	-	-	94.0996	90.0715	98.1276	OK
CNBG_9293	-	-	CNBG_9293	-	-	Supercontig_2.6:903323-905658	-	-	94.0076	91.6175	96.3977	OK
CNBG_2966	-	-	CNBG_2966	-	-	Supercontig_2.7:90174-91730	-	-	93.972	90.8632	97.0809	OK
CNBG_9425	-	-	CNBG_9425	-	-	Supercontig_2.10:103794-104969	-	-	93.9588	89.5516	98.3661	OK
CNBG_2986	-	-	CNBG_2986	-	-	Supercontig_2.7:153028-155060	-	-	93.9269	90.8243	97.0295	OK
CNBG_2029	-	-	CNBG_2029	-	-	Supercontig_2.5:0-2464	-	-	93.7043	91.1222	96.2864	OK
CNBG_2297	-	-	CNBG_2297	-	-	Supercontig_2.5:730010-732094	-	-	93.6989	91.1804	96.2174	OK
CNBG_5137	-	-	CNBG_5137	-	-	Supercontig_2.14:523113-525757	-	-	93.5656	91.4099	95.7213	OK
CNBG_2653	-	-	CNBG_2653	-	-	Supercontig_2.6:454582-456214	-	-	93.5009	90.5747	96.4271	OK
CNBG_9081	-	-	CNBG_9081	-	-	Supercontig_2.2:1232243-1233883	-	-	93.4557	90.0231	96.8883	OK
CNBG_3508	-	-	CNBG_3508	-	-	Supercontig_2.8:489338-492517	-	-	93.25	91.3125	95.1875	OK
CNBG_4779	-	-	CNBG_4779	-	-	Supercontig_2.13:124649-126162	-	-	93.2423	90.3072	96.1773	OK
CNBG_4638	-	-	CNBG_4638	-	-	Supercontig_2.12:417453-418714	-	-	93.2025	89.6773	96.7277	OK
CNBG_4037	-	-	CNBG_4037	-	-	Supercontig_2.9:168557-171338	-	-	93.1696	90.7389	95.6002	OK
CNBG_1382	-	-	CNBG_1382	-	-	Supercontig_2.3:889377-890417	-	-	93.1602	89.059	97.2613	OK
CNBG_2782	-	-	CNBG_2782	-	-	Supercontig_2.6:800441-801659	-	-	93.1393	89.5207	96.7578	OK
CNBG_5483	-	-	CNBG_5483	-	-	Supercontig_2.16:268488-271896	-	-	92.9819	90.5243	95.4395	OK
CNBG_4568	-	-	CNBG_4568	-	-	Supercontig_2.12:222741-224684	-	-	92.9096	90.3378	95.4814	OK
CNBG_6068	-	-	CNBG_6068	-	-	Supercontig_2.21:128998-130135	-	-	92.8439	88.8975	96.7902	OK
CNBG_3747	-	-	CNBG_3747	-	-	Supercontig_2.10:82981-85236	-	-	92.8414	90.1312	95.5516	OK
CNBG_3500	-	-	CNBG_3500	-	-	Supercontig_2.8:469368-472564	-	-	92.8301	90.8889	94.7714	OK
CNBG_5488	-	-	CNBG_5488	-	-	Supercontig_2.16:278506-279663	-	-	92.6772	88.6704	96.684	OK
CNBG_2344	-	-	CNBG_2344	-	-	Supercontig_2.5:839523-844130	-	-	92.6557	90.9641	94.3474	OK
CNBG_5173	-	-	CNBG_5173	-	-	Supercontig_2.15:5249-6326	-	-	92.6283	87.4194	97.8371	OK
CNBG_3037	-	-	CNBG_3037	-	-	Supercontig_2.7:298771-300125	-	-	92.6131	89.6065	95.6198	OK
CNBG_5078	-	-	CNBG_5078	-	-	Supercontig_2.14:357231-358900	-	-	92.4146	89.3328	95.4964	OK
CNBG_3236	-	-	CNBG_3236	-	-	Supercontig_2.7:872276-873991	-	-	92.3681	89.5519	95.1843	OK
CNBG_9485	-	-	CNBG_9485	-	-	Supercontig_2.12:171889-174662	-	-	92.2569	90.0202	94.4936	OK
CNBG_1648	-	-	CNBG_1648	-	-	Supercontig_2.4:215693-217048	-	-	92.2374	88.8728	95.6021	OK
CNBG_3376	-	-	CNBG_3376	-	-	Supercontig_2.8:165193-167685	-	-	92.1831	89.9305	94.4356	OK
CNBG_2326	-	-	CNBG_2326	-	-	Supercontig_2.5:793311-795387	-	-	92.1616	89.3659	94.9572	OK
CNBG_4555	-	-	CNBG_4555	-	-	Supercontig_2.12:188194-192917	-	-	92.1498	90.4221	93.8775	OK
CNBG_1609	-	-	CNBG_1609	-	-	Supercontig_2.4:102119-103807	-	-	92.0105	89.2503	94.7707	OK
CNBG_5815	-	-	CNBG_5815	-	-	Supercontig_2.19:175761-177041	-	-	91.9782	88.6848	95.2715	OK
CNBG_1787	-	-	CNBG_1787	-	-	Supercontig_2.4:597037-598154	-	-	91.7406	87.8499	95.6312	OK
CNBG_2092	-	-	CNBG_2092	-	-	Supercontig_2.5:183737-184881	-	-	91.6359	87.8094	95.4624	OK
CNBG_6004	-	-	CNBG_6004	-	-	Supercontig_2.20:189295-191934	-	-	91.5299	89.1655	93.8943	OK
CNBG_0591	-	-	CNBG_0591	-	-	Supercontig_2.2:112027-113483	-	-	91.4764	88.5271	94.4257	OK
CNBG_4171	-	-	CNBG_4171	-	-	Supercontig_2.9:513394-515013	-	-	91.3834	88.3147	94.4522	OK
CNBG_2579	-	-	CNBG_2579	-	-	Supercontig_2.6:255248-256630	-	-	91.3822	87.9246	94.8398	OK
CNBG_1377	-	-	CNBG_1377	-	-	Supercontig_2.3:875334-877219	-	-	91.367	88.788	93.9459	OK
CNBG_4572	-	-	CNBG_4572	-	-	Supercontig_2.12:239102-240301	-	-	91.2478	87.4267	95.0689	OK
CNBG_5525	-	-	CNBG_5525	-	-	Supercontig_2.16:354715-356996	-	-	91.2327	88.5331	93.9323	OK
CNBG_2924	-	-	CNBG_2924	-	-	Supercontig_2.6:1195112-1199940	-	-	91.2147	89.6255	92.8039	OK
CNBG_3132	-	-	CNBG_3132	-	-	Supercontig_2.7:575700-576852	-	-	91.2072	87.275	95.1394	OK
CNBG_2694	-	-	CNBG_2694	-	-	Supercontig_2.6:574870-576237	-	-	91.2071	87.9224	94.4919	OK
CNBG_6136	-	-	CNBG_6136	-	-	Supercontig_2.22:130745-131749	-	-	91.045	87.036	95.054	OK
CNBG_6194	-	-	CNBG_6194	-	-	Supercontig_2.24:56596-57746	-	-	91.012	87.6072	94.4169	OK
CNBG_6120	-	-	CNBG_6120	-	-	Supercontig_2.22:78481-81568	-	-	91.0015	88.9468	93.0562	OK
CNBG_4527	-	-	CNBG_4527	-	-	Supercontig_2.12:101061-103494	-	-	90.8495	88.1398	93.5592	OK
CNBG_0379	-	-	CNBG_0379	-	-	Supercontig_2.1:1060899-1062125	-	-	90.8383	86.8652	94.8113	OK
CNBG_6167	-	-	CNBG_6167	-	-	Supercontig_2.23:86589-87036	-	-	90.6293	84.0207	97.2378	OK
CNBG_2683	-	-	CNBG_2683	-	-	Supercontig_2.6:535664-542331	-	-	90.5914	89.2688	91.9139	OK
CNBG_5248	-	-	CNBG_5248	-	-	Supercontig_2.15:211290-216330	-	-	90.4738	88.9297	92.018	OK
CNBG_9072	-	-	CNBG_9072	-	-	Supercontig_2.2:893751-895588	-	-	90.4721	87.8998	93.0444	OK
CNBG_9171	-	-	CNBG_9171	-	-	Supercontig_2.4:421777-422744	-	-	90.4504	86.4353	94.4655	OK
CNBG_3397	-	-	CNBG_3397	-	-	Supercontig_2.8:221872-223203	-	-	90.4374	86.9395	93.9352	OK
CNBG_4319	-	-	CNBG_4319	-	-	Supercontig_2.11:192252-193193	-	-	90.3815	85.3247	95.4384	OK
CNBG_1227	-	-	CNBG_1227	-	-	Supercontig_2.3:432173-434675	-	-	90.2493	87.7456	92.7529	OK
CNBG_5071	-	-	CNBG_5071	-	-	Supercontig_2.14:338740-339553	-	-	90.2351	86.142	94.3283	OK
CNBG_9382	-	-	CNBG_9382	-	-	Supercontig_2.8:785972-787222	-	-	90.2223	86.5048	93.9399	OK
CNBG_5969	-	-	CNBG_5969	-	-	Supercontig_2.20:95428-99077	-	-	90.2119	88.3636	92.0602	OK
CNBG_5595	-	-	CNBG_5595	-	-	Supercontig_2.16:546678-548942	-	-	90.2059	87.7812	92.6307	OK
CNBG_0614	-	-	CNBG_0614	-	-	Supercontig_2.2:165855-166830	-	-	90.2041	85.4506	94.9576	OK
CNBG_2714	-	-	CNBG_2714	-	-	Supercontig_2.6:629555-631532	-	-	90.1892	87.1821	93.1964	OK
CNBG_1422	-	-	CNBG_1422	-	-	Supercontig_2.3:991178-992429	-	-	89.8975	86.5135	93.2814	OK
CNBG_1851	-	-	CNBG_1851	-	-	Supercontig_2.4:760748-761419	-	-	89.847	84.1998	95.4941	OK
CNBG_0330	-	-	CNBG_0330	-	-	Supercontig_2.1:933847-936573	-	-	89.6992	87.5466	91.8518	OK
CNBG_9696	-	-	CNBG_9696	-	-	Supercontig_2.4:731921-732664	-	-	89.636	84.2099	95.0622	OK
CNBG_5455	-	-	CNBG_5455	-	-	Supercontig_2.16:197905-200673	-	-	89.5644	87.5063	91.6225	OK
CNBG_4483	-	-	CNBG_4483	-	-	Supercontig_2.11:666867-669226	-	-	89.5425	87.0296	92.0554	OK
CNBG_3661	-	-	CNBG_3661	-	-	Supercontig_2.8:898685-899994	-	-	89.4359	85.3643	93.5075	OK
CNBG_4625	-	-	CNBG_4625	-	-	Supercontig_2.12:388540-390522	-	-	89.3601	86.3736	92.3467	OK
CNBG_2865	-	-	CNBG_2865	-	-	Supercontig_2.6:1024204-1026396	-	-	89.3117	86.903	91.7203	OK
CNBG_4610	-	-	CNBG_4610	-	-	Supercontig_2.12:340269-341630	-	-	89.169	85.7686	92.5695	OK
CNBG_4798	-	-	CNBG_4798	-	-	Supercontig_2.13:174461-176911	-	-	89.0814	86.7791	91.3837	OK
CNBG_3233	-	-	CNBG_3233	-	-	Supercontig_2.7:864087-867046	-	-	89.0423	86.9377	91.147	OK
CNBG_4589	-	-	CNBG_4589	-	-	Supercontig_2.12:280679-283914	-	-	89.0125	87.0854	90.9396	OK
CNBG_4598	-	-	CNBG_4598	-	-	Supercontig_2.12:298455-300091	-	-	88.9786	85.8957	92.0615	OK
CNBG_3936	-	-	CNBG_3936	-	-	Supercontig_2.10:623614-625962	-	-	88.9665	86.5038	91.4292	OK
CNBG_0654	-	-	CNBG_0654	-	-	Supercontig_2.2:276214-278223	-	-	88.92	86.2395	91.6006	OK
CNBG_4273	-	-	CNBG_4273	-	-	Supercontig_2.11:75084-77887	-	-	88.7451	86.5763	90.914	OK
CNBG_3755	-	-	CNBG_3755	-	-	Supercontig_2.10:111748-112671	-	-	88.7358	84.6285	92.8431	OK
CNBG_0698	-	-	CNBG_0698	-	-	Supercontig_2.2:399145-402341	-	-	88.7135	86.7906	90.6364	OK
CNBG_3892	-	-	CNBG_3892	-	-	Supercontig_2.10:492681-494839	-	-	88.6242	86.14	91.1083	OK
CNBG_5093	-	-	CNBG_5093	-	-	Supercontig_2.14:391752-393518	-	-	88.3834	85.6793	91.0874	OK
CNBG_0682	-	-	CNBG_0682	-	-	Supercontig_2.2:342082-343647	-	-	88.3494	85.3983	91.3005	OK
CNBG_6124	-	-	CNBG_6124	-	-	Supercontig_2.22:92059-92892	-	-	88.2831	82.5053	94.061	OK
CNBG_2487	-	-	CNBG_2487	-	-	Supercontig_2.6:2375-5484	-	-	88.2274	86.1096	90.3452	OK
CNBG_2121	-	-	CNBG_2121	-	-	Supercontig_2.5:259767-261419	-	-	88.1931	85.3384	91.0479	OK
CNBG_1079	-	-	CNBG_1079	-	-	Supercontig_2.2:1454352-1456108	-	-	88.1069	84.9547	91.2591	OK
CNBG_9115	-	-	CNBG_9115	-	-	Supercontig_2.3:558153-558589	-	-	88.0225	72.4871	103.558	OK
CNBG_9542	-	-	CNBG_9542	-	-	Supercontig_2.13:625483-628165	-	-	87.9986	85.8526	90.1447	OK
CNBG_6111	-	-	CNBG_6111	-	-	Supercontig_2.22:48441-51527	-	-	87.9916	85.6783	90.3048	OK
CNBG_0593	-	-	CNBG_0593	-	-	Supercontig_2.2:114764-116364	-	-	87.825	84.893	90.7569	OK
CNBG_0411	-	-	CNBG_0411	-	-	Supercontig_2.1:1148378-1156813	-	-	87.554	86.4009	88.707	OK
CNBG_1850	-	-	CNBG_1850	-	-	Supercontig_2.4:757078-760644	-	-	87.4809	85.5998	89.362	OK
CNBG_3577	-	-	CNBG_3577	-	-	Supercontig_2.8:675069-678183	-	-	87.4091	85.384	89.4343	OK
CNBG_1405	-	-	CNBG_1405	-	-	Supercontig_2.3:950100-950697	-	-	87.4053	80.9291	93.8816	OK
CNBG_6180	-	-	CNBG_6180	-	-	Supercontig_2.24:17255-18818	-	-	87.3876	84.3383	90.437	OK
CNBG_1144	-	-	CNBG_1144	-	-	Supercontig_2.3:190678-193082	-	-	87.3307	84.9487	89.7128	OK
CNBG_0886	-	-	CNBG_0886	-	-	Supercontig_2.2:912213-914952	-	-	87.324	85.1344	89.5137	OK
CNBG_0576	-	-	CNBG_0576	-	-	Supercontig_2.2:72886-75645	-	-	87.3052	85.1656	89.4448	OK
CNBG_3760	-	-	CNBG_3760	-	-	Supercontig_2.10:129106-130747	-	-	87.2905	84.1859	90.3952	OK
CNBG_3856	-	-	CNBG_3856	-	-	Supercontig_2.10:388653-389990	-	-	87.2651	83.539	90.9911	OK
CNBG_5253	-	-	CNBG_5253	-	-	Supercontig_2.15:228063-228839	-	-	87.234	81.4974	92.9706	OK
CNBG_9044	-	-	CNBG_9044	-	-	Supercontig_2.1:1358265-1362518	-	-	87.2026	85.5979	88.8073	OK
CNBG_5601	-	-	CNBG_5601	-	-	Supercontig_2.17:29-1074	-	-	87.1692	83.51	90.8283	OK
CNBG_0662	-	-	CNBG_0662	-	-	Supercontig_2.2:294523-295522	-	-	87.1014	83.297	90.9058	OK
CNBG_1743	-	-	CNBG_1743	-	-	Supercontig_2.4:471938-472958	-	-	86.8245	83.2317	90.4173	OK
CNBG_5862	-	-	CNBG_5862	-	-	Supercontig_2.18:40354-44257	-	-	86.7326	84.8568	88.6083	OK
CNBG_4194	-	-	CNBG_4194	-	-	Supercontig_2.9:574852-576150	-	-	86.7305	83.7477	89.7132	OK
CNBG_3716	-	-	CNBG_3716	-	-	Supercontig_2.8:1058434-1060869	-	-	86.7253	84.5033	88.9473	OK
CNBG_4803	-	-	CNBG_4803	-	-	Supercontig_2.13:195197-197747	-	-	86.7136	84.6069	88.8202	OK
CNBG_3431	-	-	CNBG_3431	-	-	Supercontig_2.8:296140-299831	-	-	86.6642	84.8886	88.4398	OK
CNBG_5249	-	-	CNBG_5249	-	-	Supercontig_2.15:216560-217228	-	-	86.5349	81.272	91.7978	OK
CNBG_2881	-	-	CNBG_2881	-	-	Supercontig_2.6:1066013-1070294	-	-	86.4694	84.7883	88.1505	OK
CNBG_5275	-	-	CNBG_5275	-	-	Supercontig_2.15:276822-277435	-	-	86.413	80.1068	92.7192	OK
CNBG_5012	-	-	CNBG_5012	-	-	Supercontig_2.14:185243-187061	-	-	86.4045	83.7402	89.0689	OK
CNBG_0615	-	-	CNBG_0615	-	-	Supercontig_2.2:167135-168412	-	-	86.2473	82.5324	89.9623	OK
CNBG_0213	-	-	CNBG_0213	-	-	Supercontig_2.1:595941-597913	-	-	86.2371	83.7133	88.761	OK
CNBG_6129	-	-	CNBG_6129	-	-	Supercontig_2.22:100900-102989	-	-	86.1711	83.7941	88.5481	OK
CNBG_3680	-	-	CNBG_3680	-	-	Supercontig_2.8:950949-952482	-	-	86.0858	83.1969	88.9746	OK
CNBG_4772	-	-	CNBG_4772	-	-	Supercontig_2.13:105616-106865	-	-	86.0626	82.2544	89.8707	OK
CNBG_0496	-	-	CNBG_0496	-	-	Supercontig_2.1:1376005-1378720	-	-	85.9463	83.3916	88.501	OK
CNBG_3388	-	-	CNBG_3388	-	-	Supercontig_2.8:198866-200211	-	-	85.9294	82.331	89.5278	OK
CNBG_5059	-	-	CNBG_5059	-	-	Supercontig_2.14:307945-310050	-	-	85.8537	82.3619	89.3456	OK
CNBG_2597	-	-	CNBG_2597	-	-	Supercontig_2.6:301276-303705	-	-	85.7472	83.5403	87.954	OK
CNBG_4707	-	-	CNBG_4707	-	-	Supercontig_2.12:603103-605086	-	-	85.6746	82.8496	88.4996	OK
CNBG_9415	-	-	CNBG_9415	-	-	Supercontig_2.9:653185-656234	-	-	85.6695	83.5056	87.8334	OK
CNBG_3249	-	-	CNBG_3249	-	-	Supercontig_2.7:909825-913583	-	-	85.5962	83.7303	87.462	OK
CNBG_4373	-	-	CNBG_4373	-	-	Supercontig_2.11:331425-332849	-	-	85.5245	82.3023	88.7467	OK
CNBG_2669	-	-	CNBG_2669	-	-	Supercontig_2.6:500858-503723	-	-	85.4606	83.4425	87.4788	OK
CNBG_5055	-	-	CNBG_5055	-	-	Supercontig_2.14:291889-294303	-	-	85.2469	83.0933	87.4005	OK
CNBG_1211	-	-	CNBG_1211	-	-	Supercontig_2.3:397614-399459	-	-	85.2456	82.5157	87.9755	OK
CNBG_4404	-	-	CNBG_4404	-	-	Supercontig_2.11:425342-430214	-	-	85.2363	83.7561	86.7165	OK
CNBG_0124	-	-	CNBG_0124	-	-	Supercontig_2.1:334903-335947	-	-	85.0855	81.44	88.731	OK
CNBG_0194	-	-	CNBG_0194	-	-	Supercontig_2.1:543016-544748	-	-	84.906	82.0065	87.8055	OK
CNBG_0329	-	-	CNBG_0329	-	-	Supercontig_2.1:929370-933276	-	-	84.8758	83.1569	86.5948	OK
CNBG_2229	-	-	CNBG_2229	-	-	Supercontig_2.5:544927-545907	-	-	84.8717	81.1043	88.6391	OK
CNBG_0451	-	-	CNBG_0451	-	-	Supercontig_2.1:1258219-1259912	-	-	84.7127	81.8113	87.6141	OK
CNBG_5995	-	-	CNBG_5995	-	-	Supercontig_2.20:160676-163777	-	-	84.6646	82.7905	86.5386	OK
CNBG_2990	-	-	CNBG_2990	-	-	Supercontig_2.7:165133-166181	-	-	84.6288	80.9167	88.3409	OK
CNBG_9373	-	-	CNBG_9373	-	-	Supercontig_2.8:599738-600927	-	-	84.544	80.8391	88.2488	OK
CNBG_0734	-	-	CNBG_0734	-	-	Supercontig_2.2:490878-493362	-	-	84.5294	82.2352	86.8235	OK
CNBG_9187	-	-	CNBG_9187	-	-	Supercontig_2.4:861879-863564	-	-	84.5141	81.8568	87.1715	OK
CNBG_5214	-	-	CNBG_5214	-	-	Supercontig_2.15:122903-124235	-	-	84.4375	81.1777	87.6972	OK
CNBG_5372	-	-	CNBG_5372	-	-	Supercontig_2.15:549348-550528	-	-	84.4372	81.131	87.7434	OK
CNBG_4712	-	-	CNBG_4712	-	-	Supercontig_2.12:622130-623191	-	-	84.4207	80.7213	88.1201	OK
CNBG_3283	-	-	CNBG_3283	-	-	Supercontig_2.7:1022058-1024177	-	-	84.3981	82.0283	86.7679	OK
CNBG_5568	-	-	CNBG_5568	-	-	Supercontig_2.16:466848-467885	-	-	84.2796	80.5394	88.0198	OK
CNBG_9547	-	-	CNBG_9547	-	-	Supercontig_2.14:141518-143359	-	-	84.276	81.3645	87.1874	OK
CNBG_2476	-	-	CNBG_2476	-	-	Supercontig_2.5:1213622-1215636	-	-	84.2492	81.9247	86.5738	OK
CNBG_9366	-	-	CNBG_9366	-	-	Supercontig_2.8:474982-476740	-	-	84.0208	81.4017	86.6399	OK
CNBG_3409	-	-	CNBG_3409	-	-	Supercontig_2.8:251847-253464	-	-	84.0064	80.8147	87.1981	OK
CNBG_5599	-	-	CNBG_5599	-	-	Supercontig_2.16:554969-555976	-	-	84.0003	80.2324	87.7682	OK
CNBG_5171	-	-	CNBG_5171	-	-	Supercontig_2.15:921-2568	-	-	83.9967	81.095	86.8984	OK
CNBG_4125	-	-	CNBG_4125	-	-	Supercontig_2.9:388928-389649	-	-	83.9956	79.107	88.8842	OK
CNBG_3007	-	-	CNBG_3007	-	-	Supercontig_2.7:210935-213791	-	-	83.9113	81.9035	85.9192	OK
CNBG_0544	-	-	CNBG_0544	-	-	Supercontig_2.2:7462-8235	-	-	83.8434	79.0094	88.6774	OK
CNBG_3306	-	-	CNBG_3306	-	-	Supercontig_2.7:1092821-1093690	-	-	83.758	78.5233	88.9927	OK
CNBG_4875	-	-	CNBG_4875	-	-	Supercontig_2.13:410316-412385	-	-	83.5643	80.8886	86.24	OK
CNBG_3196	-	-	CNBG_3196	-	-	Supercontig_2.7:754681-757178	-	-	83.4942	81.2432	85.7452	OK
CNBG_4288	-	-	CNBG_4288	-	-	Supercontig_2.11:122412-123556	-	-	83.4638	79.386	87.5415	OK
CNBG_3089	-	-	CNBG_3089	-	-	Supercontig_2.7:439388-443390	-	-	83.4438	81.603	85.2847	OK
CNBG_2949	-	-	CNBG_2949	-	-	Supercontig_2.7:40356-42020	-	-	83.3724	80.7582	85.9867	OK
CNBG_0391	-	-	CNBG_0391	-	-	Supercontig_2.1:1095096-1097428	-	-	83.3604	81.1972	85.5236	OK
CNBG_2277	-	-	CNBG_2277	-	-	Supercontig_2.5:687269-688057	-	-	83.3592	78.5334	88.185	OK
CNBG_0636	-	-	CNBG_0636	-	-	Supercontig_2.2:224353-226175	-	-	83.2875	80.629	85.9459	OK
CNBG_0343	-	-	CNBG_0343	-	-	Supercontig_2.1:961033-962087	-	-	83.1967	78.8926	87.5008	OK
CNBG_5393	-	-	CNBG_5393	-	-	Supercontig_2.16:34555-37753	-	-	83.1617	81.1963	85.1271	OK
CNBG_9112	-	-	CNBG_9112	-	-	Supercontig_2.3:441536-446641	-	-	83.1369	81.6677	84.6061	OK
CNBG_2113	-	-	CNBG_2113	-	-	Supercontig_2.5:235576-238941	-	-	83.0649	81.1532	84.9767	OK
CNBG_1549	-	-	CNBG_1549	-	-	Supercontig_2.3:1322685-1323287	-	-	82.9897	77.4394	88.54	OK
CNBG_4246	-	-	CNBG_4246	-	-	Supercontig_2.11:922-3436	-	-	82.8092	80.6583	84.9601	OK
CNBG_3024	-	-	CNBG_3024	-	-	Supercontig_2.7:262461-263759	-	-	82.7468	79.6842	85.8094	OK
CNBG_5954	-	-	CNBG_5954	-	-	Supercontig_2.20:57398-58240	-	-	82.7332	78.1482	87.3182	OK
CNBG_5636	-	-	CNBG_5636	-	-	Supercontig_2.17:97738-99957	-	-	82.5993	80.0294	85.1692	OK
CNBG_5293	-	-	CNBG_5293	-	-	Supercontig_2.15:320499-321075	-	-	82.554	77.0831	88.025	OK
CNBG_1186	-	-	CNBG_1186	-	-	Supercontig_2.3:307836-310383	-	-	82.5246	80.2751	84.7742	OK
CNBG_2267	-	-	CNBG_2267	-	-	Supercontig_2.5:663266-666061	-	-	82.5125	80.4852	84.5398	OK
CNBG_3443	-	-	CNBG_3443	-	-	Supercontig_2.8:324769-326292	-	-	82.4888	79.7897	85.1879	OK
CNBG_4490	-	-	CNBG_4490	-	-	Supercontig_2.11:685933-687750	-	-	82.4581	79.7133	85.2029	OK
CNBG_5547	-	-	CNBG_5547	-	-	Supercontig_2.16:407826-409823	-	-	82.3554	79.6859	85.0249	OK
CNBG_0319	-	-	CNBG_0319	-	-	Supercontig_2.1:897756-899917	-	-	82.3095	79.8862	84.7328	OK
CNBG_1416	-	-	CNBG_1416	-	-	Supercontig_2.3:975009-977768	-	-	81.9473	79.9703	83.9243	OK
CNBG_5649	-	-	CNBG_5649	-	-	Supercontig_2.17:137204-138226	-	-	81.8879	77.0878	86.688	OK
CNBG_1462	-	-	CNBG_1462	-	-	Supercontig_2.3:1085239-1086664	-	-	81.8062	78.885	84.7274	OK
CNBG_1200	-	-	CNBG_1200	-	-	Supercontig_2.3:361077-367376	-	-	81.7224	80.3046	83.1403	OK
CNBG_0780	-	-	CNBG_0780	-	-	Supercontig_2.2:612757-614102	-	-	81.7186	78.4661	84.9711	OK
CNBG_5579	-	-	CNBG_5579	-	-	Supercontig_2.16:503055-504888	-	-	81.5543	78.9215	84.187	OK
CNBG_5821	-	-	CNBG_5821	-	-	Supercontig_2.19:189464-193400	-	-	81.399	79.6844	83.1136	OK
CNBG_0331	-	-	CNBG_0331	-	-	Supercontig_2.1:937154-938846	-	-	81.3973	78.7659	84.0286	OK
CNBG_1434	-	-	CNBG_1434	-	-	Supercontig_2.3:1018406-1019712	-	-	81.3567	78.0532	84.6603	OK
CNBG_1339	-	-	CNBG_1339	-	-	Supercontig_2.3:760380-761834	-	-	81.3457	78.4204	84.2711	OK
CNBG_5577	-	-	CNBG_5577	-	-	Supercontig_2.16:495937-497266	-	-	81.1837	77.1592	85.2083	OK
CNBG_3315	-	-	CNBG_3315	-	-	Supercontig_2.7:1113118-1115098	-	-	81.1657	78.1169	84.2145	OK
CNBG_5101	-	-	CNBG_5101	-	-	Supercontig_2.14:414130-416789	-	-	81.134	79.1006	83.1674	OK
CNBG_1885	-	-	CNBG_1885	-	-	Supercontig_2.4:871101-872136	-	-	81.1259	77.4563	84.7955	OK
CNBG_2670	-	-	CNBG_2670	-	-	Supercontig_2.6:503876-504813	-	-	80.7579	75.9039	85.6119	OK
CNBG_3531	-	-	CNBG_3531	-	-	Supercontig_2.8:545962-548991	-	-	80.7363	78.8877	82.585	OK
CNBG_5499	-	-	CNBG_5499	-	-	Supercontig_2.16:301581-302644	-	-	80.736	76.4152	85.0567	OK
CNBG_1278	-	-	CNBG_1278	-	-	Supercontig_2.3:573698-577311	-	-	80.6435	78.7373	82.5498	OK
CNBG_0691	-	-	CNBG_0691	-	-	Supercontig_2.2:375156-377269	-	-	80.5765	78.0162	83.1368	OK
CNBG_0236	-	-	CNBG_0236	-	-	Supercontig_2.1:654913-656024	-	-	80.5338	77.0215	84.046	OK
CNBG_4595	-	-	CNBG_4595	-	-	Supercontig_2.12:292749-294245	-	-	80.5173	77.4554	83.5792	OK
CNBG_6005	-	-	CNBG_6005	-	-	Supercontig_2.20:192349-193083	-	-	80.5014	75.7546	85.2483	OK
CNBG_3843	-	-	CNBG_3843	-	-	Supercontig_2.10:360650-361858	-	-	80.4617	76.3389	84.5846	OK
CNBG_6164	-	-	CNBG_6164	-	-	Supercontig_2.23:80386-81817	-	-	80.4532	76.6846	84.2218	OK
CNBG_0376	-	-	CNBG_0376	-	-	Supercontig_2.1:1045949-1048386	-	-	80.4343	78.3058	82.5629	OK
CNBG_2703	-	-	CNBG_2703	-	-	Supercontig_2.6:597439-599014	-	-	80.3255	77.4336	83.2174	OK
CNBG_2251	-	-	CNBG_2251	-	-	Supercontig_2.5:612499-613147	-	-	80.2601	74.5683	85.9519	OK
CNBG_4279	-	-	CNBG_4279	-	-	Supercontig_2.11:88809-90148	-	-	80.2594	76.8723	83.6464	OK
CNBG_1603	-	-	CNBG_1603	-	-	Supercontig_2.4:80545-82804	-	-	80.2405	77.9624	82.5186	OK
CNBG_5413	-	-	CNBG_5413	-	-	Supercontig_2.16:90763-92368	-	-	80.2368	76.4491	84.0245	OK
CNBG_2020	-	-	CNBG_2020	-	-	Supercontig_2.4:1277249-1281491	-	-	80.2309	78.5935	81.8683	OK
CNBG_5238	-	-	CNBG_5238	-	-	Supercontig_2.15:180371-183050	-	-	80.1843	78.2148	82.1539	OK
CNBG_5534	-	-	CNBG_5534	-	-	Supercontig_2.16:383102-383586	-	-	80.0295	72.6848	87.3741	OK
CNBG_1291	-	-	CNBG_1291	-	-	Supercontig_2.3:615699-617560	-	-	79.994	77.2916	82.6963	OK
CNBG_0274	-	-	CNBG_0274	-	-	Supercontig_2.1:755284-758468	-	-	79.9849	78.1186	81.8512	OK
CNBG_9338	-	-	CNBG_9338	-	-	Supercontig_2.7:734522-734781	-	-	79.8464	51.1647	108.528	OK
CNBG_5687	-	-	CNBG_5687	-	-	Supercontig_2.17:244579-247448	-	-	79.7643	77.7481	81.7804	OK
CNBG_3890	-	-	CNBG_3890	-	-	Supercontig_2.10:489332-490446	-	-	79.7305	76.422	83.039	OK
CNBG_1564	-	-	CNBG_1564	-	-	Supercontig_2.3:1366003-1367652	-	-	79.6984	77.1539	82.243	OK
CNBG_3792	-	-	CNBG_3792	-	-	Supercontig_2.10:215106-216290	-	-	79.6756	76.3743	82.9768	OK
CNBG_3103	-	-	CNBG_3103	-	-	Supercontig_2.7:485184-486481	-	-	79.6083	76.3385	82.8782	OK
CNBG_3650	-	-	CNBG_3650	-	-	Supercontig_2.8:864276-865029	-	-	79.6041	73.7371	85.471	OK
CNBG_0375	-	-	CNBG_0375	-	-	Supercontig_2.1:1044329-1045713	-	-	79.5687	76.5266	82.6107	OK
CNBG_3844	-	-	CNBG_3844	-	-	Supercontig_2.10:361889-363024	-	-	79.5604	76.3417	82.779	OK
CNBG_1647	-	-	CNBG_1647	-	-	Supercontig_2.4:212594-215126	-	-	79.4926	77.3552	81.63	OK
CNBG_3524	-	-	CNBG_3524	-	-	Supercontig_2.8:529164-530959	-	-	79.4718	76.8509	82.0927	OK
CNBG_5642	-	-	CNBG_5642	-	-	Supercontig_2.17:118062-119807	-	-	79.306	76.6141	81.9978	OK
CNBG_2213	-	-	CNBG_2213	-	-	Supercontig_2.5:502879-504141	-	-	79.3042	76.1546	82.4538	OK
CNBG_9164	-	-	CNBG_9164	-	-	Supercontig_2.4:270673-273287	-	-	79.2488	77.1136	81.3839	OK
CNBG_5475	-	-	CNBG_5475	-	-	Supercontig_2.16:249491-250394	-	-	79.2286	75.2513	83.2059	OK
CNBG_0165	-	-	CNBG_0165	-	-	Supercontig_2.1:458734-459722	-	-	79.2046	75.5733	82.8359	OK
CNBG_5092	-	-	CNBG_5092	-	-	Supercontig_2.14:387942-391508	-	-	79.1977	77.4026	80.9927	OK
CNBG_2755	-	-	CNBG_2755	-	-	Supercontig_2.6:732578-733860	-	-	79.191	76.2397	82.1422	OK
CNBG_2848	-	-	CNBG_2848	-	-	Supercontig_2.6:981662-983352	-	-	79.1748	76.2928	82.0567	OK
CNBG_9362	-	-	CNBG_9362	-	-	Supercontig_2.8:390990-392708	-	-	79.1683	76.3784	81.9582	OK
CNBG_0256	-	-	CNBG_0256	-	-	Supercontig_2.1:707657-708964	-	-	79.1632	76.1111	82.2153	OK
CNBG_2107	-	-	CNBG_2107	-	-	Supercontig_2.5:215030-215899	-	-	79.162	75.1074	83.2166	OK
CNBG_1452	-	-	CNBG_1452	-	-	Supercontig_2.3:1060008-1061319	-	-	79.1498	76.0925	82.2071	OK
CNBG_1486	-	-	CNBG_1486	-	-	Supercontig_2.3:1148467-1149512	-	-	79.1358	75.2031	83.0685	OK
CNBG_9536	-	-	CNBG_9536	-	-	Supercontig_2.13:553782-554719	-	-	78.9749	74.1941	83.7557	OK
CNBG_0122	-	-	CNBG_0122	-	-	Supercontig_2.1:330366-333049	-	-	78.8787	76.6086	81.1488	OK
CNBG_3547	-	-	CNBG_3547	-	-	Supercontig_2.8:593987-594957	-	-	78.8644	74.1306	83.5982	OK
CNBG_9553	-	-	CNBG_9553	-	-	Supercontig_2.14:246569-249092	-	-	78.8502	76.626	81.0743	OK
CNBG_2521	-	-	CNBG_2521	-	-	Supercontig_2.6:107552-109797	-	-	78.8444	76.5333	81.1556	OK
CNBG_3075	-	-	CNBG_3075	-	-	Supercontig_2.7:398043-400543	-	-	78.8198	76.4526	81.1869	OK
CNBG_5653	-	-	CNBG_5653	-	-	Supercontig_2.17:146175-147642	-	-	78.722	75.6784	81.7655	OK
CNBG_5130	-	-	CNBG_5130	-	-	Supercontig_2.14:504074-507509	-	-	78.7129	76.9916	80.4341	OK
CNBG_9054	-	-	CNBG_9054	-	-	Supercontig_2.2:344151-344837	-	-	78.6892	73.9842	83.3943	OK
CNBG_3360	-	-	CNBG_3360	-	-	Supercontig_2.8:115335-116249	-	-	78.6678	74.7888	82.5468	OK
CNBG_5447	-	-	CNBG_5447	-	-	Supercontig_2.16:177024-178247	-	-	78.6387	75.5984	81.6791	OK
CNBG_2065	-	-	CNBG_2065	-	-	Supercontig_2.5:99401-100817	-	-	78.6267	75.6198	81.6336	OK
CNBG_6145	-	-	CNBG_6145	-	-	Supercontig_2.23:20255-22959	-	-	78.6135	76.3948	80.8323	OK
CNBG_0660	-	-	CNBG_0660	-	-	Supercontig_2.2:288894-289602	-	-	78.5469	73.8167	83.2771	OK
CNBG_6010	-	-	CNBG_6010	-	-	Supercontig_2.20:204204-205847	-	-	78.4472	75.76	81.1344	OK
CNBG_0092	-	-	CNBG_0092	-	-	Supercontig_2.1:252000-256103	-	-	78.2816	76.5981	79.9651	OK
CNBG_6153	-	-	CNBG_6153	-	-	Supercontig_2.23:42956-47777	-	-	78.2367	76.6638	79.8096	OK
CNBG_3834	-	-	CNBG_3834	-	-	Supercontig_2.10:340468-343058	-	-	78.1959	76.1155	80.2763	OK
CNBG_3962	-	-	CNBG_3962	-	-	Supercontig_2.10:699564-702661	-	-	78.0665	75.8956	80.2375	OK
CNBG_2685	-	-	CNBG_2685	-	-	Supercontig_2.6:544815-546077	-	-	77.9773	75.0327	80.922	OK
CNBG_2064	-	-	CNBG_2064	-	-	Supercontig_2.5:96774-99127	-	-	77.9609	75.7741	80.1478	OK
CNBG_9300	-	-	CNBG_9300	-	-	Supercontig_2.6:989751-994439	-	-	77.9512	76.4984	79.4039	OK
CNBG_6133	-	-	CNBG_6133	-	-	Supercontig_2.22:117377-120774	-	-	77.9378	76.0974	79.7783	OK
CNBG_0323	-	-	CNBG_0323	-	-	Supercontig_2.1:908788-910182	-	-	77.9064	75.0313	80.7815	OK
CNBG_5894	-	-	CNBG_5894	-	-	Supercontig_2.18:164367-166491	-	-	77.8838	75.7101	80.0575	OK
CNBG_4977	-	-	CNBG_4977	-	-	Supercontig_2.14:68950-70033	-	-	77.8744	74.472	81.2767	OK
CNBG_5540	-	-	CNBG_5540	-	-	Supercontig_2.16:394846-395439	-	-	77.8543	71.5631	84.1454	OK
CNBG_0709	-	-	CNBG_0709	-	-	Supercontig_2.2:428141-429159	-	-	77.8054	74.114	81.4969	OK
CNBG_1918	-	-	CNBG_1918	-	-	Supercontig_2.4:955558-958503	-	-	77.7934	75.8158	79.7709	OK
CNBG_1403	-	-	CNBG_1403	-	-	Supercontig_2.3:945413-947158	-	-	77.6693	74.9524	80.3862	OK
CNBG_3448	-	-	CNBG_3448	-	-	Supercontig_2.8:335909-337936	-	-	77.6391	75.1606	80.1176	OK
CNBG_5377	-	-	CNBG_5377	-	-	Supercontig_2.15:562503-564006	-	-	77.6319	74.4413	80.8226	OK
CNBG_3056	-	-	CNBG_3056	-	-	Supercontig_2.7:350606-351926	-	-	77.553	74.6953	80.4107	OK
CNBG_2330	-	-	CNBG_2330	-	-	Supercontig_2.5:803378-805374	-	-	77.4988	74.7037	80.294	OK
CNBG_2743	-	-	CNBG_2743	-	-	Supercontig_2.6:707598-708546	-	-	77.4967	74.0701	80.9233	OK
CNBG_5613	-	-	CNBG_5613	-	-	Supercontig_2.17:24848-27254	-	-	77.4244	74.9971	79.8517	OK
CNBG_0196	-	-	CNBG_0196	-	-	Supercontig_2.1:546439-548000	-	-	77.3116	74.3167	80.3064	OK
CNBG_1018	-	-	CNBG_1018	-	-	Supercontig_2.2:1282815-1286382	-	-	77.3032	75.6077	78.9988	OK
CNBG_2574	-	-	CNBG_2574	-	-	Supercontig_2.6:243856-244836	-	-	77.2117	73.5658	80.8576	OK
CNBG_5934	-	-	CNBG_5934	-	-	Supercontig_2.20:9225-11109	-	-	77.1996	74.6352	79.7641	OK
CNBG_4628	-	-	CNBG_4628	-	-	Supercontig_2.12:394784-397438	-	-	77.1959	75.1326	79.2592	OK
CNBG_5516	-	-	CNBG_5516	-	-	Supercontig_2.16:334713-335805	-	-	77.0787	72.5768	81.5806	OK
CNBG_9227	-	-	CNBG_9227	-	-	Supercontig_2.5:918504-920143	-	-	77.0478	74.4	79.6956	OK
CNBG_2520	-	-	CNBG_2520	-	-	Supercontig_2.6:102214-104879	-	-	76.9667	75.0556	78.8778	OK
CNBG_3258	-	-	CNBG_3258	-	-	Supercontig_2.7:943115-945036	-	-	76.9055	74.5089	79.302	OK
CNBG_0125	-	-	CNBG_0125	-	-	Supercontig_2.1:336148-338300	-	-	76.815	74.5735	79.0565	OK
CNBG_5937	-	-	CNBG_5937	-	-	Supercontig_2.20:17362-19344	-	-	76.7174	74.298	79.1368	OK
CNBG_9050	-	-	CNBG_9050	-	-	Supercontig_2.2:271633-276080	-	-	76.6637	75.1416	78.1857	OK
CNBG_4141	-	-	CNBG_4141	-	-	Supercontig_2.9:431296-432469	-	-	76.6282	72.6805	80.5759	OK
CNBG_9701	-	-	CNBG_9701	-	-	Supercontig_2.7:749550-750183	-	-	76.6047	71.273	81.9363	OK
CNBG_9614	-	-	CNBG_9614	-	-	Supercontig_2.17:260630-265397	-	-	76.505	74.7985	78.2115	OK
CNBG_0673	-	-	CNBG_0673	-	-	Supercontig_2.2:320493-321533	-	-	76.4966	72.2816	80.7116	OK
CNBG_1873	-	-	CNBG_1873	-	-	Supercontig_2.4:837094-838525	-	-	76.4629	73.5203	79.4054	OK
CNBG_2038	-	-	CNBG_2038	-	-	Supercontig_2.5:21373-23335	-	-	76.4074	73.89	78.9249	OK
CNBG_3113	-	-	CNBG_3113	-	-	Supercontig_2.7:518288-520115	-	-	76.2956	73.4572	79.1341	OK
CNBG_0200	-	-	CNBG_0200	-	-	Supercontig_2.1:571582-572308	-	-	76.295	71.5102	81.0798	OK
CNBG_0644	-	-	CNBG_0644	-	-	Supercontig_2.2:249795-252897	-	-	76.2848	74.2948	78.2748	OK
CNBG_0992	-	-	CNBG_0992	-	-	Supercontig_2.2:1198102-1200128	-	-	76.2714	74.0744	78.4683	OK
CNBG_4224	-	-	CNBG_4224	-	-	Supercontig_2.9:659790-660380	-	-	76.2041	69.4446	82.9635	OK
CNBG_1257	-	-	CNBG_1257	-	-	Supercontig_2.3:520916-522267	-	-	76.1335	73.0647	79.2022	OK
CNBG_3788	-	-	CNBG_3788	-	-	Supercontig_2.10:202421-204360	-	-	75.9957	73.4758	78.5156	OK
CNBG_1685	-	-	CNBG_1685	-	-	Supercontig_2.4:320484-321360	-	-	75.9463	70.4084	81.4842	OK
CNBG_5038	-	-	CNBG_5038	-	-	Supercontig_2.14:257812-259394	-	-	75.8405	72.8935	78.7876	OK
CNBG_4882	-	-	CNBG_4882	-	-	Supercontig_2.13:434358-437065	-	-	75.8061	73.8793	77.7328	OK
CNBG_0311	-	-	CNBG_0311	-	-	Supercontig_2.1:874822-876810	-	-	75.8043	73.3038	78.3049	OK
CNBG_6007	-	-	CNBG_6007	-	-	Supercontig_2.20:197257-200180	-	-	75.695	73.769	77.621	OK
CNBG_6146	-	-	CNBG_6146	-	-	Supercontig_2.23:23845-25960	-	-	75.6077	73.3552	77.8602	OK
CNBG_2350	-	-	CNBG_2350	-	-	Supercontig_2.5:855780-859000	-	-	75.5474	73.8082	77.2865	OK
CNBG_2103	-	-	CNBG_2103	-	-	Supercontig_2.5:209221-210350	-	-	75.5424	72.2564	78.8284	OK
CNBG_2676	-	-	CNBG_2676	-	-	Supercontig_2.6:513303-514888	-	-	75.4451	72.9259	77.9642	OK
CNBG_1125	-	-	CNBG_1125	-	-	Supercontig_2.3:122619-124274	-	-	75.2612	72.6496	77.8727	OK
CNBG_0001	-	-	CNBG_0001	-	-	Supercontig_2.1:2087-6208	-	-	75.2501	73.5952	76.905	OK
CNBG_2261	-	-	CNBG_2261	-	-	Supercontig_2.5:645456-647439	-	-	75.1537	72.8092	77.4981	OK
CNBG_2225	-	-	CNBG_2225	-	-	Supercontig_2.5:537360-539304	-	-	75.1469	72.6028	77.691	OK
CNBG_1778	-	-	CNBG_1778	-	-	Supercontig_2.4:572858-575313	-	-	75.0125	72.5242	77.5008	OK
CNBG_3855	-	-	CNBG_3855	-	-	Supercontig_2.10:387001-388405	-	-	74.9892	72.025	77.9535	OK
CNBG_0552	-	-	CNBG_0552	-	-	Supercontig_2.2:22121-24803	-	-	74.9207	72.7906	77.0507	OK
CNBG_5147	-	-	CNBG_5147	-	-	Supercontig_2.14:556793-558429	-	-	74.9184	72.3294	77.5075	OK
CNBG_4700	-	-	CNBG_4700	-	-	Supercontig_2.12:579701-580455	-	-	74.9069	70.2092	79.6047	OK
CNBG_5043	-	-	CNBG_5043	-	-	Supercontig_2.14:266217-267056	-	-	74.8786	69.2663	80.491	OK
CNBG_3939	-	-	CNBG_3939	-	-	Supercontig_2.10:632378-633066	-	-	74.8383	69.2416	80.435	OK
CNBG_4438	-	-	CNBG_4438	-	-	Supercontig_2.11:531116-532778	-	-	74.7751	72.0333	77.517	OK
[truncated: 4,411 more rows]
