# Supplementary material for: Transcriptional Analysis Allows Genome Reannotation and Reveals that Cryptococcus gattii VGII Undergoes Nutrient Restriction during Infection
Source: Microorganisms. 2017 Aug 23;5(3):49. doi: 10.3390/microorganisms5030049 (PMC5620640; doi:10.3390/microorganisms5030049)
Supplement: Supplementary file 1 [file microorganisms-05-00049-s001.zip › Table S2.xlsx]

## Sheet: Plan1
ID	Name	Bgd count	Result count	Pct of bgd	Fold enrichment	Odds ratio	P-value	Benjamini	Bonferroni
GO:1901566	organonitrogen compound biosynthetic process	300	170	56.7	1.95	2.13	8.17782e-13	8.58671e-11	8.58671e-11
GO:1901564	organonitrogen compound metabolic process	379	196	51.7	1.78	1.96	7.10573e-12	3.73051e-10	7.46102e-10
GO:0006412	translation	158	106	67.1	2.31	2.45	2.58596e-11	9.05085e-10	2.71526e-09
GO:0043043	peptide biosynthetic process	161	106	65.8	2.27	2.41	5.82954e-11	1.53025e-09	6.12101e-09
GO:0043604	amide biosynthetic process	173	110	63.6	2.19	2.33	1.14071e-10	2.39549e-09	1.19775e-08
GO:0006518	peptide metabolic process	167	107	64.1	2.21	2.34	1.51558e-10	2.65226e-09	1.59136e-08
GO:0043603	cellular amide metabolic process	183	112	61.2	2.11	2.24	4.10452e-10	6.15678e-09	4.30975e-08
GO:0044271	cellular nitrogen compound biosynthetic process	371	169	45.6	1.57	1.67	3.23299e-07	4.24329e-06	3.39464e-05
GO:0055114	oxidation-reduction process	318	149	46.9	1.61	1.71	5.04981e-07	5.89144e-06	5.3023e-05
GO:0008152	metabolic process	1588	551	34.7	1.19	1.4	7.50328e-07	7.87844e-06	7.87844e-05
GO:0009058	biosynthetic process	574	235	40.9	1.41	1.52	1.08655e-06	1.03716e-05	0.000114088
GO:1901576	organic substance biosynthetic process	535	219	40.9	1.41	1.51	2.89097e-06	2.52959e-05	0.000303551
GO:0044249	cellular biosynthetic process	524	212	40.5	1.39	1.49	8.32849e-06	6.72686e-05	0.000874492
GO:0044710	single-organism metabolic process	706	267	37.8	1.3	1.4	2.84925e-05	0.000213693	0.00299171
GO:0010467	gene expression	354	146	41.2	1.42	1.49	0.000135785	0.000950493	0.0142574
GO:0006091	generation of precursor metabolites and energy	28	23	82.1	2.83	2.87	0.000271675	0.00178287	0.0285259
GO:0044085	cellular component biogenesis	51	33	64.7	2.23	2.27	0.000358319	0.00219448	0.0376235
GO:0044281	small molecule metabolic process	293	122	41.6	1.43	1.49	0.000376197	0.00219448	0.0395007
GO:0005975	carbohydrate metabolic process	126	62	49.2	1.69	1.74	0.000501532	0.00277162	0.0526609
GO:0042254	ribosome biogenesis	27	21	77.8	2.68	2.71	0.000817327	0.00420098	0.0858193
GO:0044711	single-organism biosynthetic process	202	88	43.6	1.5	1.54	0.000864097	0.00420098	0.0907302
GO:0015980	energy derivation by oxidation of organic compounds	17	16	94.1	3.24	3.27	0.000880206	0.00420098	0.0924216
GO:0022613	ribonucleoprotein complex biogenesis	28	21	75	2.58	2.61	0.00113237	0.0051695	0.118898
GO:0009059	macromolecule biosynthetic process	344	135	39.2	1.35	1.4	0.0012752	0.005579	0.133896
GO:0009116	nucleoside metabolic process	40	26	65	2.24	2.27	0.00140604	0.00567824	0.147634
GO:1901657	glycosyl compound metabolic process	40	26	65	2.24	2.27	0.00140604	0.00567824	0.147634
GO:0071704	organic substance metabolic process	1195	400	33.5	1.15	1.24	0.0015136	0.0058862	0.158927
GO:0034645	cellular macromolecule biosynthetic process	336	131	39	1.34	1.39	0.0018378	0.00689176	0.192969
GO:0055086	nucleobase-containing small molecule metabolic process	89	45	50.6	1.74	1.77	0.00190895	0.00691173	0.20044
GO:0044267	cellular protein metabolic process	390	148	37.9	1.31	1.36	0.00221925	0.00709376	0.233021
GO:0009199	ribonucleoside triphosphate metabolic process	28	20	71.4	2.46	2.49	0.00222947	0.00709376	0.234094
GO:0009205	purine ribonucleoside triphosphate metabolic process	28	20	71.4	2.46	2.49	0.00222947	0.00709376	0.234094
GO:0009144	purine nucleoside triphosphate metabolic process	28	20	71.4	2.46	2.49	0.00222947	0.00709376	0.234094
GO:0072521	purine-containing compound metabolic process	47	28	59.6	2.05	2.08	0.00243025	0.00725036	0.255176
GO:0006807	nitrogen compound metabolic process	713	250	35.1	1.21	1.27	0.00254352	0.00725036	0.267069
GO:0046128	purine ribonucleoside metabolic process	33	22	66.7	2.3	2.32	0.00255489	0.00725036	0.268263
GO:0042278	purine nucleoside metabolic process	33	22	66.7	2.3	2.32	0.00255489	0.00725036	0.268263
GO:0045333	cellular respiration	14	13	92.9	3.2	3.22	0.00288829	0.0079808	0.30327
GO:0006163	purine nucleotide metabolic process	44	26	59.1	2.03	2.06	0.00371228	0.00851896	0.38979
GO:0034641	cellular nitrogen compound metabolic process	630	222	35.2	1.21	1.27	0.00386449	0.00851896	0.405772
GO:0019538	protein metabolic process	450	165	36.7	1.26	1.31	0.00390533	0.00851896	0.410059
GO:0009141	nucleoside triphosphate metabolic process	30	20	66.7	2.3	2.32	0.00394615	0.00851896	0.414345
GO:0072522	purine-containing compound biosynthetic process	30	20	66.7	2.3	2.32	0.00394615	0.00851896	0.414345
GO:0046129	purine ribonucleoside biosynthetic process	19	15	78.9	2.72	2.74	0.00405678	0.00851896	0.425961
GO:0042451	purine nucleoside biosynthetic process	19	15	78.9	2.72	2.74	0.00405678	0.00851896	0.425961
GO:0044238	primary metabolic process	1114	370	33.2	1.14	1.22	0.00405818	0.00851896	0.426109
GO:0015986	ATP synthesis coupled proton transport	11	11	100	3.44	3.47	0.00420033	0.00851896	0.441034
GO:0015985	energy coupled proton transport, down electrochemical gradient	11	11	100	3.44	3.47	0.00420033	0.00851896	0.441034
GO:0009201	ribonucleoside triphosphate biosynthetic process	15	13	86.7	2.98	3.01	0.00429819	0.00851896	0.45131
GO:0009142	nucleoside triphosphate biosynthetic process	15	13	86.7	2.98	3.01	0.00429819	0.00851896	0.45131
GO:0009206	purine ribonucleoside triphosphate biosynthetic process	15	13	86.7	2.98	3.01	0.00429819	0.00851896	0.45131
GO:0009145	purine nucleoside triphosphate biosynthetic process	15	13	86.7	2.98	3.01	0.00429819	0.00851896	0.45131
GO:0009119	ribonucleoside metabolic process	35	22	62.9	2.16	2.19	0.00430004	0.00851896	0.451505
GO:0046034	ATP metabolic process	26	18	69.2	2.38	2.41	0.00461878	0.00898096	0.484972
GO:0009167	purine ribonucleoside monophosphate metabolic process	31	20	64.5	2.22	2.24	0.00514902	0.00965441	0.540647
GO:0009126	purine nucleoside monophosphate metabolic process	31	20	64.5	2.22	2.24	0.00514902	0.00965441	0.540647
GO:0016051	carbohydrate biosynthetic process	12	11	91.7	3.16	3.18	0.00643845	0.0118603	0.676038
GO:1901659	glycosyl compound biosynthetic process	21	15	71.4	2.46	2.48	0.00771294	0.0134976	0.809858
GO:0009163	nucleoside biosynthetic process	21	15	71.4	2.46	2.48	0.00771294	0.0134976	0.809858
GO:0042455	ribonucleoside biosynthetic process	21	15	71.4	2.46	2.48	0.00771294	0.0134976	0.809858
GO:0006164	purine nucleotide biosynthetic process	28	18	64.3	2.21	2.23	0.00797973	0.0137356	0.837872
GO:0009161	ribonucleoside monophosphate metabolic process	33	20	60.6	2.09	2.11	0.00846071	0.0143286	0.888374
GO:1901135	carbohydrate derivative metabolic process	102	46	45.1	1.55	1.58	0.00895914	0.0149319	0.940709
GO:0006754	ATP biosynthetic process	13	11	84.6	2.91	2.93	0.00951196	0.0151245	0.998756
GO:0006101	citrate metabolic process	11	10	90.9	3.13	3.15	0.00965084	0.0151245	1
GO:0006099	tricarboxylic acid cycle	11	10	90.9	3.13	3.15	0.00965084	0.0151245	1
GO:0009060	aerobic respiration	11	10	90.9	3.13	3.15	0.00965084	0.0151245	1
GO:0009123	nucleoside monophosphate metabolic process	34	20	58.8	2.03	2.05	0.0106673	0.0163953	1
GO:0009150	purine ribonucleotide metabolic process	39	22	56.4	1.94	1.96	0.010774	0.0163953	1
GO:0044237	cellular metabolic process	1042	342	32.8	1.13	1.19	0.0111977	0.0166408	1
GO:0019693	ribose phosphate metabolic process	52	27	51.9	1.79	1.81	0.0112524	0.0166408	1
GO:0006753	nucleoside phosphate metabolic process	79	37	46.8	1.61	1.63	0.0116763	0.0170279	1
GO:0009168	purine ribonucleoside monophosphate biosynthetic process	18	13	72.2	2.49	2.51	0.0120327	0.0170734	1
GO:0009127	purine nucleoside monophosphate biosynthetic process	18	13	72.2	2.49	2.51	0.0120327	0.0170734	1
GO:0034220	ion transmembrane transport	45	24	53.3	1.84	1.86	0.0129737	0.0181632	1
GO:0044699	single-organism process	1204	389	32.3	1.11	1.18	0.0139675	0.0192972	1
GO:0072350	tricarboxylic acid metabolic process	12	10	83.3	2.87	2.89	0.0141929	0.019354	1
GO:0009259	ribonucleotide metabolic process	41	22	53.7	1.85	1.87	0.0161524	0.0217436	1
GO:0009152	purine ribonucleotide biosynthetic process	24	15	62.5	2.15	2.17	0.0176286	0.0234304	1
GO:0098655	cation transmembrane transport	34	19	55.9	1.92	1.94	0.0183316	0.0234734	1
GO:0098662	inorganic cation transmembrane transport	34	19	55.9	1.92	1.94	0.0183316	0.0234734	1
GO:0098660	inorganic ion transmembrane transport	34	19	55.9	1.92	1.94	0.0183316	0.0234734	1
GO:0009117	nucleotide metabolic process	77	35	45.5	1.57	1.58	0.0192367	0.0243356	1
GO:0009156	ribonucleoside monophosphate biosynthetic process	20	13	65	2.24	2.25	0.0213517	0.0266896	1
GO:0009124	nucleoside monophosphate biosynthetic process	21	13	61.9	2.13	2.15	0.0276477	0.0326738	1
GO:0044262	cellular carbohydrate metabolic process	21	13	61.9	2.13	2.15	0.0276477	0.0326738	1
GO:0006364	rRNA processing	14	10	71.4	2.46	2.47	0.0277622	0.0326738	1
GO:0016072	rRNA metabolic process	14	10	71.4	2.46	2.47	0.0277622	0.0326738	1
GO:0006082	organic acid metabolic process	171	66	38.6	1.33	1.35	0.0281432	0.0326738	1
GO:0009260	ribonucleotide biosynthetic process	26	15	57.7	1.99	2	0.0283173	0.0326738	1
GO:0046390	ribose phosphate biosynthetic process	26	15	57.7	1.99	2	0.0283173	0.0326738	1
GO:0043648	dicarboxylic acid metabolic process	12	9	75	2.58	2.6	0.0299153	0.0341424	1
GO:0043436	oxoacid metabolic process	169	65	38.5	1.32	1.35	0.0307438	0.0343415	1
GO:0019752	carboxylic acid metabolic process	169	65	38.5	1.32	1.35	0.0307438	0.0343415	1
GO:0000041	transition metal ion transport	10	8	80	2.75	2.77	0.0318524	0.0344794	1
GO:0006414	translational elongation	10	8	80	2.75	2.77	0.0318524	0.0344794	1
GO:0006979	response to oxidative stress	10	8	80	2.75	2.77	0.0318524	0.0344794	1
GO:0022900	electron transport chain	6	6	100	3.44	3.46	0.0336242	0.0360259	1
GO:0008150	biological_process	2410	732	30.4	1.05	1.14	0.0366286	0.0388485	1
GO:0022607	cellular component assembly	25	14	56	1.93	1.94	0.0393818	0.0413509	1
GO:0009165	nucleotide biosynthetic process	44	21	47.7	1.64	1.66	0.0435067	0.0445414	1
GO:1901293	nucleoside phosphate biosynthetic process	44	21	47.7	1.64	1.66	0.0435067	0.0445414	1
GO:0006818	hydrogen transport	23	13	56.5	1.95	1.96	0.0441172	0.0445414	1
GO:0015992	proton transport	23	13	56.5	1.95	1.96	0.0441172	0.0445414	1
GO:0044723	single-organism carbohydrate metabolic process	56	25	44.6	1.54	1.55	0.049774	0.049774	1
