# Supplementary material for: Transcriptional Analysis Allows Genome Reannotation and Reveals that Cryptococcus gattii VGII Undergoes Nutrient Restriction during Infection
Source: Microorganisms. 2017 Aug 23;5(3):49. doi: 10.3390/microorganisms5030049 (PMC5620640; doi:10.3390/microorganisms5030049)
Supplement: Supplementary file 1 [file microorganisms-05-00049-s001.zip › Table S3.xlsx]

## Sheet: Planilha1
Protein	Gene	FPKM	Activity
Heat-shock protein 12	CNBG_5853	18712.3	Stress response
Heat-shock protein 12	CNBG_2441	11920	Stress response
Extracellular elastinolytic metalloproteinase	CNBG_6001	4679.19	Virulence
Thiol-specific antioxidant protein 1	CNBG_2132	2709.54	Virulence
Thioredoxin	CNBG_3456	2116.12	Stress response
Hypothetical protein	CNBG_4430	1976.98	Mannoprotein
Hypothetical protein	CNBG_0310	1800.18	Mannoprotein
Hypothetical protein	CNBG_5802	1735.42	Mannoprotein
Heat-shock protein, SKS2	CNBG_0239	1520.63	Stress response
Hypothetical protein	CNBG_2366	1331.04	Mannoprotein
hypotetical protein	CNBG_9636	1250.26	Stress response
G protein beta subunit Gib2	CNBG_4396	1195	Virulence
hypotetical protein	CNBG_0575	1184.15	Stress response
Stress-response RCI peptide, cation transport-related protein	CNBG_6094	1013.89	Stress response
UDP-glucose 6-dehydrogenase	CNBG_9511	958.02	Capsule biosynthesis
Flavohaemoprotein, FHB1 | nitric oxide dioxygenase	CNBG_3964	913.517	Stress response
hypothetical protein	CNBG_4756	888.984	Capsule biosynthesis
Chitin deacetylase 2	CNBG_9064	767.317	Mannoprotein
Inosine-5'-monophosphate dehydrogenase	CNBG_1468	668.655	Virulence
LEA domain protein	CNBG_1854	650.303	Stress response
Peptidyl-prolyl cis-trans isomerase	CNBG_0031	578.039	Virulence
Heat-shock protein	CNBG_4912	570.898	Stress response
Chitin deacetylase	CNBG_0806	522.969	Mannoprotein
hypotetical protein	CNBG_3346	512.472	Stress response
Glyoxal oxidase	CNBG_1499	480.295	Mannoprotein
Sulfiredoxin	CNBG_1275	434.751	Virulence
Hexose transporter	CNBG_2170	407.602	Capsule biosynthesis/transporter
Mannitol-1-phosphate dehydrogenase	CNBG_2079	404.489	Stress response
Mannose-6-phosphate isomerase	CNBG_2740	371.399	Capsule biosynthesis
Superoxide dismutase	CNBG_2661	363.147	Virulence
MFalpha1 | MFalpha3	CNBG_5861	362.606	Virulence
hypothetical protein	CNBG_0047	348.565	Capsule biosynthesis
hypothetical protein	CNBG_3452	334.018	Capsule biosynthesis
UDP-glucuronic acid decarboxylase, UXS1	CNBG_2278	330.234	Capsule biosynthesis/stress response
UDP-glucuronic acid decarboxylase, UXS1	CNBG_2278	330.234	Stress response/capsule biosynthesis
Lactonohydrolase, putative	CNBG_6019	330.183	Virulence
Hypothetical protein	CNBG_5209	319.677	Mannoprotein
Hypothetical protein	CNBG_0269	302.859	Mannoprotein
alpha 1,6-mannosyltransferase	CNBG_1188	284.786	Capsule biosynthesis
Hypothetical protein	CNBG_5294	284.379	Mannoprotein
Acetolactate synthase, mitochondrial	CNBG_0302	281.312	Virulence
Alternative oxidase	CNBG_0396	275.993	Stress response
Endopeptidase	CNBG_1672	273.478	Mannoprotein
CAP60 protein	CNBG_9121	268.982	Capsule biosynthesis
Glucan-1,3-Beta-glucosidase	CNBG_0228	266.851	Mannoprotein
Mitogen-activated protein kinase	CNBG_2556	266.128	Virulence
Uncharacterized protein	CNBG_0402	264.673	Virulence
Mannitol-1-phosphate dehydrogenase	CNBG_4188	241.132	Stress response
Glyoxal oxidase	CNBG_5182	234.066	Mannoprotein/stress response
Sulfate adenylyltransferase	CNBG_9295	226.957	Virulence
Endopeptidase	CNBG_1017	219.906	Mannoprotein
Chimeric spermidine synthase/saccharopine dehydrogenase	CNBG_2136	219.792	Virulence
Superoxide dismutase [Cu-Zn] SOD1	CNBG_0599	216.573	Stress response
solute carrier family 35 (UDP-sugar transporter), member A1/2/3, variant	CNBG_4552	205.477	Capsule biosynthesis/transporter
FK506-resistant calcineurin B regulatory subunit	CNBG_6073	198.192	Stress response
Glicoproteína	CNBG_4742	192.427	Mannoprotein
pH-response regulator protein palC/RIM101	CNBG_4424	189.046	Stress response
hypothetical protein	CNBG_0432	188.088	Capsule biosynthesis
Alpha-1,2-mannosyltransferase, putative	CNBG_1550	180.877	Virulence
AGC/AKT protein kinase	CNBG_5142	180.121	Stress response
Hypothetical protein	CNBG_0840	176.939	Mannoprotein
Glycosyl-hydrolase	CNBG_2759	176.929	Mannoprotein
transcription initiation factor TFIID subunit 9/adenylate kinase	CNBG_4276	170.6	Stress response
Calcineurin-binding protein	CNBG_1133	156.921	Virulence
Thioredoxin reductase	CNBG_1694	153.126	Virulence
hypotetical protein	CNBG_9146	151.798	Stress response
White collar 2	CNBG_4137	148.243	Virulence
Hypothetical protein	CNBG_4278	148.156	Mannoprotein
Carbonic anhydrase	CNBG_4548	143.91	Virulence
Glutathione S-transferase	CNBG_0419	138.483	Stress response
Heat-shock protein 90	CNBG_4857	134.67	Stress response
Capsule protein (Fragment) CAP10	CNBG_3158	133.323	Capsule biosynthesis
STE20	CNBG_5867	131.359	Virulence
Dihydroorotase, homodimeric type	CNBG_1197	128.944	Virulence
Cyclophilin-like protein	CNBG_2128	128.173	Stress response
Endo-1.3(4)-Beta-glucanase	CNBG_5804	126.923	Mannoprotein
hypotetical protein	CNBG_5004	124.984	Stress response
Serine/threonine-protein phosphatase 2B catalytic subunit A1	CNBG_5632	124.861	Virulence
hypotetical protein	CNBG_5623	124.372	Stress response
Palmitoyltransferase PFA4	CNBG_5489	110.183	Virulence
Phosphoribosylaminoimidazole carboxylase	CNBG_4007	108.382	Virulence
Hypothetical protein	CNBG_4538	106.202	Mannoprotein
Nuclear protein	CNBG_2946	105.622	Mannoprotein
Antiphagocytic protein	CNBG_1982	105.041	Virulence
ATP-dependent RNA helicase VAD1	CNBG_3899	99.0894	Virulence
Transcriptional regulator Nrg1	CNBG_5752	97.7052	Virulence
Mitogen-activated protein kinase HOG1	CNBG_3912	97.589	Virulence
Uncharacterized protein	CNBG_5899	97.041	Virulence
hypotetical protein	CNBG_5671	96.9706	Stress response
Guanine nucleotide-binding protein subunit alpha	CNBG_2563	95.6073	Virulence
hypotetical protein	CNBG_3508	93.25	Stress response
hypothetical protein	CNBG_1227	90.2493	Capsule biosynthesis
Phospholipase B	CNBG_4798	89.0814	Virulence
Hypothetical protein	CNBG_6180	87.3876	Mannoprotein
O-mannosyltransferase	CNBG_0576	87.3052	Capsule biosynthesis
Vacuolar-sorting protein SNF7	CNBG_3856	87.2651	Virulence
Cyclin	CNBG_4803	86.7136	Virulence
hypotetical protein	CNBG_3306	83.758	Stress response
activating transcription factor	CNBG_5393	83.1617	Stress response
CAP64	CNBG_1186	82.5246	Capsule biosynthesis
hypotetical protein	CNBG_1416	81.9473	Stress response
Prolyl isomerase Ess1	CNBG_3360	78.6678	Virulence
Iron regulator 1	CNBG_9614	76.505	Virulence
Hypothetical protein	CNBG_5038	75.8405	Mannoprotein
CAP59 | alpha-1,3-mannosyltransferase	CNBG_1207	74.087	Capsule biosynthesis
polysaccharide synthase Cps1p	CNBG_2732	73.6394	Capsule biosynthesis
Protein tyrosine phosphatase	CNBG_9484	73.6077	Virulence
UDP-glucose 4-epimerase	CNBG_1232	71.0788	Capsule biosynthesis
Protein kinase kin1, putative	CNBG_9318	70.9405	Virulence
Protein tyrosine phosphatase	CNBG_4780	70.8638	Virulence
Orotate phosphoribosyltransferase	CNBG_2389	70.2345	Virulence
Endo-1.3(4)-Beta-glucanase	CNBG_4403	65.3583	Mannoprotein
hypotetical protein	CNBG_9456	61.422	Stress response
Ferric reductase transmembrane component 4, variant	CNBG_5888	59.5133	Virulence
hypotetical protein	CNBG_9221	58.4008	Stress response
hypotetical protein	CNBG_9221	58.4008	Stress response
Probable O-acetyltransferase CAS1	CNBG_5031	54.0093	Capsule biosynthesis
Hypothetical protein	CNBG_4814	53.1342	Mannoprotein
Acid phosphatase	CNBG_3587	52.6433	Virulence
5'-3' exoribonuclease 2	CNBG_1747	52.4878	Virulence
hypothetical protein	CNBG_0851	51.1889	Capsule biosynthesis
hypotetical protein	CNBG_5948	50.0298	Stress response
Ferric-chelate reductase	CNBG_9038	49.6043	Virulence
	CNBG_0735	49.1705	Virulence
Dolichyl-phosphate-mannose-protein mannosyltransferase, putative	CNBG_5604	49.0842	Virulence
Histidine-containing phosphotransfer protein	CNBG_4858	48.5345	Virulence
Expressed protein	CNBG_4679	47.9647	Virulence
Trehalase	CNBG_2089	47.8591	Virulence
zf-C3HC4 type zinc finger protein	CNBG_0091	47.7008	Stress response
Hypothetical protein	CNBG_0181	45.9935	Mannoprotein
RAS1	CNBG_0276	45.9693	Virulence
Hypothetical protein	CNBG_1575	45.2425	Mannoprotein
Capsule-associated protein, CAP1	CNBG_5873	44.6547	Capsule biosynthesis/stress response
Capsule-associated protein, CAP1	CNBG_5873	44.6547	Stress response /capsule biosynthesis
Charged multivesicular body protein 6	CNBG_0833	44.4765	Virulence
hypotetical protein	CNBG_5160	44.3454	Stress response
Pre-mRNA-splicing factor CLF1	CNBG_1235	44.1139	Virulence
Macrolide-binding protein FKBP12	CNBG_4892	44.0938	Stress response
Hypothetical protein	CNBG_9161	43.8438	Mannoprotein
alpha-1,3-mannosyltransferase CMT1	CNBG_2426	42.6274	Capsule biosynthesis
response regulator receiver protein	CNBG_4148	41.8768	Stress response
V-type proton ATPase subunit	CNBG_0676	38.2058	Virulence
pH-response regulator protein palA/RIM20	CNBG_2047	37.3459	Stress response
stress response protein NST1	CNBG_9647	36.5873	Stress response
stress response protein NST1	CNBG_9647	36.5873	Stress response
Beta-1,2-xylosyltransferase 1	CNBG_4546	35.871	Capsule biosynthesis
Peptidyl prolyl cis-trans isomerase, ESS1	CNBG_3807	34.6374	Stress response
Adenylyl cyclase-associated protein	CNBG_5748	34.3286	Virulence
Phenoloxidase (Fragment) | LAC2 isoform 1	CNBG_2144	33.962	Virulence
Hypothetical protein	CNBG_1576	33.6972	Mannoprotein
Two-component-like hybrid sensor histidine kinase 1 | atypical/HisK protein kinase	CNBG_3370	33.2778	Stress response
hypothetical protein	CNBG_3200	32.8331	Capsule biosynthesis
Glycylpeptide N-tetradecanoyltransferase	CNBG_5165	32.4424	Virulence
bacteriophytochrome hystidine kinase	CNBG_2964	31.2011	Stress response
AGC/PDK1 protein kinase	CNBG_3559	30.4718	Virulence
cAMP-dependent protein kinase regulatory subunit	CNBG_1346	30.4452	Virulence
GATA type zinc finger protein asd-4	CNBG_0368	29.7171	Virulence
Hypothetical protein	CNBG_2381	29.0479	Mannoprotein
PAK1 kinase	CNBG_1592	27.7549	Virulence
stress-induced-phosphoprotein 1	CNBG_0453	26.7191	Stress response
STE/STE11 protein kinase	CNBG_9621	26.6701	Stress response
Hypothetical protein	CNBG_0972	24.1654	Mannoprotein
Trehalase	CNBG_0185	23.2432	Virulence
two-component system sensor protein	CNBG_0447	22.0973	Stress response
UDP-glucose 4-epimerase	CNBG_0128	21.9892	Capsule biosynthesis
hypothetical protein CNAG_03735	CNBG_0137	20.8649	Capsule biosynthesis
STE12	CNBG_5858	20.2683	Virulence
S-(hydroxymethyl)glutathione dehydrogenase	CNBG_4874	20.0357	Virulence
Osomolarity two-component system, response regulator SKN7	CNBG_2199	19.7563	Stress response
early growth response protein 1	CNBG_3183	19.4351	Stress response
universal stress protein	CNBG_2361	18.5516	Stress response
two-component system sensor protein	CNBG_0218	17.461	Stress response
CAMP dependent protein kinase catalytic subunit	CNBG_1508	17.3531	Virulence
Chloride channel protein	CNBG_3090	16.4693	Virulence
Urease Ure6	CNBG_5207	16.1267	Virulence
hypotetical protein	CNBG_9045	16.0322	Stress response
hypothetical protein	CNBG_4310	15.2616	Capsule biosynthesis
White collar 1 (Fragment)	CNBG_4515	15.1881	Virulence
endoplasmic reticulum protein	CNBG_1029	14.284	Stress response
Vacuolar protein-sorting-associated protein 4	CNBG_2560	14.2197	Virulence
Pheromone receptor CPRa1p	CNBG_5865	13.855	Virulence
hypotetical protein	CNBG_5009	13.702	Stress response
Urease Ure1	CNBG_4331	12.4972	Virulence
Ceramide glucosyltransferase	CNBG_4289	12.4389	Virulence
serum response factor	CNBG_5167	11.8306	Stress response
hypothetical protein	CNBG_0724	11.7588	Capsule biosynthesis
Zinc-finger protein, putative	CNBG_2700	11.7204	Virulence
CAMP-dependent protein kinase catalytic subunit	CNBG_2882	11.7002	Virulence
hypotetical protein	CNBG_0097	11.4343	Capsule biosynthesis/transporter
Vacuolar protein sorting-associated protein 27	CNBG_5311	10.1318	Virulence
hypothetical protein	CNBG_1370	9.25036	Capsule biosynthesis
osomolarity two-component system, response regulator SSK1	CNBG_1536	9.24311	Stress response
Rho guanyl-nucleotide exchange factor, putative	CNBG_9304	9.12805	Virulence
hypothetical protein	CNBG_3791	7.77626	Capsule biosynthesis
carboxy-terminal domain RNA polymerase II polypeptide A small phosphatase	CNBG_2822	7.66867	Stress response
hypotetical protein	CNBG_5060	7.45818	Stress response
hypotetical protein	CNBG_0964	7.38356	Stress response
VPS41	CNBG_2757	7.07966	Virulence
Inositolphosphorylceramide synthase	CNBG_9264	7.02372	Virulence
Hypothetical protein	CNBG_2705	7.01587	Mannoprotein
hypothetical protein	CNBG_0741	6.25842	Capsule biosynthesis
Hypothetical protein	CNBG_5735	5.72848	Mannoprotein
alpha-1,3/alpha-1,6-mannosyltransferase	CNBG_6038	5.58087	Capsule biosynthesis
Inositol hexaphosphate kinase 1	CNBG_3544	5.13506	Virulence
Adenylate cyclase	CNBG_2383	4.8697	Virulence
ESCRT-II complex subunit VPS22	CNBG_1836	4.77314	Virulence
Hypothetical protein	CNBG_3416	4.01595	Mannoprotein
pH-response regulator protein palC	CNBG_5347	2.50693	Stress response
Carbonic anhydrase	CNBG_3459	1.73448	Virulence
Crg1	CNBG_0431	1.64147	Virulence
SNF1 family protein kinase, putative	CNBG_3830	0.733917	Virulence
