# Supplementary material for: Transcriptional Analysis Allows Genome Reannotation and Reveals that Cryptococcus gattii VGII Undergoes Nutrient Restriction during Infection
Source: Microorganisms. 2017 Aug 23;5(3):49. doi: 10.3390/microorganisms5030049 (PMC5620640; doi:10.3390/microorganisms5030049)
Supplement: Supplementary file 1 [file microorganisms-05-00049-s001.zip › Table S4.xlsx]

## Sheet: Planilha1
TRANSPORTERS
Protein	Gene	FPKM
ADP, ATP carrier protein	CNBG_4811	9360.59
Monosaccharide transporter, HXT1 | glucose transporter	CNBG_0170	4905.2
elongation factor 3	CNBG_9056	3619.86
galactose transporter	CNBG_4465	2108.13
Acetate transporter, ADY2 | membrane protein	CNBG_1859	1828.38
Inorganic phosphate transporter | solute carrier family 25 (mitochondrial phosphate transporter), member 3	CNBG_5081	1611.92
polyubiquitin	CNBG_3023	1426.45
efflux protein	CNBG_6137	1419.35
Solute carrier family 31 (copper transporter), member 1	CNBG_0560	1151.34
multiple drug resistance protein	CNBG_9392	1093.53
solute carrier family 25 (mitochondrial carnitine/acylcarnitine transporter), member 20/29	CNBG_1414	931.33
Phosphate transporter | solute carrier family 20 (sodium-dependent phosphate transporter)	CNBG_4611	907.325
membrane fraction protein	CNBG_4540	790.356
hypotetical protein	CNBG_9245	708.831
gamma-aminobutyric acid transporter	CNBG_1602	677.554
ATP-binding cassette, subfamily F, member 2	CNBG_6070	624.221
Solute carrier family 30 (zinc transporter), member 1	CNBG_9361	583.891
ABC transporter	CNBG_4708	572.332
long-chain fatty acid transporter	CNBG_4847	567.331
Succinate:fumarate antiporter | solute carrier family 25 (mitochondrial citrate transporter), member 1	CNBG_4001	524.919
GDP-mannose transporter 1	CNBG_1727	491.552
spermine transporter	CNBG_5630	471.117
monocarboxylic acid transporter	CNBG_2595	447.74
ATP-binding cassette, subfamily B (MDR/TAP), member 1	CNBG_1138	442.307
AAT family amino acid transporter	CNBG_4785	441.806
calcium/proton exchanger	CNBG_3143	432.389
amino acid transporter	CNBG_1371	416.72
amt family ammonium transporter	CNBG_0332	415.458
elongation factor 3	CNBG_0449	409.021
Hexose transporter	CNBG_2170	407.602
glucose transporter | Monosaccharide transporter, HXT1	CNBG_0184	404.447
uracil transporter FurD	CNBG_4951	398.975
High-affinity iron permease CaFTR1	CNBG_4943	385.253
Solute carrier family 39 (zinc transporter), member 1/2/3	CNBG_6066	377.667
Solute carrier family 39 (zinc transporter), member 1/2/3	CNBG_2209	366.761
AAT family amino acid transporter	CNBG_9416	363.575
allantoin permease	CNBG_4769	358.653
adenine nucleotide transporter	CNBG_5631	356.18
MFS transporter, SP family, general alpha glucoside:H+ symporter | Maltose permease, trehalose transporter	CNBG_2834	351.726
cytosine permease	CNBG_3227	346.872
phosphatidylinositol transfer protein SFH5	CNBG_5252	336.415
cytochrome c1 heme protein, mitochondrial	CNBG_1638	330.314
potassium/sodium efflux P-type ATPase	CNBG_1386	319.185
GDP-mannose transporter 2	CNBG_2183	292.695
metal iron transporter	CNBG_6162	289.532
arsenical-resistance protein	CNBG_3732	287.181
solute carrier family 25 (mitochondrial phosphate transporter), member 3	CNBG_1542	286.598
ATP-binding cassette, sub-family E, member 1	CNBG_1176	285.479
Organic acid transporter | solute carrier family 25 (mitochondrial 2-oxodicarboxylate transporter), member 21	CNBG_3289	275.815
Gamma-aminobutyric acid transporter	CNBG_3901	268.427
Neutral amino acid permease | hypothetical protein	CNBG_2012	258.968
V-type proton ATPase proteolipid subunit	CNBG_2956	257.129
MFS transporter, SIT family, siderophore-iron:H+ symporter	CNBG_1123	253.877
hypotetical protein	CNBG_3019	250.239
hypothetical protein	CNBG_5983	248.397
protein PNS1	CNBG_0480	228.54
hypotetical protein	CNBG_3486	227.186
solute carrier family 25 (mitochondrial dicarboxylate transporter), member 10	CNBG_0946	219.421
solute carrier family 35 (UDP-sugar transporter), member A1/2/3, variant	CNBG_4552	205.477
Hexose transporter	CNBG_2443	204.754
Neutral amino acid transporter	CNBG_1852	194.189
POT family proton-dependent oligopeptide transporter	CNBG_0687	193.104
Pi-transporter A-1	CNBG_4402	187.537
Solute carrier family 31 (copper transporter), member 1	CNBG_9324	185.019
OPT family small oligopeptide transporter	CNBG_9386	180.28
iron ion transporter	CNBG_0096	177.562
L-fucose transporter	CNBG_1676	177.131
ATP-binding cassette transporter	CNBG_6088	172.633
solute carrier family 25 (peroxisomal adenine nucleotide transporter), member 17	CNBG_2349	161.234
inorganic phosphate transporter pho88	CNBG_3418	160.705
solute carrier family 25 (mitochondrial carrier protein), member 16	CNBG_5707	158.637
hypothetical protein	CNBG_1203	154.048
membrane transporter	CNBG_1379	153.292
monocarboxylic acid transporter	CNBG_2016	148.934
ATP-binding cassette transporter	CNBG_3162	141.696
vacuolar transporter chaperone 1	CNBG_1356	141.131
hypotetical protein	CNBG_3561	135.725
integral membrane protein	CNBG_5007	130.149
hypotetical protein	CNBG_1756	128.841
solute carrier family 25, member 34/35	CNBG_3333	116.533
Sec14 cytosolic factor	CNBG_0516	116.184
vesicle transporter SFT2B	CNBG_2746	114.534
monosaccharide transporter	CNBG_3229	111.461
hypotetical protein	CNBG_2448	108.96
Sec14 cytosolic factor	CNBG_2431	106.748
MFS transporter, SP family, solute carrier family 2 (myo-inositol transporter), member 13	CNBG_0457	102.067
solute carrier family 25, member 33/36	CNBG_0856	99.297
high-affinity nickel-transporter	CNBG_0067	99.2489
sulfite transporter	CNBG_1387	96.262
solute carrier family 26 (sodium-independent sulfate anion transporter), member 11	CNBG_0477	95.2077
hypotetical protein	CNBG_4047	95.1512
hypothetical protein	CNBG_4280	95.1442
protein transporter SEC61 subunit beta	CNBG_5104	94.9446
solute carrier family 32 (vesicular inhibitory amino acid transporter)	CNBG_5595	90.2059
cation diffusion facilitator 1	CNBG_2714	90.1892
sugar transporter	CNBG_4483	89.5425
monosaccharide transporter	CNBG_2487	88.2274
Monovalent inorganic cation transporter	CNBG_0886	87.324
multidrug transporter	CNBG_9415	85.6695
vacuolar membrane protein	CNBG_0636	83.2875
magnesium transporter	CNBG_2113	83.0649
ATP-binding cassette transporter	CNBG_1200	81.7224
hypothetical protein	CNBG_1278	80.6435
ATP-dependent permease	CNBG_2020	80.2309
protein transporter SEC61 subunit alpha	CNBG_2521	78.8444
hypotetical protein	CNBG_4628	77.1959
choline transporter	CNBG_4156	74.1659
Calcium/proton exchanger	CNBG_0527	72.4177
ATP-binding cassette transporter	CNBG_1142	71.9871
solute carrier family 25 (mitochondrial citrate transporter), member 1	CNBG_5040	71.2883
H/ACA ribonucleoprotein complex non-core subunit NAF1	CNBG_4155	70.3993
ATP-binding cassette, subfamily D (ALD), peroxisomal long-chain fatty acid import protein	CNBG_3421	69.8055
hypotetical protein	CNBG_0683	69.0703
solute carrier family 25 (mitochondrial carnitine/acylcarnitine transporter), member 20/29	CNBG_2220	68.2859
protein transporter SEC13	CNBG_2850	68.2059
NADPH-ferrihemoprotein reductase	CNBG_0583	67.0183
calcium/proton exchanger	CNBG_1523	66.9301
ATP-binding cassette transporter	CNBG_4544	63.1616
Inner membrane solute transporter MRS4	CNBG_4218	63.16
Phosphate:H symporter	CNBG_3433	62.1321
spermine transporter	CNBG_3217	61.6782
galactose transporter	CNBG_5746	61.6591
epsin	CNBG_5353	61.0798
Gaba permease	CNBG_4571	61.0116
ATP-binding cassette transporter	CNBG_3862	58.368
sugar transporter	CNBG_3009	58.1696
hypotetical protein	CNBG_0541	57.8595
protein transporter	CNBG_6033	57.8551
GPR/FUN34 family protein/acetate transporter, ATO2	CNBG_5793	57.046
phospholipid-translocating ATPase	CNBG_9546	56.5969
ATP-binding cassette transporter	CNBG_3975	56.0863
cobalamin synthesis protein	CNBG_4241	55.1129
monosaccharide transporter	CNBG_5621	54.9853
oligosaccharidyl-lipid flippase	CNBG_0112	54.059
adaptin ear-binding coat-associated protein 2	CNBG_1441	53.6657
drug transporter	CNBG_2940	52.6128
hypotetical protein	CNBG_1862	52.5736
hypothetical protein	CNBG_1202	52.2374
mitochondrial ornithine carrier protein	CNBG_6000	50.3411
ATP-binding cassette, subfamily B (MDR/TAP), member 10	CNBG_0087	50.3072
hypotetical protein	CNBG_2112	49.7961
vacuolar amino acid transporter 5	CNBG_3039	49.3354
solute carrier family 25 (mitochondrial phosphate transporter), member 23/24/25/41	CNBG_3946	48.5413
hypothetical protein	CNBG_1317	48.0093
retrograde transporter	CNBG_0377	45.4427
hypotetical protein	CNBG_1395	44.4506
sodium/bile acid cotransporter 7-B/bile acid cotransporter 7-B	CNBG_3967	43.8547
potassium ion transporter	CNBG_3507	43.6454
cystinosin	CNBG_0348	42.1994
tartrate transporter	CNBG_9337	41.493
magnesium transporter	CNBG_5565	41.3164
hypotetical protein	CNBG_5557	41.0576
solute carrier family 25 (mitochondrial aspartate/glutamate transporter), member 12/13	CNBG_3296	40.751
amt family ammonium transporter	CNBG_6023	40.3613
endoplasmic reticulum-Golgi intermediate compartment protein 2	CNBG_4505	40.3488
mRNA 3'-end-processing protein YTH1	CNBG_0010	37.8707
phospholipid transporter	CNBG_9048	37.487
metal resistance protein ycf1	CNBG_3618	37.0956
long-chain fatty acid transporter	CNBG_0762	36.9603
hypotetical protein	CNBG_0177	36.4962
hypotetical protein	CNBG_2742	36.1455
ABC transporter	CNBG_4392	35.593
ABC transporter PMR5	CNBG_5117	35.5819
CCR4-NOT complex subunit CAF16	CNBG_5208	35.4085
protein transporter SEC23	CNBG_0973	34.8131
ATP-binding cassette, subfamily F, member 3	CNBG_9085	34.7248
glycerol transporter	CNBG_1691	34.6697
hypotetical protein	CNBG_3192	34.5386
hypotetical protein	CNBG_6141	34.3968
polyamine transporter	CNBG_3686	34.3737
hypotetical protein	CNBG_0948	33.0517
ENTH domain-containing protein c	CNBG_4590	32.599
amino acid transporter	CNBG_6051	32.0951
ABC transporter	CNBG_4257	31.4319
iron-sulfur clusters transporter ATM1, mitochondrial	CNBG_2706	31.1798
sugar transporter	CNBG_0506	30.9387
hypotetical protein	CNBG_3930	30.7281
major facilitator superfamily transporter	CNBG_2634	30.7111
solute carrier family 36 (proton-coupled amino acid transporter)	CNBG_5895	30.6854
membrane transporter	CNBG_1988	30.6363
drug transporter	CNBG_1078	30.4809
D-xylose-proton symporter	CNBG_5556	29.986
COPII-coated vesicle component Erv46	CNBG_3806	29.9841
solute carrier family 25 (mitochondrial folate transporter), member 32	CNBG_9098	29.9491
Cu2 -exporting ATPase	CNBG_5045	29.568
cation-transporting ATPase 13A3/4/5	CNBG_0765	28.3829
phospholipid-translocating ATPase	CNBG_5706	28.3651
acetyl-CoA transporter	CNBG_2500	28.3327
protein transporter SEC31	CNBG_5639	28.2606
MFS transporter, SP family, general alpha glucoside:H+ symporter	CNBG_1635	28.1327
hypotetical protein	CNBG_0918	28.1036
vacuolar protein	CNBG_0476	27.865
solute carrier family 25 (mitochondrial folate transporter), member 32	CNBG_2434	27.5136
high-affinity nicotinic acid transporter	CNBG_9513	26.7135
solute carrier family 39 (zinc transporter), member 7	CNBG_3633	26.6242
hypothetical protein	CNBG_0744	26.0652
protein transporter	CNBG_0883	25.1806
high-affinity nicotinic acid transporter	CNBG_4908	24.753
integral membrane protein	CNBG_5191	24.7149
urea transporter	CNBG_6050	24.6092
solute carrier family 25 (mitochondrial carnitine/acylcarnitine transporter), member 20/29	CNBG_4969	23.6585
ABC transporter PMR5	CNBG_5107	23.4466
hypotetical protein	CNBG_1601	23.3158
BET3 family protein	CNBG_0075	22.8771
hypothetical protein	CNBG_2801	22.2902
hypotetical protein	CNBG_4550	21.3499
alternative sulfate transporter	CNBG_1182	20.712
hypotetical protein	CNBG_3358	20.605
solute carrier family 39 (zinc transporter), member 9	CNBG_5361	20.4048
solute carrier family 41	CNBG_0939	19.443
monocarboxylic acid transporter	CNBG_2015	19.3637
calcium/proton exchanger	CNBG_3583	19.2193
hypotetical protein	CNBG_3682	18.7987
oligopeptide transporter 8	CNBG_1806	18.4379
Gamma-aminobutyric acid transporter	CNBG_1350	18.3341
anion transporter	CNBG_1327	18.3223
solute carrier family 25 (mitochondrial S-adenosylmethionine transporter), member 26	CNBG_2322	18.1299
vesicle transporter SEC22	CNBG_0761	18.1054
protein transporter SEC24	CNBG_6197	17.9783
sugar transporter	CNBG_6144	17.6371
solute carrier family 29 (equilibrative nucleoside transporter), member 1/2/3	CNBG_0023	17.5803
NCS2 family nucleobase:cation symporter-2	CNBG_5883	17.4088
sugar transporter	CNBG_3725	17.0584
solute carrier family 38 (sodium-coupled neutral amino acid transporter), member 11	CNBG_5482	16.884
hypothetical protein	CNBG_1556	16.6841
membrane transporter	CNBG_3762	16.5926
protein BTN1	CNBG_1619	16.5862
endoplasmic reticulum protein	CNBG_3956	16.3088
hypotetical protein	CNBG_9477	16.0643
MFS quinate transporter QutD	CNBG_5439	15.4882
MFS transporter	CNBG_9198	15.2564
MFS transporter, SP family, general alpha glucoside:H+ symporter	CNBG_5384	14.7756
phosphate transporter	CNBG_5324	14.2998
Vacuolar transporter chaperone 4	CNBG_0831	14.1257
tartrate transporter	CNBG_2944	13.6876
hypotetical protein	CNBG_3001	13.5285
hypothetical protein	CNBG_4491	13.27
phospholipid-transporting ATPase	CNBG_1522	13.2237
vacuolar membrane protein	CNBG_3295	13.0861
hypotetical protein	CNBG_2030	12.9998
solute carrier family 25 (mitochondrial carnitine/acylcarnitine transporter), member 20/29	CNBG_3097	12.2499
high-affinity nicotinic acid transporter	CNBG_0267	12.1952
hypotetical protein	CNBG_2177	12.1918
OPT family small oligopeptide transporter	CNBG_2983	12.1367
L-methionine transporter	CNBG_5513	11.9407
hypotetical protein	CNBG_9475	11.7596
nicotinamide mononucleotide permease	CNBG_1328	11.7021
hypotetical protein	CNBG_0097	11.4343
UMF1 family MFS transporter	CNBG_1612	11.3377
ATP-binding cassette transporter	CNBG_2159	11.3349
ER to Golgi transporter Yif1	CNBG_3223	10.9309
ATP-binding cassette, subfamily G (WHITE), member 2, PDR	CNBG_9590	10.4913
nicotinamide mononucleotide permease	CNBG_1081	10.4027
solute carrier family 35, member C2	CNBG_5538	10.3133
potassium ion transporter	CNBG_3675	9.81055
MFS transporter, SP family, general alpha glucoside:H+ symporter	CNBG_3722	9.67242
multidrug resistance protein fnx1	CNBG_9267	9.34052
pim1 protein + RNA transporter 2	CNBG_2008	9.22657
Calcium-transporting P-type ATPase, PMR1-type	CNBG_9486	9.19257
hypotetical protein	CNBG_3933	9.11508
hypotetical protein	CNBG_4053	9.00126
solute carrier family 25 (mitochondrial phosphate transporter), member 23/24/25/41	CNBG_3907	8.88314
multidrug resistance protein fnx1	CNBG_1823	8.8035
Spermine transporter	CNBG_4426	8.771
hypotetical protein	CNBG_5842	8.74458
hypotetical protein	CNBG_9226	7.92671
MFS multidrug transporter	CNBG_0944	7.8436
MFS transporter	CNBG_5667	7.3476
hypothetical protein	CNBG_2174	7.33813
high-affinity nicotinic acid transporter	CNBG_0524	7.30302
multidrug transporter	CNBG_4737	7.20177
tartrate transporter	CNBG_2899	7.18131
MFS transporter	CNBG_3235	7.17693
hypotetical protein	CNBG_5201	7.03655
hypothetical protein	CNBG_9474	6.73481
Siderophore iron transporter MirB	CNBG_2036	6.65525
hypothetical protein	CNBG_2584	6.45555
ATP-binding cassette, subfamily B (MDR/TAP), member 1	CNBG_9006	6.25044
sugar transporter	CNBG_4486	6.05991
protein transporter SEC20	CNBG_5284	5.85408
allantoate transporter	CNBG_1996	5.81008
integral membrane protein	CNBG_3935	5.69319
tetracycline efflux protein	CNBG_3365	5.51979
hypothetical protein	CNBG_1476	5.19695
cytoplasmic protein	CNBG_2482	5.15535
neutral amino acid transporter	CNBG_0645	4.99463
tricarboxylate transporter	CNBG_2181	4.90638
hypotetical protein	CNBG_9639	4.88862
transporter particle component	CNBG_5317	4.84065
MFS transporter	CNBG_6057	4.67717
multidrug efflux pump	CNBG_6063	4.6414
High-affinity iron transporter	CNBG_3602	4.41826
protein transporter SEC24	CNBG_4804	4.33368
Gamma-aminobutyric acid transporter	CNBG_4665	4.20125
polyamine transporter 1	CNBG_2129	4.19684
monosaccharide transporter	CNBG_4178	4.17393
dityrosine transporter	CNBG_9111	4.08284
MFS transporter, SHS family, lactate transporter	CNBG_0954	4.00866
nicotinamide mononucleotide permease	CNBG_9249	3.84504
ABC transporter ABCC.6	CNBG_4132	3.75008
uridine permease	CNBG_4968	3.7435
hypothetical protein	CNBG_6058	3.72594
hypothetical protein	CNBG_2585	3.66211
ATP-dependent bile acid transporter	CNBG_2525	3.65349
solute carrier family 35 (UDP-xylose/UDP-N-acetylglucosamine transporter), member B4	CNBG_4067	3.61815
sugar transporter	CNBG_5450	3.5471
monosaccharide transporter	CNBG_5622	3.50491
monocarboxylic acid transporter	CNBG_2017	3.30673
hexose transporter	CNBG_4983	3.2139
MFS transporter, ACS family, pantothenate transporter	CNBG_4073	3.13155
uracil permease	CNBG_1020	3.044
MFS transporter, SP family, solute carrier family 2 (myo-inositol transporter), member 13	CNBG_2028	3.00563
Siderochrome-iron transporter	CNBG_5232	2.81217
ATP-binding cassette, subfamily B (MDR/TAP), member 1	CNBG_9005	2.80987
monocarboxylic acid transporter	CNBG_2014	2.5427
MFS transporter, SP family, solute carrier family 2 (myo-inositol transporter), member 13	CNBG_4474	2.43737
maltose permease	CNBG_9094	2.404
hypotetical protein	CNBG_1708	2.33993
cytosine-purine permease	CNBG_4695	2.11981
hypotetical protein	CNBG_5134	2.06845
hypotetical protein	CNBG_1115	2.03163
sugar transporter	CNBG_4470	1.95628
hypothetical protein	CNBG_1754	1.90702
monosaccharide transporter	CNBG_3986	1.77527
hexose transporter	CNBG_3723	1.49107
siderophore-iron transporter Str3	CNBG_1087	1.2265
hypotetical protein	CNBG_5150	1.0043
cation antiporter	CNBG_4458	0.976095
hypotetical protein	CNBG_4414	0.912945
sugar transporter	CNBG_5745	0.631757
monosaccharide transporter	CNBG_3395	0.565841
hypothetical protein	CNBG_1096	0.481359
hypotetical protein	CNBG_1581	0.456456
MFS transporter	CNBG_3220	0.39207
membrane transporter	CNBG_2938	0.346391
sugar transporter	CNBG_5391	0.307578
