# Supplementary material for: Transcriptional Analysis Allows Genome Reannotation and Reveals that Cryptococcus gattii VGII Undergoes Nutrient Restriction during Infection
Source: Microorganisms. 2017 Aug 23;5(3):49. doi: 10.3390/microorganisms5030049 (PMC5620640; doi:10.3390/microorganisms5030049)
Supplement: Supplementary file 1 [file microorganisms-05-00049-s001.zip › Table S5.xlsx]

## Sheet: biosynthesis
GENE			ACTIVITY	FPKM BAL	FPKM BAL	FPKM BAL
ARGININE BIOSYNTHESIS
CNBG_3466			K00611 ornithine carbamoyltransferase [EC:2.1.3.3] | (RefSeq) ornithine carbamoyltransferase	25.0339
CNBG_6034			K01940 argininosuccinate synthase [EC:6.3.4.5] | (RefSeq) argininosuccinate synthase	617.504
CNBG_3478			K01755 argininosuccinate lyase [EC:4.3.2.1] | (RefSeq) argininosuccinate lyase	43.8046
CNBG_3479	CNBG_0805		K00618 amino-acid N-acetyltransferase [EC:2.3.1.1] | (RefSeq) amino-acid N-acetyltransferase,K00620 glutamate N-acetyltransferase | amino-acid N-acetyltransferase [EC:2.3.1.35 2.3.1.1] | (RefSeq) arginine biosynthesis-related protein	38.6165	41.5517
CNBG_1790			K12659 N-acetyl-gamma-glutamyl-phosphate reductase | acetylglutamate kinase [EC:1.2.1.38 2.7.2.8] | (RefSeq) arg-6 protein	61.5131
CNBG_1306			K00818 acetylornithine aminotransferase [EC:2.6.1.11] | (RefSeq) acetylornithine transaminase	22.2785
CNBG_0805			K00620 glutamate N-acetyltransferase | amino-acid N-acetyltransferase [EC:2.3.1.35 2.3.1.1] | (RefSeq) arginine biosynthesis-related protein	41.5517
ALANINE BIOSYNTHESIS
CNBG_2172			K00814 alanine transaminase [EC:2.6.1.2] | (RefSeq) glutamate-pyruvate transaminase | CGlutamate-alanine transaminase	137.76
ASPARTATE BIOSYNTHESIS
CNBG_4763	CNBG_4801		K14455 aspartate aminotransferase,K14455 aspartate aminotransferase	183.077	745.722
CNBG_4429			K01953 asparagine synthase (glutamine-hydrolysing) [EC:6.3.5.4] | (RefSeq) asparagine synthase (glutamine-hydrolyzing)	369.833
ASPARAGINE BIOSYNTHESIS
CNBG_4429			K01953 asparagine synthase (glutamine-hydrolysing) [EC:6.3.5.4] | (RefSeq) asparagine synthase (glutamine-hydrolyzing)	369.833
GLUTAMATE BIOSYNTHESIS
CNBG_5689			K00264 glutamate synthase (NADPH | NADH) [EC:1.4.1.13 1.4.1.14] | (RefSeq) glutamate synthase (NADH)	15.5478
CNBG_3860			K00262 glutamate dehydrogenase (NADP) [EC:1.4.1.4] | (RefSeq) glutamate dehydrogenase (NADP)	1554.61
CNBG_9455			K00294 1-pyrroline-5-carboxylate dehydrogenase [EC:1.2.1.88] | (RefSeq) delta-1-pyrroline-5-carboxylate dehydrogenase	343.447
CNBG_2172	CNBG_4763	CNBG_4801	glutamate-pyruvate transaminase; glutamate-alanine transaminase | aspartate transaminase | aspartate aminotransferase, mitochondrial precursor	137.76	183.077	745.722
GLUTAMINE BIOSYNTHESIS
CNBG_1454	CNBG_1220		K01915 glutamine synthetase [EC:6.3.1.2] | (RefSeq) glutamate-ammonia ligase, CGB_A7680C (K01915 glutamine synthetase [EC:6.3.1.2] | (RefSeq) glutamine synthetase	1278.01	13.8098
GLYCINE BIOSYNTHESIS
CNBG_4613			K00830 alanine-glyoxylate transaminase | serine-glyoxylate transaminase | serine-pyruvate transaminase [EC:2.6.1.44 2.6.1.45 2.6.1.51] | (RefSeq) alanine-glyoxylate transaminase	53.3382
CNBG_3625	CNBG_4575		K00306 sarcosine oxidase | L-pipecolate oxidase [EC:1.5.3.1 1.5.3.7] | (RefSeq) peroxisomal sarcosine oxidase,K00306 sarcosine oxidase | L-pipecolate oxidase [EC:1.5.3.1 1.5.3.7] | (RefSeq) hypothetical protein	2.2979	4.2098
CNBG_1047			K00600 glycine hydroxymethyltransferase [EC:2.1.2.1] | (RefSeq) glycine hydroxymethyltransferase	282.658
CNBG_3501			K01620 threonine aldolase [EC:4.1.2.48] | (RefSeq) threonine aldolase	66.0929
SERINE BIOSYNTHESIS
CNBG_4613			K00830 alanine-glyoxylate transaminase | serine-glyoxylate transaminase | serine-pyruvate transaminase [EC:2.6.1.44 2.6.1.45 2.6.1.51] | (RefSeq) alanine-glyoxylate transaminase	53.3382
CNBG_1047			K00600 glycine hydroxymethyltransferase [EC:2.1.2.1] | (RefSeq) glycine hydroxymethyltransferase	282.658
CNBG_4019	CNBG_3135	CNBG_9424	K17989 L-serine | L-threonine ammonia-lyase [EC:4.3.1.17 4.3.1.19] | (RefSeq) serine family amino acid catabolism-related protein,K01754 threonine dehydratase [EC:4.3.1.19] | (RefSeq) threonine ammonia-lyase,K17989 L-serine | L-threonine ammonia-lyase [EC:4.3.1.17 4.3.1.19] | (RefSeq) L-serine ammonia-lyase	12.8003	18.7454	22.6146
CNBG_4019	CNBG_9424		K17989 L-serine | L-threonine ammonia-lyase [EC:4.3.1.17 4.3.1.19] | (RefSeq) serine family amino acid catabolism-related protein,K17989 L-serine | L-threonine ammonia-lyase [EC:4.3.1.17 4.3.1.19] | (RefSeq) L-serine ammonia-lyase	12.8003	22.6146
THREONINE BIOSYNTHESIS
CNBG_3501			K01620 threonine aldolase [EC:4.1.2.48] | (RefSeq) threonine aldolase	66.0929
CNBG_0018			K01733 threonine synthase [EC:4.2.3.1] | (RefSeq) threonine synthase	46.9326
CNBG_2887			K00872 homoserine kinase [EC:2.7.1.39] | (RefSeq) homoserine kinase	27.3226
CYSTEINE BIOSYNTHESIS
CNBG_1291			K01697 cystathionine beta-synthase [EC:4.2.1.22] | (RefSeq) cystathionine beta-synthase	79.994
CNBG_6075			K01251 adenosylhomocysteinase [EC:3.3.1.1] | (RefSeq) adenosylhomocysteinase	424.001
CNBG_4654	CNBG_4262		K01738 cysteine synthase A [EC:2.5.1.47] | (RefSeq) cysteine synthase,K01738 cysteine synthase A [EC:2.5.1.47] | (RefSeq) cysteine synthase	50.5956	11.9866
CNBG_4763	CNBG_4801		K14455 aspartate aminotransferase,K14455 aspartate aminotransferase	183.077	745.722
CNBG_5012			K01758 cystathionine gamma-lyase [EC:4.4.1.1] | (RefSeq) cystathionine gamma-lyase	86.4045
CNBG_0818			K01011 thiosulfate | 3-mercaptopyruvate sulfurtransferase [EC:2.8.1.1 2.8.1.2] | (RefSeq) thiosulfate sulfurtransferase	226.477
CNBG_4568	CNBG_3985		K00641 homoserine O-acetyltransferase [EC:2.3.1.31] | (RefSeq) homoserine O-acetyltransferase,K00641 homoserine O-acetyltransferase [EC:2.3.1.31] | (RefSeq) putative homoserine O-acetyltransferase	92.9096	38.2098
CNBG_3833			K01739 cystathionine gamma-synthase [EC:2.5.1.48] | (RefSeq) cystathionine gamma-synthase	5.331
CNBG_5616			K00003 homoserine dehydrogenase [EC:1.1.1.3] | (RefSeq) homoserine dehydrogenase	47.296
CNBG_0315			K00133 aspartate-semialdehyde dehydrogenase [EC:1.2.1.11] | (RefSeq) aspartate-semialdehyde dehydrogenase	154.355
CNBG_2695			K00928 aspartate kinase [EC:2.7.2.4] | (RefSeq) aspartate kinase	30.6098
METHIONINE BIOSYNTHESIS
CNBG_1526			K00838 aromatic amino acid aminotransferase I [EC:2.6.1.57 2.6.1.27 2.6.1.5] | (RefSeq) aromatic aminotransferase	20.1899
CNBG_5699			K08967 1,2-dihydroxy-3-keto-5-methylthiopentene dioxygenase [EC:1.13.11.53 1.13.11.54] | (RefSeq) hypothetical protein	67.4548
CNBG_5073			K08968 L-methionine (R)-S-oxide reductase [EC:1.8.4.14] | (RefSeq) hypothetical protein	21.5279
CNBG_1291			K01697 cystathionine beta-synthase [EC:4.2.1.22] | (RefSeq) cystathionine beta-synthase	79.994
CNBG_9323			K00549 5-methyltetrahydropteroyltriglutamate--homocysteine methyltransferase [EC:2.1.1.14] | (RefSeq) 5-methyltetrahydropteroyltriglutamate-homocysteine S-methyltransferase	332.691
CNBG_6075			K01251 adenosylhomocysteinase [EC:3.3.1.1] | (RefSeq) adenosylhomocysteinase	424.001
CNBG_5661			K00547 homocysteine S-methyltransferase [EC:2.1.1.10] | (RefSeq) homocysteine S-methyltransferase	6.18072
CNBG_3833			K01739 cystathionine gamma-synthase [EC:2.5.1.48] | (RefSeq) cystathionine gamma-synthase	5.331
CNBG_4568	CNBG_3985		K00641 homoserine O-acetyltransferase [EC:2.3.1.31] | (RefSeq) homoserine O-acetyltransferase,K00641 homoserine O-acetyltransferase [EC:2.3.1.31] | (RefSeq) putative homoserine O-acetyltransferase	92.9096	38.2098
CNBG_5616			K00003 homoserine dehydrogenase [EC:1.1.1.3] | (RefSeq) homoserine dehydrogenase	47.296
CNBG_0315			K00133 aspartate-semialdehyde dehydrogenase [EC:1.2.1.11] | (RefSeq) aspartate-semialdehyde dehydrogenase	154.355
CNBG_2695			K00928 aspartate kinase [EC:2.7.2.4] | (RefSeq) aspartate kinase	30.6098
VALINE BIOSYNTHESIS
CNBG_6142	CNBG_5086		K00826 branched-chain amino acid aminotransferase [EC:2.6.1.42] | (RefSeq) mitochondrial branched-chain amino acid aminotransferase,K00826 branched-chain amino acid aminotransferase [EC:2.6.1.42] | (RefSeq) branched-chain-amino-acid aminotransferase 2	22.2798	24.2628
CNBG_2013	CNBG_4375		K01687 dihydroxy-acid dehydratase [EC:4.2.1.9] | (RefSeq) dihydroxy-acid dehydratase,K01687 dihydroxy-acid dehydratase [EC:4.2.1.9] | (RefSeq) dihydroxy-acid dehydratase	11.3963	111.65
CNBG_1816			K00053 ketol-acid reductoisomerase [EC:1.1.1.86] | (RefSeq) ketol-acid reductoisomerase	583.648
CNBG_0302	CNBG_5039		K01652 acetolactate synthase I | II | III large subunit [EC:2.2.1.6] | (RefSeq) acetolactate synthase | K01653 acetolactate synthase I | III small subunit [EC:2.2.1.6] | (RefSeq) regulatory subunit of acetolactate synthase	281.312	60.4014
LEUCINE BIOSYNTHESIS
CNBG_6142	CNBG_5086		K00826 branched-chain amino acid aminotransferase [EC:2.6.1.42] | (RefSeq) mitochondrial branched-chain amino acid aminotransferase,K00826 branched-chain amino acid aminotransferase [EC:2.6.1.42] | (RefSeq) branched-chain-amino-acid aminotransferase 2	22.2798	24.2628
CNBG_1460			K00052 3-isopropylmalate dehydrogenase [EC:1.1.1.85] | (RefSeq) 3-isopropylmalate dehydrogenase	32.0699
CNBG_0330	CNBG_3213		K01702 3-isopropylmalate dehydratase [EC:4.2.1.33] | (RefSeq) 3-isopropylmalate dehydratase	89.6992	205.74
CNBG_4376			K01649 2-isopropylmalate synthase [EC:2.3.3.13] | (RefSeq) 2-isopropylmalate synthase	138.328
CNBG_1816			K00053 ketol-acid reductoisomerase [EC:1.1.1.86] | (RefSeq) ketol-acid reductoisomerase	583.648
CNBG_2013	CNBG_4375		K01687 dihydroxy-acid dehydratase [EC:4.2.1.9] | (RefSeq) dihydroxy-acid dehydratase,K01687 dihydroxy-acid dehydratase [EC:4.2.1.9] | (RefSeq) dihydroxy-acid dehydratase	11.3963	111.65
CNBG_0302	CNBG_5039		K01652 acetolactate synthase I | II | III large subunit [EC:2.2.1.6] | (RefSeq) acetolactate synthase,K01653 acetolactate synthase I | III small subunit [EC:2.2.1.6] | (RefSeq) regulatory subunit of acetolactate synthase	281.312	60.4014
ISOLEUCINE BIOSYNTHESIS
CNBG_6142	CNBG_5086		K00826 branched-chain amino acid aminotransferase [EC:2.6.1.42] | (RefSeq) mitochondrial branched-chain amino acid aminotransferase,K00826 branched-chain amino acid aminotransferase [EC:2.6.1.42] | (RefSeq) branched-chain-amino-acid aminotransferase 2	22.2798	24.2628
CNBG_1816			K00053 ketol-acid reductoisomerase [EC:1.1.1.86] | (RefSeq) ketol-acid reductoisomerase	583.648
CNBG_2013	CNBG_4375		K01687 dihydroxy-acid dehydratase [EC:4.2.1.9] | (RefSeq) dihydroxy-acid dehydratase,K01687 dihydroxy-acid dehydratase [EC:4.2.1.9] | (RefSeq) dihydroxy-acid dehydratase	11.3963	111.65
CNBG_0302	CNBG_5039		K01652 acetolactate synthase I | II | III large subunit [EC:2.2.1.6] | (RefSeq) acetolactate synthase,K01653 acetolactate synthase I | III small subunit [EC:2.2.1.6] | (RefSeq) regulatory subunit of acetolactate synthase	281.312	60.4014
CNBG_4019	CNBG_3135	CNBG_9424	threonine ammonia-lyase, biosynthetic	12.8003	18.7454	22.6146
LYSINE BIOSYNTHESIS
CNBG_5912			K00290 saccharopine dehydrogenase (NAD	51.064
CNBG_2136			K00293 saccharopine dehydrogenase (NADP	219.792
CNBG_1196	CNBG_2041		K14085 aldehyde dehydrogenase family 7 member A1 [EC:1.2.1.31 1.2.1.8 1.2.1.3] | (RefSeq) succinate-semialdehyde dehydrogenase,K00143 L-aminoadipate-semialdehyde dehydrogenase [EC:1.2.1.31] | (RefSeq) aminoadipate-semialdehyde dehydrogenase	224.002	25.347
CNBG_0832			K05824 homoisocitrate dehydrogenase [EC:1.1.1.87] | (RefSeq) isocitrate dehydrogenase	110.888
CNBG_3213			K01705 homoaconitate hydratase [EC:4.2.1.36] | (RefSeq) homoaconitate hydratase	205.74
CNBG_0572			K01655 homocitrate synthase [EC:2.3.3.14] | (RefSeq) homocitrate synthase	542.867
CNBG_1526			K00838 aromatic amino acid aminotransferase I [EC:2.6.1.57 2.6.1.27 2.6.1.5] | (RefSeq) aromatic aminotransferase	20.1899
CNBG_4882			K17450 homoaconitase [EC:4.2.1.-] | (RefSeq) aconitate hydratase	75.8061
PROLINE BIOSYNTHESIS
CNBG_2074			K01476 arginase [EC:3.5.3.1] | (RefSeq) arginase	55.3907
CNBG_4557			K00819 ornithine--oxo-acid transaminase [EC:2.6.1.13] | (RefSeq) ornithine-oxo-acid transaminase	49.4113
CNBG_1648			K00286 pyrroline-5-carboxylate reductase [EC:1.5.1.2] | (RefSeq) pyrroline-5-carboxylate reductase	92.2374
CNBG_4466			K00931 glutamate 5-kinase [EC:2.7.2.11] | (RefSeq) glutamate 5-kinase	16.5634
CNBG_4689			K00147 glutamate-5-semialdehyde dehydrogenase [EC:1.2.1.41] | (RefSeq) glutamate-5-semialdehyde dehydrogenase	23.3404
CNBG_9455			K00294 1-pyrroline-5-carboxylate dehydrogenase [EC:1.2.1.88] | (RefSeq) delta-1-pyrroline-5-carboxylate dehydrogenase	343.447
HISTIDINE BIOSYNTHESIS
CNBG_0601			K00765 ATP phosphoribosyltransferase [EC:2.4.2.17] | (RefSeq) ATP phosphoribosyltransferase	107.138
CNBG_5897			K14152 phosphoribosyl-ATP pyrophosphohydrolase | phosphoribosyl-AMP cyclohydrolase | histidinol dehydrogenase [EC:3.6.1.31 3.5.4.19 1.1.1.23] | (RefSeq) histidinol dehydrogenase	121.164
CNBG_3512			K04486 histidinol-phosphatase (PHP family) [EC:3.1.3.15] | (RefSeq) histidinol-phosphatase	36.186
CNBG_1530			K00817 histidinol-phosphate aminotransferase [EC:2.6.1.9] | (RefSeq) histidinol-phosphate transaminase	113.549
CNBG_4362			K01693 imidazoleglycerol-phosphate dehydratase [EC:4.2.1.19] | (RefSeq) imidazoleglycerol-phosphate dehydratase	257.096
CNBG_0049			K01814 phosphoribosylformimino-5-aminoimidazole carboxamide ribotide isomerase [EC:5.3.1.16] | (RefSeq) 1-(5-phosphoribosyl)-5-[(5-phosphoribosylamino)methylideneamino]imidazole-4-carboxamide isomerase	22.1828
CNBG_1189			K01663 glutamine amidotransferase | cyclase [EC:2.4.2.- 4.1.3.-] | (RefSeq) imidazoleglycerol phosphate synthase	59.6306
PHENYLALANINE BIOSYNTHESIS
CNBG_3451	CNBG_4721	CNBG_5967	K01626 3-deoxy-7-phosphoheptulonate synthase [EC:2.5.1.54] | (RefSeq) family II 2-keto-3-deoxy-D-arabino-heptulosonate aldolase,K01626 3-deoxy-7-phosphoheptulonate synthase [EC:2.5.1.54] | (RefSeq) phospho-2-dehydro-3-deoxyheptonate aldolase,K01626 3-deoxy-7-phosphoheptulonate synthase [EC:2.5.1.54] | (RefSeq) 3-deoxy-7-phosphoheptulonate synthase	33.7756	446.958	437.9
CNBG_0103			K13830 pentafunctional AROM polypeptide [EC:4.2.3.4 4.2.1.10 1.1.1.25 2.7.1.71 2.5.1.19] | (RefSeq) aromatic amino acid family biosynthesis-related protein	33.1522
CNBG_4250			K01736 chorismate synthase [EC:4.2.3.5] | (RefSeq) chorismate synthase	142.214
CNBG_4787			K01850 chorismate mutase [EC:5.4.99.5] | (RefSeq) chorismate mutase	34.7234
CNBG_1526			K00838 aromatic amino acid aminotransferase I [EC:2.6.1.57 2.6.1.27 2.6.1.5] | (RefSeq) aromatic aminotransferase	20.1899
CNBG_4763	CNBG_4801		K14455 aspartate aminotransferase,K14455 aspartate aminotransferase	183.077	745.722
CNBG_1530			K00817 histidinol-phosphate aminotransferase [EC:2.6.1.9] | (RefSeq) histidinol-phosphate transaminase	113.549
CNBG_4882			K17450 homoaconitase [EC:4.2.1.-] | (RefSeq) aconitate hydratase	75.8061
CNBG_5325			dihydrokaempferol 4-reductase	3.42656
CNBG_0417			monooxygenase	43.6523
CNBG_1546			aromatic amino acid transaminase	11.458
CNBG_1526			aromatic amino acid transaminase	20.1899
CNBG_4611			Aspartate transaminase	907.325
CNBG_1118			prephenate dehydratase	23.4581
CNBG_0448			pyridoxal reductase	40.6771
CNBG_0417			monooxygenase	43.6523
CNBG_0448			pyridoxal reductase	40.6771
CNBG_0667			short-chain dehydrogenase/reductase SDR	94.721
CNBG_0685			short chain dehydrogenase/reductase family protein	382.908
CNBG_0705			aconitate hydratase, mitochondrial	607.581
CNBG_0822			aldo-keto reductase	195.851
CNBG_0997			short-chain dehydrogenase	36.0267
CNBG_1104			2-hydroxyacid dehydrogenase	20.1124
CNBG_1585			phosphoglycerate dehydrogenase	168.919
CNBG_2182			aconitate hydratase, mitochondrial	9.31595
CNBG_2657			sterol-binding protein	354.168
CNBG_2835			voltage-gated potassium channel beta-2 subunit	8.34215
CNBG_2925			oxidoreductase	10.1496
CNBG_2993			aldo-keto reductase	4.2563
CNBG_2998			2,4-dienoyl-CoA reductase	24.6937
CNBG_3029			mitochondrion protein	15.1373
CNBG_3047			aldehyde reductase	633.527
CNBG_3312			glyoxylate reductase	34.5138
CNBG_3322			2-hydroxyacid dehydrogenase	308.869
CNBG_3652			glycerate-and formate-dehydrogenase	102.335
CNBG_3827			aldo-keto reductase	32.5989
CNBG_3878			zinc-binding dehydrogenase	184.376
CNBG_4171			endoplasmic reticulum protein	91.3834
CNBG_4176			glycerol dehydrogenase	50.3223
CNBG_4186			hypothetical protein	42.0062
CNBG_4337			pyridoxal reductase	37.0283
CNBG_4475			conserved hypothetical protein	2.27827
CNBG_4485			short-chain dehydrogenase	0.0802378
CNBG_4493			oxidoreductase	21.7581
CNBG_4595			pod-specific dehydrogenase	80.5173
CNBG_4684			aldo-keto reductase	69.8459
CNBG_4717			oxidoreductase	10.7368
CNBG_4764			aryl-alcohol dehydrogenase	19.4211
CNBG_4882			aconitate hydratase, mitochondrial	75.8061
CNBG_5325			dihydrokaempferol 4-reductase	3.42656
CNBG_5326			D-lactaldehyde dehydrogenase	510.19
CNBG_5487			oxidoreductase	67.6625
CNBG_5526			nucleic acid binding protein	13.1805
CNBG_6205			short-chain dehydrogenase	33.2414
TYROSINE BIOSYNTHESIS
CNBG_3451	CNBG_4721	CNBG_5967	K01626 3-deoxy-7-phosphoheptulonate synthase [EC:2.5.1.54] | (RefSeq) family II 2-keto-3-deoxy-D-arabino-heptulosonate aldolase,K01626 3-deoxy-7-phosphoheptulonate synthase [EC:2.5.1.54] | (RefSeq) phospho-2-dehydro-3-deoxyheptonate aldolase,K01626 3-deoxy-7-phosphoheptulonate synthase [EC:2.5.1.54] | (RefSeq) 3-deoxy-7-phosphoheptulonate synthase	33.7756	446.958	437.9
CNBG_0103			K13830 pentafunctional AROM polypeptide [EC:4.2.3.4 4.2.1.10 1.1.1.25 2.7.1.71 2.5.1.19] | (RefSeq) aromatic amino acid family biosynthesis-related protein	33.1522
CNBG_4250			K01736 chorismate synthase [EC:4.2.3.5] | (RefSeq) chorismate synthase	142.214
CNBG_4787			K01850 chorismate mutase [EC:5.4.99.5] | (RefSeq) chorismate mutase	34.7234
CNBG_2957			K00211 prephenate dehydrogenase (NADP) [EC:1.3.1.13] | (RefSeq) prephenate dehydrogenase	36.2834
CNBG_1526			K00838 aromatic amino acid aminotransferase I [EC:2.6.1.57 2.6.1.27 2.6.1.5] | (RefSeq) aromatic aminotransferase	20.1899
CNBG_4763	CNBG_4801		K14455 aspartate aminotransferase,K14455 aspartate aminotransferase	183.077	745.722
CNBG_1530			K00817 histidinol-phosphate aminotransferase [EC:2.6.1.9] | (RefSeq) histidinol-phosphate transaminase	113.549
CNBG_4882			K17450 homoaconitase [EC:4.2.1.-] | (RefSeq) aconitate hydratase	75.8061
CNBG_5325			dihydrokaempferol 4-reductase	3.42656
CNBG_0417			monooxygenase	43.6523
CNBG_1546			aromatic amino acid transaminase	11.458
TRYPTOPHAN BIOSYNTHESIS
CNBG_3451	CNBG_4721	CNBG_5967	K01626 3-deoxy-7-phosphoheptulonate synthase [EC:2.5.1.54] | (RefSeq) family II 2-keto-3-deoxy-D-arabino-heptulosonate aldolase,K01626 3-deoxy-7-phosphoheptulonate synthase [EC:2.5.1.54] | (RefSeq) phospho-2-dehydro-3-deoxyheptonate aldolase,K01626 3-deoxy-7-phosphoheptulonate synthase [EC:2.5.1.54] | (RefSeq) 3-deoxy-7-phosphoheptulonate synthase	33.7756	446.958	437.9
CNBG_0103			K13830 pentafunctional AROM polypeptide [EC:4.2.3.4 4.2.1.10 1.1.1.25 2.7.1.71 2.5.1.19] | (RefSeq) aromatic amino acid family biosynthesis-related protein	33.1522
CNBG_4250			K01736 chorismate synthase [EC:4.2.3.5] | (RefSeq) chorismate synthase	142.214
CNBG_9257			K13501 anthranilate synthase / indole-3-glycerol phosphate synthase / phosphoribosylanthranilate isomerase [EC:4.1.3.27 4.1.1.48 5.3.1.24] | (RefSeq) anthranilate synthase	37.4487
CNBG_1280			K01694 tryptophan synthase [EC:4.2.1.20] | (RefSeq) tryptophan synthase	46.7031
CNBG_9257			K13501 anthranilate synthase | indole-3-glycerol phosphate synthase | phosphoribosylanthranilate isomerase [EC:4.1.3.27 4.1.1.48 5.3.1.24] | (RefSeq) anthranilate synthase	37.4487
CNBG_1125			K00766 anthranilate phosphoribosyltransferase [EC:2.4.2.18] | (RefSeq) anthranilate phosphoribosyltransferase	75.2612
CNBG_1889	CNBG_9257		K01657 anthranilate synthase component I [EC:4.1.3.27] | (RefSeq) anthranilate synthase,K13501 anthranilate synthase | indole-3-glycerol phosphate synthase | phosphoribosylanthranilate isomerase [EC:4.1.3.27 4.1.1.48 5.3.1.24] | (RefSeq) anthranilate synthase	22.1178	37.4487
CNBG_4882			K17450 homoaconitase [EC:4.2.1.-] | (RefSeq) aconitate hydratase	75.8061
CNBG_5325			dihydrokaempferol 4-reductase	3.42656
CNBG_1724			tryptophan aminotransferase	302.464

## Sheet: degradation
GENE						ACTIVITY	FPKM BAL	FPKM BAL	FPKM BAL	FPKM BAL	FPKM BAL	FPKM BAL
ALANINE DEGRADATION
CNBG_4613						K00830 | (RefSeq) alanine-glyoxylate transaminase	53.3382
CNBG_2172						K00814 alanine transaminase [EC:2.6.1.2] | (RefSeq) glutamate-pyruvate transaminase | CGlutamate-alanine transaminase	137.76
ASPARTATE DEGRADATION
CNBG_4429						K01953 asparagine synthase (glutamine-hydrolysing) [EC:6.3.5.4] | (RefSeq) asparagine synthase (glutamine-hydrolyzing)	369.833
CNBG_4763	CNBG_4801					K14455 aspartate aminotransferase,K14455 aspartate aminotransferase	183.077	745.722
CNBG_6034						K01940 argininosuccinate synthase [EC:6.3.4.5] | (RefSeq) argininosuccinate synthase	617.504
CNBG_3509						K01939 adenylosuccinate synthase [EC:6.3.4.4] | (RefSeq) adenylosuccinate synthase	224.071
CNBG_3478						K01755 argininosuccinate lyase [EC:4.3.2.1] | (RefSeq) argininosuccinate lyase	43.8046
CNBG_2326						K01756 adenylosuccinate lyase [EC:4.3.2.2] | (RefSeq) adenylosuccinate lyase	92.1616
CNBG_9118	CNBG_0557	CNBG_4822				K11541 carbamoyl-phosphate synthase | aspartate carbamoyltransferase [EC:6.3.5.5 2.1.3.2] | (RefSeq) aspartate carbamoyltransferase,K01956 carbamoyl-phosphate synthase small subunit [EC:6.3.5.5] | (RefSeq) carbamoyl-phosphate synthase (glutamine-hydrolyzing),K01955 carbamoyl-phosphate synthase large subunit [EC:6.3.5.5] | (RefSeq) carbamoyl-phosphate synthase arginine-specific large chain	219.093	405.085	134.526
CNBG_2695						aspartate kinase	30.6098
CNBG_0315						aspartate-semialdehyde dehydrogenase	154.355
CNBG_5668						dihydrodipicolinate synthase DapA	2.52412
ASPARAGINE DEGRADATION
CNBG_4429						K01953 asparagine synthase (glutamine-hydrolysing) [EC:6.3.5.4] | (RefSeq) asparagine synthase (glutamine-hydrolyzing)	369.833
GLUTAMATE DEGRADATION
CNBG_0607	CNBG_2596					K00135 succinate-semialdehyde dehydrogenase | glutarate-semialdehyde dehydrogenase [EC:1.2.1.16 1.2.1.79 1.2.1.20] | (RefSeq) succinate-semialdehyde dehydrogenase,K00135 succinate-semialdehyde dehydrogenase | glutarate-semialdehyde dehydrogenase [EC:1.2.1.16 1.2.1.79 1.2.1.20] | (RefSeq) succinate-semialdehyde dehydrogenase (NAD(P))	17.3865	19.2655
CNBG_3860						K00262 glutamate dehydrogenase (NADP) [EC:1.4.1.4] | (RefSeq) glutamate dehydrogenase (NADP)	1554.61
CNBG_9366	CNBG_0647	CNBG_4075				K00823 4-aminobutyrate aminotransferase [EC:2.6.1.19] | (RefSeq) aminotransferase,K13524 4-aminobutyrate aminotransferase | (S)-3-amino-2-methylpropionate transaminase [EC:2.6.1.19 2.6.1.22] | (RefSeq) 4-aminobutyrate transaminase,K13524 4-aminobutyrate aminotransferase | (S)-3-amino-2-methylpropionate transaminase [EC:2.6.1.19 2.6.1.22] | (RefSeq) 4-aminobutyrate aminotransferase	84.0208	7.62875	3.04308
CNBG_5789						K01580 glutamate decarboxylase [EC:4.1.1.15] | (RefSeq) glutamate decarboxylase	643.692
CNBG_1454	CNBG_1220					K01915 glutamine synthetase [EC:6.3.1.2] | (RefSeq) glutamate-ammonia ligase,K01915 glutamine synthetase [EC:6.3.1.2] | (RefSeq) glutamine synthetase	1278.01	13.8098
CNBG_9118	CNBG_0557	CNBG_4822				K11541 carbamoyl-phosphate synthase | aspartate carbamoyltransferase [EC:6.3.5.5 2.1.3.2] | (RefSeq) aspartate carbamoyltransferase,K01956 carbamoyl-phosphate synthase small subunit [EC:6.3.5.5] | (RefSeq) carbamoyl-phosphate synthase (glutamine-hydrolyzing),K01955 carbamoyl-phosphate synthase large subunit [EC:6.3.5.5] | (RefSeq) carbamoyl-phosphate synthase arginine-specific large chain	219.093	405.085	134.526
CNBG_9455						K00294 1-pyrroline-5-carboxylate dehydrogenase [EC:1.2.1.88] | (RefSeq) delta-1-pyrroline-5-carboxylate dehydrogenase	343.447
CNBG_0733						K00820 glucosamine--fructose-6-phosphate aminotransferase (isomerizing) [EC:2.6.1.16] | (RefSeq) glutamine-fructose-6-phosphate transaminase (isomerizing)	280.579
CNBG_3503						K00764 amidophosphoribosyltransferase [EC:2.4.2.14] | (RefSeq) amidophosphoribosyltransferase	244.723
CNBG_2172						glutamate-pyruvate transaminase | CGlutamate-alanine transaminase	137.76
CNBG_3479	CNBG_0805					amino-acid N-acetyltransferase | arginine biosynthesis-related protein	38.6165	41.5517
CNBG_1790						arg-6 protein, mitochondrial precursor	58.0176
CNBG_1306						acetylornithine transaminase	22.2785
CNBG_0805						arginine biosynthesis-related protein	41.5517
CNBG_4466						glutamate 5-kinase	16.5634
CNBG_4689						glutamate-5-semialdehyde dehydrogenase	23.3404
GLUTAMINE DEGRADATION
CNBG_5689						K00264 glutamate synthase (NADPH | NADH) [EC:1.4.1.13 1.4.1.14] | (RefSeq) glutamate synthase (NADH)	15.5478
CNBG_0733						K00820 glucosamine--fructose-6-phosphate aminotransferase (isomerizing) [EC:2.6.1.16] | (RefSeq) glutamine-fructose-6-phosphate transaminase (isomerizing)	280.579
CNBG_3503						K00764 amidophosphoribosyltransferase [EC:2.4.2.14] | (RefSeq) amidophosphoribosyltransferase	244.723
CNBG_9118	CNBG_0557	CNBG_4822				K11541 carbamoyl-phosphate synthase | aspartate carbamoyltransferase [EC:6.3.5.5 2.1.3.2] | (RefSeq) aspartate carbamoyltransferase,K01956 carbamoyl-phosphate synthase small subunit [EC:6.3.5.5] | (RefSeq) carbamoyl-phosphate synthase (glutamine-hydrolyzing),K01955 carbamoyl-phosphate synthase large subunit [EC:6.3.5.5] | (RefSeq) carbamoyl-phosphate synthase arginine-specific large chain	219.093	405.085	134.526
GLYCINE DEGRADATION
CNBG_1047						K00600 glycine hydroxymethyltransferase [EC:2.1.2.1] | (RefSeq) glycine hydroxymethyltransferase	282.658
CNBG_3846						K00281 glycine dehydrogenase [EC:1.4.4.2] | (RefSeq) glycine dehydrogenase mitochondrial precursor	147.296
CNBG_5529						K00643 5-aminolevulinate synthase [EC:2.3.1.37] | (RefSeq) 5-aminolevulinate synthase	248.897
CNBG_4655						K00274 monoamine oxidase [EC:1.4.3.4] | (RefSeq) hypothetical protein	26.9959
CNBG_4576	CNBG_2133					K00276 primary-amine oxidase [EC:1.4.3.21] | (RefSeq) peroxisomal copper amine oxidase (Methylamine oxidase),K00276 primary-amine oxidase [EC:1.4.3.21] | (RefSeq) copper amine oxidase	1.35523	0.534567
CNBG_9362						K00605 aminomethyltransferase [EC:2.1.2.10] | (RefSeq) aminomethyltransferase	79.1683
CNBG_5871						K00382 dihydrolipoamide dehydrogenase [EC:1.8.1.4] | (RefSeq) dihydrolipoyl dehydrogenase	394.116
CNBG_3501						K01620 threonine aldolase [EC:4.1.2.48] | (RefSeq) threonine aldolase	66.0929
CNBG_4613						K00830 alanine-glyoxylate transaminase | serine-glyoxylate transaminase | serine-pyruvate transaminase [EC:2.6.1.44 2.6.1.45 2.6.1.51] | (RefSeq) alanine-glyoxylate transaminase	53.3382
CNBG_0027	CNBG_3578					K16066 3-hydroxy acid dehydrogenase | malonic semialdehyde reductase [EC:1.1.1.381 1.1.1.-] | (RefSeq) NADP()-dependent 3-hydroxy acid dehydrogenase,K16066 3-hydroxy acid dehydrogenase | malonic semialdehyde reductase [EC:1.1.1.381 1.1.1.-] | (RefSeq) oxidoreductase	6.04703	15.0563
SERINE DEGRADATION
CNBG_2537						K15918 D-glycerate 3-kinase [EC:2.7.1.31] | (RefSeq) hypothetical protein	8.10893
CNBG_1157						K00058 D-3-phosphoglycerate dehydrogenase [EC:1.1.1.95] | (RefSeq) D-3-phosphoglycerate dehydrogenase 2	140.014
CNBG_5012						K01758 cystathionine gamma-lyase [EC:4.4.1.1] | (RefSeq) cystathionine gamma-lyase	86.4045
CNBG_4453						K00831 phosphoserine aminotransferase [EC:2.6.1.52] | (RefSeq) phosphoserine transaminase	11.8271
CNBG_1047						K00600 glycine hydroxymethyltransferase [EC:2.1.2.1] | (RefSeq) glycine hydroxymethyltransferase	282.658
CNBG_4019	CNBG_3135	CNBG_9424				K17989 L-serine | L-threonine ammonia-lyase [EC:4.3.1.17 4.3.1.19] | (RefSeq) serine family amino acid catabolism-related protein,K01754 threonine dehydratase [EC:4.3.1.19] | (RefSeq) threonine ammonia-lyase,K17989 L-serine | L-threonine ammonia-lyase [EC:4.3.1.17 4.3.1.19] | (RefSeq) L-serine ammonia-lyase	12.8003	18.7454	22.6146
CNBG_4019	CNBG_9424					K17989 L-serine | L-threonine ammonia-lyase [EC:4.3.1.17 4.3.1.19] | (RefSeq) serine family amino acid catabolism-related protein,K17989 L-serine | L-threonine ammonia-lyase [EC:4.3.1.17 4.3.1.19] | (RefSeq) L-serine ammonia-lyase	12.8003	22.6146
CNBG_2552						K20498 D-serine ammonia-lyase [EC:4.3.1.18] | (RefSeq) hypothetical protein	17.9873
CNBG_3312						K00049 glyoxylate | hydroxypyruvate reductase [EC:1.1.1.79 1.1.1.81] | (RefSeq) glyoxylate reductase	34.5138
CNBG_3959						K17103 CDP-diacylglycerol---serine O-phosphatidyltransferase [EC:2.7.8.8] | (RefSeq) CDP-diacylglycerol-serine O-phosphatidyltransferase	64.2251
CNBG_1280						K01694 tryptophan synthase [EC:4.2.1.20] | (RefSeq) tryptophan synthase	46.7031
CNBG_1291						K01697 cystathionine beta-synthase [EC:4.2.1.22] | (RefSeq) cystathionine beta-synthase	79.994
CNBG_4613						K00830 alanine-glyoxylate transaminase | serine-glyoxylate transaminase | serine-pyruvate transaminase [EC:2.6.1.44 2.6.1.45 2.6.1.51] | (RefSeq) alanine-glyoxylate transaminase	53.3382
THREONINE DEGRADATION
CNBG_4019	CNBG_3135	CNBG_9424				K17989 L-serine | L-threonine ammonia-lyase [EC:4.3.1.17 4.3.1.19] | (RefSeq) serine family amino acid catabolism-related protein,K01754 threonine dehydratase [EC:4.3.1.19] | (RefSeq) threonine ammonia-lyase,K17989 L-serine | L-threonine ammonia-lyase [EC:4.3.1.17 4.3.1.19] | (RefSeq) L-serine ammonia-lyase	12.8003	18.7454	22.6146
CNBG_0302	CNBG_5039					acetolactate synthase | regulatory subunit of acetolactate synthase; Ilv6p	281.312	60.4014
CNBG_1816						ketol-acid reductoisomerase	583.648
CNBG_2013	CNBG_4375					dihydroxy-acid dehydratase | dihydroxy-acid dehydratase	11.3963	111.65
CNBG_6142	CNBG_5086					mitochondrial branched-chain amino acid aminotransferase; Bat1p | branched-chain-amino-acid aminotransferase 2	22.2798	24.2628
CNBG_3501						K01620 threonine aldolase [EC:4.1.2.48] | (RefSeq) threonine aldolase	66.0929
CYSTEINE METABOLISM
CNBG_5012						K01758 cystathionine gamma-lyase [EC:4.4.1.1] | (RefSeq) cystathionine gamma-lyase	86.4045
CNBG_4763	CNBG_4801					K14455 aspartate aminotransferase,K14455 aspartate aminotransferase	183.077	745.722
CNBG_0818						K01011 thiosulfate | 3-mercaptopyruvate sulfurtransferase [EC:2.8.1.1 2.8.1.2] | (RefSeq) thiosulfate sulfurtransferase	226.477
METHIONINE DEGRADATION
CNBG_4288						K08964 methylthioribulose-1-phosphate dehydratase [EC:4.2.1.109] | (RefSeq) cytoplasm protein	83.4638
CNBG_2903						K08963 methylthioribose-1-phosphate isomerase [EC:5.3.1.23] | (RefSeq) methylthioribose-1-phosphate isomerase	187.237
CNBG_0393						K00772 5'-methylthioadenosine phosphorylase [EC:2.4.2.28] | (RefSeq) methylthioadenosine phosphorylase (MTAP)	132.73
CNBG_2136						K00293 saccharopine dehydrogenase (NADP	219.792
CNBG_0531						K01611 S-adenosylmethionine decarboxylase [EC:4.1.1.50] | (RefSeq) adenosylmethionine decarboxylase	184.201
CNBG_1488	CNBG_0128					K00789 S-adenosylmethionine synthetase [EC:2.5.1.6] | (RefSeq) methionine adenosyltransferase,K00789 S-adenosylmethionine synthetase [EC:2.5.1.6] | (RefSeq) hypothetical protein	937.357	21.9892
VALINE DEGRADATION
CNBG_1196	CNBG_4577	CNBG_0649	CNBG_1937	CNBG_4751	CNBG_4084	K14085 aldehyde dehydrogenase family 7 member A1 [EC:1.2.1.31 1.2.1.8 1.2.1.3] | (RefSeq) succinate-semialdehyde dehydrogenase,K00128 aldehyde dehydrogenase (NAD) [EC:1.2.1.3] | (RefSeq) aldehyde dehydrogenase (ALDDH),K00128 aldehyde dehydrogenase (NAD) [EC:1.2.1.3] | (RefSeq) aldehyde dehydrogenase (ALDDH),K00128 aldehyde dehydrogenase (NAD) [EC:1.2.1.3] | (RefSeq) aldehyde dehydrogenase,K00128 …	224.002	69.7919	15.3894	305.437	31.2845	8.43066
CNBG_4651						K01027 3-oxoacid CoA-transferase [EC:2.8.3.5] | (RefSeq) succinyl-CoA:3-ketoacid-coenzyme A transferase	620.312
CNBG_0969	CNBG_3216	CNBG_0069				K00249 acyl-CoA dehydrogenase [EC:1.3.8.7] | (RefSeq) acyl-CoA dehydrogenase,K00249 acyl-CoA dehydrogenase [EC:1.3.8.7] | (RefSeq) hypothetical protein	215.526	383.637	361.961
CNBG_5871						K00382 dihydrolipoamide dehydrogenase [EC:1.8.1.4] | (RefSeq) dihydrolipoyl dehydrogenase	394.116
CNBG_3397	CNBG_2744	CNBG_4473				K00022 3-hydroxyacyl-CoA dehydrogenase [EC:1.1.1.35] | (RefSeq) hypothetical protein,K00022 3-hydroxyacyl-CoA dehydrogenase [EC:1.1.1.35] | (RefSeq) short chain 3-hydroxyacyl-CoA dehydrogenase,K00022 3-hydroxyacyl-CoA dehydrogenase [EC:1.1.1.35] | (RefSeq) hypothetical protein	90.4374	257.059	29.7078
CNBG_1423	CNBG_1392					K07513 acetyl-CoA acyltransferase 1 [EC:2.3.1.16] | (RefSeq) acetyl-CoA C-acyltransferase,K07508 acetyl-CoA acyltransferase 2 [EC:2.3.1.16] | (RefSeq) acetyl-Coenzyme A acyltransferase 2	1355.34	297.223
CNBG_3543	CNBG_2289					K01641 hydroxymethylglutaryl-CoA synthase [EC:2.3.3.10] | (RefSeq) hydroxymethylglutaryl-CoA synthase,K01641 hydroxymethylglutaryl-CoA synthase [EC:2.3.3.10] | (RefSeq) 3-hydroxy-3-methylglutaryl-CoA (HMG-CoA) synthase	29.3002	206.187
CNBG_0646	CNBG_2699					K00140 malonate-semialdehyde dehydrogenase (acetylating) | methylmalonate-semialdehyde dehydrogenase [EC:1.2.1.18 1.2.1.27] | (RefSeq) methylmalonate-semialdehyde dehydrogenase,K00140 malonate-semialdehyde dehydrogenase (acetylating) | methylmalonate-semialdehyde dehydrogenase [EC:1.2.1.18 1.2.1.27] | (RefSeq) methylmalonate-semialdehyde dehydrogenase	112.222	105.783
CNBG_2539						K07511 enoyl-CoA hydratase [EC:4.2.1.17] | (RefSeq) enoyl-CoA hydratase	185.133
CNBG_9139	CNBG_3997					K00167 2-oxoisovalerate dehydrogenase E1 component beta subunit [EC:1.2.4.4] | (RefSeq) pyruvate dehydrogenase (acetyl-transferring),K00166 2-oxoisovalerate dehydrogenase E1 component alpha subunit [EC:1.2.4.4] | (RefSeq) branched-chain alpha-keto acid dehydrogenase E1-alpha subunit	38.0716	115.423
CNBG_3562						K00626 acetyl-CoA C-acetyltransferase [EC:2.3.1.9] | (RefSeq) acetyl-CoA C-acetyltransferase	138.992
CNBG_3698						K01640 hydroxymethylglutaryl-CoA lyase [EC:4.1.3.4] | (RefSeq) hypothetical protein	118.41
CNBG_3775	CNBG_3226					K01969 3-methylcrotonyl-CoA carboxylase beta subunit [EC:6.4.1.4] | (RefSeq) acetyl | propionyl CoA carboxylase,K01968 3-methylcrotonyl-CoA carboxylase alpha subunit [EC:6.4.1.4] | (RefSeq) methylcrotonoyl-Coenzyme A carboxylase 1	64.8196	29.6725
CNBG_0226						K05607 methylglutaconyl-CoA hydratase [EC:4.2.1.18] | (RefSeq) hypothetical protein	63.8242
CNBG_3422	CNBG_3194	CNBG_3940				K00020 3-hydroxyisobutyrate dehydrogenase [EC:1.1.1.31] | (RefSeq) hypothetical protein	53.8065	6.81116	476.438
CNBG_6142	CNBG_5086					K00826 branched-chain amino acid aminotransferase [EC:2.6.1.42] | (RefSeq) mitochondrial branched-chain amino acid aminotransferase,K00826 branched-chain amino acid aminotransferase [EC:2.6.1.42] | (RefSeq) branched-chain-amino-acid aminotransferase 2	22.2798	24.2628
CNBG_1428						K09699 2-oxoisovalerate dehydrogenase E2 component (dihydrolipoyl transacylase) [EC:2.3.1.168] | (RefSeq) tricarboxylic acid cycle-related protein	42.0272
CNBG_0261						K05605 3-hydroxyisobutyryl-CoA hydrolase [EC:3.1.2.4] | (RefSeq) 3-hydroxyisobutyryl-CoA hydrolase	39.7078
CNBG_1458						K00253 isovaleryl-CoA dehydrogenase [EC:1.3.8.4] | (RefSeq) isovaleryl-CoA dehydrogenase 2	39.7078
CNBG_5196						K01907 acetoacetyl-CoA synthetase [EC:6.2.1.16] | (RefSeq) hypothetical protein	19.8484
CNBG_0647	CNBG_4075					K13524 4-aminobutyrate aminotransferase | (S)-3-amino-2-methylpropionate transaminase [EC:2.6.1.19 2.6.1.22] | (RefSeq) 4-aminobutyrate transaminase,K13524 4-aminobutyrate aminotransferase | (S)-3-amino-2-methylpropionate transaminase [EC:2.6.1.19 2.6.1.22] | (RefSeq) 4-aminobutyrate aminotransferase	7.62875	3.04308
CNBG_4376						2-isopropylmalate synthase	138.328
CNBG_0330						3-isopropylmalate dehydratase	89.6992
CNBG_1460						3-isopropylmalate dehydrogenase	32.0699
CNBG_2449						3-hydroxybutyryl-CoA dehydrogenase	22.2061
CNBG_5029						acyl-CoA oxidase	582.515
LEUCINE DEGRADATION
CNBG_1196	CNBG_4577	CNBG_0649	CNBG_1937	CNBG_4751	CNBG_4084	K14085 aldehyde dehydrogenase family 7 member A1 [EC:1.2.1.31 1.2.1.8 1.2.1.3] | (RefSeq) succinate-semialdehyde dehydrogenase,K00128 aldehyde dehydrogenase (NAD) [EC:1.2.1.3] | (RefSeq) aldehyde dehydrogenase (ALDDH),K00128 aldehyde dehydrogenase (NAD) [EC:1.2.1.3] | (RefSeq) aldehyde dehydrogenase (ALDDH),K00128 aldehyde dehydrogenase (NAD) [EC:1.2.1.3] | (RefSeq) aldehyde dehydrogenase,K00128 …	224.002	69.7919	15.3894	305.437	31.2845	8.43066
CNBG_4651						K01027 3-oxoacid CoA-transferase [EC:2.8.3.5] | (RefSeq) succinyl-CoA:3-ketoacid-coenzyme A transferase	620.312
CNBG_0969	CNBG_3216	CNBG_0069				K00249 acyl-CoA dehydrogenase [EC:1.3.8.7] | (RefSeq) acyl-CoA dehydrogenase,K00249 acyl-CoA dehydrogenase [EC:1.3.8.7] | (RefSeq) hypothetical protein	215.526	383.637	361.961
CNBG_5871						K00382 dihydrolipoamide dehydrogenase [EC:1.8.1.4] | (RefSeq) dihydrolipoyl dehydrogenase	394.116
CNBG_3397	CNBG_2744	CNBG_4473				K00022 3-hydroxyacyl-CoA dehydrogenase [EC:1.1.1.35] | (RefSeq) hypothetical protein,K00022 3-hydroxyacyl-CoA dehydrogenase [EC:1.1.1.35] | (RefSeq) short chain 3-hydroxyacyl-CoA dehydrogenase,K00022 3-hydroxyacyl-CoA dehydrogenase [EC:1.1.1.35] | (RefSeq) hypothetical protein	90.4374	257.059	29.7078
CNBG_1423	CNBG_1392					K07513 acetyl-CoA acyltransferase 1 [EC:2.3.1.16] | (RefSeq) acetyl-CoA C-acyltransferase,K07508 acetyl-CoA acyltransferase 2 [EC:2.3.1.16] | (RefSeq) acetyl-Coenzyme A acyltransferase 2	1355.34	297.223
CNBG_3543	CNBG_2289					K01641 hydroxymethylglutaryl-CoA synthase [EC:2.3.3.10] | (RefSeq) hydroxymethylglutaryl-CoA synthase,K01641 hydroxymethylglutaryl-CoA synthase [EC:2.3.3.10] | (RefSeq) 3-hydroxy-3-methylglutaryl-CoA (HMG-CoA) synthase	29.3002	206.187
CNBG_0646	CNBG_2699					K00140 malonate-semialdehyde dehydrogenase (acetylating) | methylmalonate-semialdehyde dehydrogenase [EC:1.2.1.18 1.2.1.27] | (RefSeq) methylmalonate-semialdehyde dehydrogenase,K00140 malonate-semialdehyde dehydrogenase (acetylating) | methylmalonate-semialdehyde dehydrogenase [EC:1.2.1.18 1.2.1.27] | (RefSeq) methylmalonate-semialdehyde dehydrogenase	112.222	105.783
CNBG_2539						K07511 enoyl-CoA hydratase [EC:4.2.1.17] | (RefSeq) enoyl-CoA hydratase	185.133
CNBG_9139	CNBG_3997					K00167 2-oxoisovalerate dehydrogenase E1 component beta subunit [EC:1.2.4.4] | (RefSeq) pyruvate dehydrogenase (acetyl-transferring),K00166 2-oxoisovalerate dehydrogenase E1 component alpha subunit [EC:1.2.4.4] | (RefSeq) branched-chain alpha-keto acid dehydrogenase E1-alpha subunit	38.0716	115.423
CNBG_3562						K00626 acetyl-CoA C-acetyltransferase [EC:2.3.1.9] | (RefSeq) acetyl-CoA C-acetyltransferase	138.992
CNBG_3698						K01640 hydroxymethylglutaryl-CoA lyase [EC:4.1.3.4] | (RefSeq) hypothetical protein	118.41
CNBG_3775	CNBG_3226					K01969 3-methylcrotonyl-CoA carboxylase beta subunit [EC:6.4.1.4] | (RefSeq) acetyl | propionyl CoA carboxylase,K01968 3-methylcrotonyl-CoA carboxylase alpha subunit [EC:6.4.1.4] | (RefSeq) methylcrotonoyl-Coenzyme A carboxylase 1	64.8196	29.6725
CNBG_0226						K05607 methylglutaconyl-CoA hydratase [EC:4.2.1.18] | (RefSeq) hypothetical protein	63.8242
CNBG_3422	CNBG_3194	CNBG_3940				K00020 3-hydroxyisobutyrate dehydrogenase [EC:1.1.1.31] | (RefSeq) hypothetical protein	53.8065	6.81116	476.438
CNBG_6142	CNBG_5086					K00826 branched-chain amino acid aminotransferase [EC:2.6.1.42] | (RefSeq) mitochondrial branched-chain amino acid aminotransferase,K00826 branched-chain amino acid aminotransferase [EC:2.6.1.42] | (RefSeq) branched-chain-amino-acid aminotransferase 2	22.2798	24.2628
CNBG_1428						K09699 2-oxoisovalerate dehydrogenase E2 component (dihydrolipoyl transacylase) [EC:2.3.1.168] | (RefSeq) tricarboxylic acid cycle-related protein	42.0272
CNBG_0261						K05605 3-hydroxyisobutyryl-CoA hydrolase [EC:3.1.2.4] | (RefSeq) 3-hydroxyisobutyryl-CoA hydrolase	39.7078
CNBG_1458						K00253 isovaleryl-CoA dehydrogenase [EC:1.3.8.4] | (RefSeq) isovaleryl-CoA dehydrogenase 2	39.7078
CNBG_5196						K01907 acetoacetyl-CoA synthetase [EC:6.2.1.16] | (RefSeq) hypothetical protein	19.8484
CNBG_0647	CNBG_4075					K13524 4-aminobutyrate aminotransferase | (S)-3-amino-2-methylpropionate transaminase [EC:2.6.1.19 2.6.1.22] | (RefSeq) 4-aminobutyrate transaminase,K13524 4-aminobutyrate aminotransferase | (S)-3-amino-2-methylpropionate transaminase [EC:2.6.1.19 2.6.1.22] | (RefSeq) 4-aminobutyrate aminotransferase	7.62875	3.04308
CNBG_2449						3-hydroxybutyryl-CoA dehydrogenase	22.2061
CNBG_5029						acyl-CoA oxidase	582.515
ISOLEUCINE DEGRADATION
CNBG_1196	CNBG_4577	CNBG_0649	CNBG_1937	CNBG_4751	CNBG_4084	K14085 aldehyde dehydrogenase family 7 member A1 [EC:1.2.1.31 1.2.1.8 1.2.1.3] | (RefSeq) succinate-semialdehyde dehydrogenase,K00128 aldehyde dehydrogenase (NAD) [EC:1.2.1.3] | (RefSeq) aldehyde dehydrogenase (ALDDH),K00128 aldehyde dehydrogenase (NAD) [EC:1.2.1.3] | (RefSeq) aldehyde dehydrogenase (ALDDH),K00128 aldehyde dehydrogenase (NAD) [EC:1.2.1.3] | (RefSeq) aldehyde dehydrogenase,K00128 …	224.002	69.7919	15.3894	305.437	31.2845	8.43066
CNBG_4651						K01027 3-oxoacid CoA-transferase [EC:2.8.3.5] | (RefSeq) succinyl-CoA:3-ketoacid-coenzyme A transferase	620.312
CNBG_0969	CNBG_3216	CNBG_0069				K00249 acyl-CoA dehydrogenase [EC:1.3.8.7] | (RefSeq) acyl-CoA dehydrogenase,K00249 acyl-CoA dehydrogenase [EC:1.3.8.7] | (RefSeq) hypothetical protein	215.526	383.637	361.961
CNBG_5871						K00382 dihydrolipoamide dehydrogenase [EC:1.8.1.4] | (RefSeq) dihydrolipoyl dehydrogenase	394.116
CNBG_3397	CNBG_2744	CNBG_4473				K00022 3-hydroxyacyl-CoA dehydrogenase [EC:1.1.1.35] | (RefSeq) hypothetical protein,K00022 3-hydroxyacyl-CoA dehydrogenase [EC:1.1.1.35] | (RefSeq) short chain 3-hydroxyacyl-CoA dehydrogenase,K00022 3-hydroxyacyl-CoA dehydrogenase [EC:1.1.1.35] | (RefSeq) hypothetical protein	90.4374	257.059	29.7078
CNBG_1423	CNBG_1392					K07513 acetyl-CoA acyltransferase 1 [EC:2.3.1.16] | (RefSeq) acetyl-CoA C-acyltransferase,K07508 acetyl-CoA acyltransferase 2 [EC:2.3.1.16] | (RefSeq) acetyl-Coenzyme A acyltransferase 2	1355.34	297.223
CNBG_3543	CNBG_2289					K01641 hydroxymethylglutaryl-CoA synthase [EC:2.3.3.10] | (RefSeq) hydroxymethylglutaryl-CoA synthase,K01641 hydroxymethylglutaryl-CoA synthase [EC:2.3.3.10] | (RefSeq) 3-hydroxy-3-methylglutaryl-CoA (HMG-CoA) synthase	29.3002	206.187
CNBG_0646	CNBG_2699					K00140 malonate-semialdehyde dehydrogenase (acetylating) | methylmalonate-semialdehyde dehydrogenase [EC:1.2.1.18 1.2.1.27] | (RefSeq) methylmalonate-semialdehyde dehydrogenase,K00140 malonate-semialdehyde dehydrogenase (acetylating) | methylmalonate-semialdehyde dehydrogenase [EC:1.2.1.18 1.2.1.27] | (RefSeq) methylmalonate-semialdehyde dehydrogenase	112.222	105.783
CNBG_2539						K07511 enoyl-CoA hydratase [EC:4.2.1.17] | (RefSeq) enoyl-CoA hydratase	185.133
CNBG_9139	CNBG_3997					K00167 2-oxoisovalerate dehydrogenase E1 component beta subunit [EC:1.2.4.4] | (RefSeq) pyruvate dehydrogenase (acetyl-transferring),K00166 2-oxoisovalerate dehydrogenase E1 component alpha subunit [EC:1.2.4.4] | (RefSeq) branched-chain alpha-keto acid dehydrogenase E1-alpha subunit	38.0716	115.423
CNBG_3562						K00626 acetyl-CoA C-acetyltransferase [EC:2.3.1.9] | (RefSeq) acetyl-CoA C-acetyltransferase	138.992
CNBG_3698						K01640 hydroxymethylglutaryl-CoA lyase [EC:4.1.3.4] | (RefSeq) hypothetical protein	118.41
CNBG_3775	CNBG_3226					K01969 3-methylcrotonyl-CoA carboxylase beta subunit [EC:6.4.1.4] | (RefSeq) acetyl | propionyl CoA carboxylase,K01968 3-methylcrotonyl-CoA carboxylase alpha subunit [EC:6.4.1.4] | (RefSeq) methylcrotonoyl-Coenzyme A carboxylase 1	64.8196	29.6725
CNBG_0226						K05607 methylglutaconyl-CoA hydratase [EC:4.2.1.18] | (RefSeq) hypothetical protein	63.8242
CNBG_3422	CNBG_3194	CNBG_3940				K00020 3-hydroxyisobutyrate dehydrogenase [EC:1.1.1.31] | (RefSeq) hypothetical protein	53.8065	6.81116	476.438
CNBG_6142	CNBG_5086					K00826 branched-chain amino acid aminotransferase [EC:2.6.1.42] | (RefSeq) mitochondrial branched-chain amino acid aminotransferase,K00826 branched-chain amino acid aminotransferase [EC:2.6.1.42] | (RefSeq) branched-chain-amino-acid aminotransferase 2	22.2798	24.2628
CNBG_1428						K09699 2-oxoisovalerate dehydrogenase E2 component (dihydrolipoyl transacylase) [EC:2.3.1.168] | (RefSeq) tricarboxylic acid cycle-related protein	42.0272
CNBG_0261						K05605 3-hydroxyisobutyryl-CoA hydrolase [EC:3.1.2.4] | (RefSeq) 3-hydroxyisobutyryl-CoA hydrolase	42.0272
CNBG_1458						K00253 isovaleryl-CoA dehydrogenase [EC:1.3.8.4] | (RefSeq) isovaleryl-CoA dehydrogenase 2	39.7078
CNBG_5196						K01907 acetoacetyl-CoA synthetase [EC:6.2.1.16] | (RefSeq) hypothetical protein	19.8484
CNBG_0647	CNBG_4075					K13524 4-aminobutyrate aminotransferase | (S)-3-amino-2-methylpropionate transaminase [EC:2.6.1.19 2.6.1.22] | (RefSeq) 4-aminobutyrate transaminase,K13524 4-aminobutyrate aminotransferase | (S)-3-amino-2-methylpropionate transaminase [EC:2.6.1.19 2.6.1.22] | (RefSeq) 4-aminobutyrate aminotransferase	7.62875	3.04308
CNBG_2449						3-hydroxybutyryl-CoA dehydrogenase	22.2061
CNBG_5029						acyl-CoA oxidase	582.515
LYSINE DEGRADATION
CNBG_1196	CNBG_4577	CNBG_0649	CNBG_1937	CNBG_4751	CNBG_4084	K14085 aldehyde dehydrogenase family 7 member A1 [EC:1.2.1.31 1.2.1.8 1.2.1.3] | (RefSeq) succinate-semialdehyde dehydrogenase,K00128 aldehyde dehydrogenase (NAD) [EC:1.2.1.3] | (RefSeq) aldehyde dehydrogenase (ALDDH),K00128 aldehyde dehydrogenase (NAD) [EC:1.2.1.3] | (RefSeq) aldehyde dehydrogenase (ALDDH),K00128 aldehyde dehydrogenase (NAD) [EC:1.2.1.3] | (RefSeq) aldehyde dehydrogenase,K00128 …	224.002	69.7919	15.3894	305.437	31.2845	8.43066
CNBG_3397	CNBG_2744	CNBG_4473				K00022 3-hydroxyacyl-CoA dehydrogenase [EC:1.1.1.35] | (RefSeq) hypothetical protein,K00022 3-hydroxyacyl-CoA dehydrogenase [EC:1.1.1.35] | (RefSeq) short chain 3-hydroxyacyl-CoA dehydrogenase,K00022 3-hydroxyacyl-CoA dehydrogenase [EC:1.1.1.35] | (RefSeq) hypothetical protein	90.4374	257.059	29.7078
CNBG_1196	CNBG_2041					K14085 aldehyde dehydrogenase family 7 member A1 [EC:1.2.1.31 1.2.1.8 1.2.1.3] | (RefSeq) succinate-semialdehyde dehydrogenase,K00143 L-aminoadipate-semialdehyde dehydrogenase [EC:1.2.1.31] | (RefSeq) aminoadipate-semialdehyde dehydrogenase	224.002	25.347
CNBG_2136						K00293 saccharopine dehydrogenase (NADP	219.792
CNBG_0002						K00658 2-oxoglutarate dehydrogenase E2 component (dihydrolipoamide succinyltransferase) [EC:2.3.1.61] | (RefSeq) 2-oxoglutarate metabolism-related protein	215.555
CNBG_1861						K00474 trimethyllysine dioxygenase [EC:1.14.11.8] | (RefSeq) mitochondrion protein	187.043
CNBG_2539						K07511 enoyl-CoA hydratase [EC:4.2.1.17] | (RefSeq) enoyl-CoA hydratase	185.133
CNBG_0077						K00164 2-oxoglutarate dehydrogenase E1 component [EC:1.2.4.2] | (RefSeq) oxoglutarate dehydrogenase (succinyl-transferring)	162.103
CNBG_3562						K00626 acetyl-CoA C-acetyltransferase [EC:2.3.1.9] | (RefSeq) acetyl-CoA C-acetyltransferase	138.992
CNBG_3406	CNBG_0809	CNBG_2397	CNBG_3059	CNBG_4431		K11429 histone-lysine N-methyltransferase SUV420H [EC:2.1.1.43] | (RefSeq) hypothetical protein,K11422 histone-lysine N-methyltransferase SETD1 [EC:2.1.1.43] | (RefSeq) hypothetical protein,K11423 histone-lysine N-methyltransferase SETD2 [EC:2.1.1.43] | (RefSeq) histone-lysine N-methyltransferase,K11427 histone-lysine N-methyltransferase,K11433 histone-lysine N-methyltransferase SETMAR [EC:2.1.1.…	3.50126	16.3689	29.8941	40.3672	45.5078
CNBG_0322						K14157 alpha-aminoadipic semialdehyde synthase [EC:1.5.1.8 1.5.1.9] | (RefSeq) saccharopine dehydrogenase (NADP	114.882
CNBG_2321						K00252 glutaryl-CoA dehydrogenase [EC:1.3.8.6] | (RefSeq) glutaryl-CoA dehydrogenase	71.772
CNBG_5912						K00290 saccharopine dehydrogenase (NAD	51.064
CNBG_0607	CNBG_2596					K00135 succinate-semialdehyde dehydrogenase | glutarate-semialdehyde dehydrogenase [EC:1.2.1.16 1.2.1.79 1.2.1.20] | (RefSeq) succinate-semialdehyde dehydrogenase,K00135 succinate-semialdehyde dehydrogenase | glutarate-semialdehyde dehydrogenase [EC:1.2.1.16 1.2.1.79 1.2.1.20] | (RefSeq) succinate-semialdehyde dehydrogenase (NAD(P))	17.3865	19.2655
CNBG_3625	CNBG_4575					K00306 sarcosine oxidase | L-pipecolate oxidase [EC:1.5.3.1 1.5.3.7] | (RefSeq) peroxisomal sarcosine oxidase,K00306 sarcosine oxidase | L-pipecolate oxidase [EC:1.5.3.1 1.5.3.7] | (RefSeq) hypothetical protein	2.2979	4.2098
ARGININE DEGRADATION
CNBG_2074						K01476 arginase [EC:3.5.3.1] | (RefSeq) arginase	55.3907
CNBG_2136						K00293 saccharopine dehydrogenase (NADP	219.792
CNBG_4557						K00819 ornithine--oxo-acid transaminase [EC:2.6.1.13] | (RefSeq) ornithine-oxo-acid transaminase	49.4113
CNBG_1648						K00286 pyrroline-5-carboxylate reductase [EC:1.5.1.2] | (RefSeq) pyrroline-5-carboxylate reductase	92.2374
CNBG_9455						K00294 1-pyrroline-5-carboxylate dehydrogenase [EC:1.2.1.88] | (RefSeq) delta-1-pyrroline-5-carboxylate dehydrogenase	343.447
CNBG_3525						K01581 ornithine decarboxylase [EC:4.1.1.17] | (RefSeq) ornithine decarboxylase	760.25
PROLINE DEGRADATION
CNBG_2136						K00293 saccharopine dehydrogenase (NADP	219.792
CNBG_4557						K00819 ornithine--oxo-acid transaminase [EC:2.6.1.13] | (RefSeq) ornithine-oxo-acid transaminase	49.4113
CNBG_9455						K00294 1-pyrroline-5-carboxylate dehydrogenase [EC:1.2.1.88] | (RefSeq) delta-1-pyrroline-5-carboxylate dehydrogenase	343.447
CNBG_5200	CNBG_5199					K00318 proline dehydrogenase [EC:1.5.-.-] | (RefSeq) proline dehydrogenase,K00318 proline dehydrogenase [EC:1.5.-.-] | (RefSeq) proline dehydrogenase	0.969859	100.046
CNBG_1648						K00286 pyrroline-5-carboxylate reductase [EC:1.5.1.2] | (RefSeq) pyrroline-5-carboxylate reductase	92.2374
CNBG_3525						K01581 ornithine decarboxylase [EC:4.1.1.17] | (RefSeq) ornithine decarboxylase	760.25
HISTIDINE DEGRADATION
CNBG_0548						K01593 aromatic-L-amino-acid decarboxylase [EC:4.1.1.28] | (RefSeq) aromatic-L-amino-acid decarboxylase	38.9761
CNBG_6003						K20246 L-histidine Nalpha-methyltransferase | hercynylcysteine S-oxide synthase [EC:2.1.1.44 1.14.99.51] | (RefSeq) hypothetical protein	1027.11
CNBG_4770						K20247 hercynylcysteine sulfoxide lyase [EC:4.4.1.-] | (RefSeq) hypothetical protein	15.2363
TYROSINE DEGRADATION
CNBG_4763	CNBG_4801					K14455 aspartate aminotransferase,K14455 aspartate aminotransferase	183.077	745.722
CNBG_1526						K00838 aromatic amino acid aminotransferase I [EC:2.6.1.57 2.6.1.27 2.6.1.5] | (RefSeq) aromatic aminotransferase	20.1899
CNBG_0548						K01593 aromatic-L-amino-acid decarboxylase [EC:4.1.1.28] | (RefSeq) aromatic-L-amino-acid decarboxylase	38.9761
CNBG_1530						K00817 histidinol-phosphate aminotransferase [EC:2.6.1.9] | (RefSeq) histidinol-phosphate transaminase	113.549
CNBG_4655						K00274 monoamine oxidase [EC:1.4.3.4] | (RefSeq) hypothetical protein	26.9959
CNBG_4576	CNBG_2133					K00276 primary-amine oxidase [EC:1.4.3.21] | (RefSeq) peroxisomal copper amine oxidase (Methylamine oxidase),K00276 primary-amine oxidase [EC:1.4.3.21] | (RefSeq) copper amine oxidase	1.35523	0.534567
PHENYLALANINE DEGRADATION
CNBG_0548						K01593 aromatic-L-amino-acid decarboxylase [EC:4.1.1.28] | (RefSeq) aromatic-L-amino-acid decarboxylase	38.9761
CNBG_4576	CNBG_2133					K00276 primary-amine oxidase [EC:1.4.3.21] | (RefSeq) peroxisomal copper amine oxidase (Methylamine oxidase),K00276 primary-amine oxidase [EC:1.4.3.21] | (RefSeq) copper amine oxidase	1.35523	0.534567
CNBG_4655						K00274 monoamine oxidase [EC:1.4.3.4] | (RefSeq) hypothetical protein	26.9959
CNBG_1526						K00838 aromatic amino acid aminotransferase I [EC:2.6.1.57 2.6.1.27 2.6.1.5] | (RefSeq) aromatic aminotransferase	20.1899
CNBG_1530						K00817 histidinol-phosphate aminotransferase [EC:2.6.1.9] | (RefSeq) histidinol-phosphate transaminase	113.549
CNBG_4763	CNBG_4801					K14455 aspartate aminotransferase,K14455 aspartate aminotransferase	183.077	745.722
TRYPTOPHAN DEGRADATION
CNBG_4655						K00274 monoamine oxidase [EC:1.4.3.4] | (RefSeq) hypothetical protein	26.9959
CNBG_0548						K01593 aromatic-L-amino-acid decarboxylase [EC:4.1.1.28] | (RefSeq) aromatic-L-amino-acid decarboxylase	38.9761
CNBG_1526	CNBG_1724					K00838 aromatic amino acid aminotransferase I [EC:2.6.1.57 2.6.1.27 2.6.1.5] | (RefSeq) aromatic aminotransferase,K14265 tryptophan aminotransferase [EC:2.6.1.27] | (RefSeq) aromatic amino acid transaminase	20.1899	302.464
CNBG_1196	CNBG_4577	CNBG_0649	CNBG_1937	CNBG_4751	CNBG_4084	K14085 aldehyde dehydrogenase family 7 member A1 [EC:1.2.1.31 1.2.1.8 1.2.1.3] | (RefSeq) succinate-semialdehyde dehydrogenase,K00128 aldehyde dehydrogenase (NAD) [EC:1.2.1.3] | (RefSeq) aldehyde dehydrogenase (ALDDH),K00128 aldehyde dehydrogenase (NAD) [EC:1.2.1.3] | (RefSeq) aldehyde dehydrogenase (ALDDH),K00128 aldehyde dehydrogenase (NAD) [EC:1.2.1.3] | (RefSeq) aldehyde dehydrogenase,K00128 …	224.002	69.7919	15.3894	305.437	31.2845	8.43066
Coluna2						Coluna3	Coluna4
