# Supplementary material for: Transcriptional Analysis Allows Genome Reannotation and Reveals that Cryptococcus gattii VGII Undergoes Nutrient Restriction during Infection
Source: Microorganisms. 2017 Aug 23;5(3):49. doi: 10.3390/microorganisms5030049 (PMC5620640; doi:10.3390/microorganisms5030049)
Supplement: Supplementary file 1 [file microorganisms-05-00049-s001.zip › Table S6.xlsx]

## Sheet: Sheet1
C. neoformans TF	C. gattii VGII TF	FPKM
CNAG_04226	CNBG_9292	ND
CNAG_03018	CNBG_3658	ND
CNAG_02698	CNBG_9327	ND
CNAG_02476	CNBG_4174	ND
CNAG_05375	CNBG_4476	552.079
CNAG_06134	CNBG_4842	480.937
CNAG_01014	CNBG_0594	459.203
CNAG_01551	CNBG_3885	340.642
CNAG_04807	CNBG_5643	318.29
CNAG_00559	CNBG_1335	298.267
CNAG_04798	CNBG_5634	293.111
CNAG_00156	CNBG_0402	264.673
CNAG_04637	CNBG_1015	215.422
CNAG_05431	CNBG_4424	189.046
CNAG_03129	CNBG_2453	185.011
CNAG_06327	CNBG_5127	177.576
CNAG_04630	CNBG_1022	163.035
CNAG_02435	CNBG_4137	148.243
CNAG_01858	CNBG_3081	142.954
CNAG_03710	CNBG_0111	127.891
CNAG_03261	CNBG_2335	125.698
CNAG_03998	CNBG_5472	119.215
CNAG_00039	CNBG_0514	113.92
CNAG_03894	CNBG_5570	104.59
CNAG_05222	CNBG_5752	97.7052
CNAG_03826	CNBG_1544	95.0215
CNAG_04226	CNBG_9293	94.0076
CNAG_04090	CNBG_5393	83.1617
CNAG_04895	CNBG_5821	81.399
CNAG_04864	CNBG_9614	76.505
CNAG_01069	CNBG_0644	76.2848
CNAG_04804	CNBG_9608	74.4885
CNAG_04837	CNBG_5670	73.3973
CNAG_03336	CNBG_2265	72.3094
CNAG_06751	CNBG_6131	71.5262
CNAG_03790	CNBG_0190	70.807
CNAG_07443	CNBG_0641	69.4121
CNAG_03018	CNBG_4489	65.6518
CNAG_04398	CNBG_9269	62.7504
CNAG_02774	CNBG_3430	61.1819
CNAG_00332	CNBG_0241	60.2272
CNAG_06097	CNBG_4807	59.7804
CNAG_04176	CNBG_2868	57.3296
CNAG_04586	CNBG_1058	52.9611
CNAG_03346	CNBG_2257	48.4729
CNAG_07506	CNBG_3613	48.3059
CNAG_07593	CNBG_3825	47.1882
CNAG_03849	CNBG_3148	46.5565
CNAG_04268	CNBG_2781	42.5158
CNAG_03768	CNBG_0167	41.8218
CNAG_02671	CNBG_3119	39.8429
CNAG_07797	CNBG_4709	39.4637
CNAG_01173	CNBG_0742	39.0637
CNAG_07724	CNBG_2252	39.0102
CNAG_05940	CNBG_1613	38.4431
CNAG_04908	CNBG_5833	32.219
CNAG_03116	CNBG_2465	31.8654
CNAG_02877	CNBG_3526	31.8109
CNAG_04588	CNBG_1056	31.6568
CNAG_00068	CNBG_0486	30.9172
CNAG_03902	CNBG_5564	30.7036
CNAG_03183, CNAG_04774	CNBG_2402	30.7019
CNAG_07435	CNBG_0775	30.6479
CNAG_00239	CNBG_0328	30.5063
CNAG_05255	CNBG_5785	30.2507
CNAG_04583	CNBG_9090	29.7381
CNAG_00193	CNBG_0368	29.7171
CNAG_01973	CNBG_2979	29.3365
CNAG_02555	CNBG_4487	28.8238
CNAG_05535	CNBG_4336	28.3076
CNAG_01626	CNBG_3815	26.3803
CNAG_03059	CNBG_3691	25.9535
CNAG_04594	CNBG_1053	25.8085
CNAG_02516	CNBG_4215	25.6547
CNAG_06814	CNBG_5880	25.4886
CNAG_00883	CNBG_6078	24.9123
CNAG_04130	CNBG_2908	23.8707
CNAG_07901	CNBG_4784	23.1294
CNAG_01841	CNBG_3362	22.7251
CNAG_06425	CNBG_5035	22.5446
CNAG_05642	CNBG_6160	22.0836
CNAG_07464	CNBG_6103	22.0117
CNAG_02698	CNBG_9328	21.9312
CNAG_05170	CNBG_4526	21.9208
CNAG_05186	CNBG_4511	21.3647
CNAG_05785	CNBG_1758	20.7132
CNAG_04836	CNBG_5669	20.6882
CNAG_03115, CNAG_06252	CNBG_2468	20.6142
CNAG_01708	CNBG_3251	20.4663
CNAG_01454	CNBG_5858	20.2683
CNAG_06276	CNBG_5162	20.2317
CNAG_02134	CNBG_5283	19.9974
CNAG_06719	CNBG_6101	19.8426
CNAG_03409	CNBG_2199	19.7563
CNAG_06223	CNBG_4925	19.529
CNAG_02603	CNBG_3183	19.4351
CNAG_02936	CNBG_3579	18.8946
CNAG_00791	CNBG_9102	18.2849
CNAG_05311	CNBG_5734	18.1186
CNAG_05420	CNBG_4434	18.0509
CNAG_02066	CNBG_5213	17.6572
CNAG_07460	CNBG_6187	17.4128
CNAG_03849	CNBG_9150	17.1401
CNAG_07411	CNBG_5877	16.5222
CNAG_02566	CNBG_3212	16.3052
CNAG_03561	CNBG_2061	15.7578
CNAG_00830	CNBG_1108	15.3648
CNAG_03401	CNBG_2207	15.096
CNAG_04600	CNBG_1048	14.3153
CNAG_02305	CNBG_4017	14.0504
CNAG_00841, CNAG_06339	CNBG_5116	13.8852
CNAG_06156	CNBG_4863	13.6022
CNAG_01431	CNBG_5938	13.5276
CNAG_05861	CNBG_9169	13.016
CNAG_00018	CNBG_0533	12.5093
CNAG_04353	CNBG_2701	12.5026
CNAG_05093	CNBG_4596	12.1852
CNAG_07924	CNBG_5167	11.8306
CNAG_04352	CNBG_2700	11.7204
CNAG_03115, CNAG_06252	CNBG_4950	11.5975
CNAG_04345	CNBG_2693	11.5241
CNAG_02723	CNBG_3386	11.4711
CNAG_03431	CNBG_2178	11.393
CNAG_02322	CNBG_4033	11.2159
CNAG_00031	CNBG_0521	10.8141
CNAG_03914	CNBG_5553	10.7141
CNAG_06283	CNBG_5156	10.3106
CNAG_03366	CNBG_2239	9.97807
CNAG_05380	CNBG_2022	9.06952
CNAG_05112	CNBG_4578	8.65405
CNAG_05153	CNBG_4541	8.60526
CNAG_06818	CNBG_5884	8.3917
CNAG_06188	CNBG_4894	8.31646
CNAG_04841	CNBG_5674	7.96772
CNAG_05019	CNBG_4663	7.52662
CNAG_05538	CNBG_4333	7.00253
CNAG_00828	CNBG_1110	6.98761
CNAG_03018	CNBG_9389	6.55545
CNAG_06483	CNBG_4985	6.53859
CNAG_00871	CNBG_6087	6.53773
CNAG_04916	CNBG_5838	6.37821
CNAG_03212	CNBG_2375	6.22413
CNAG_04012	CNBG_5460	6.04697
CNAG_04093	CNBG_9591	6.02775
CNAG_03086	CNBG_2486	6.01658
CNAG_01948	CNBG_2997	5.39593
CNAG_00670	CNBG_1260	5.38431
CNAG_05176	CNBG_4520	4.72617
CNAG_07011	CNBG_9472	4.54022
CNAG_02700	CNBG_9326	4.49312
CNAG_04518	CNBG_2553	4.46717
CNAG_03741	CNBG_0142	4.36111
CNAG_05049	CNBG_4634	4.29413
CNAG_00896	CNBG_6065	4.18153
CNAG_05380	CNBG_4471	4.05197
CNAG_04184	CNBG_2860	3.95487
CNAG_00514	CNBG_1401	3.84774
CNAG_06921	CNBG_3736	3.81005
CNAG_01317	CNBG_0885	3.72557
CNAG_00841, CNAG_06339	CNBG_1099	3.54565
CNAG_04878	CNBG_5806	3.54327
CNAG_04023	CNBG_5452	2.85696
CNAG_03527	CNBG_2087	2.82899
CNAG_04036	CNBG_5440	2.51635
CNAG_05436	CNBG_9100	2.25548
CNAG_07940	CNBG_5019	2.23318
CNAG_03826	CNBG_2046	2.15705
CNAG_01438	CNBG_5931	2.12099
CNAG_00830	CNBG_9317	2.0815
CNAG_04457	CNBG_2606	1.78201
CNAG_03229	CNBG_2360	1.31206
CNAG_05010	CNBG_4671	1.17508
CNAG_00460	CNBG_1451	1.01724
CNAG_04263	CNBG_2786	0.82785
CNAG_03086	CNBG_1083	0.256404
CNAG_05436	CNBG_9518	0
CNAG_07460
CNAG_06327
